# Supplementary material for: Cisplatin toxicity is counteracted by the activation of the p38/ATF-7 signaling pathway in post-mitotic C. elegans
Source: Nat Commun. 2023 May 20;14:2886. doi: 10.1038/s41467-023-38568-5 (PMC10199892; doi:10.1038/s41467-023-38568-5)
Supplement: Supplementary file 4 — Supplementary Data 1 [file 41467_2023_38568_MOESM4_ESM.xlsx]

## Sheet: Sheet 1
Accession	Description	Gene name	MW [kDa]	Coverage [%]	# Peptides	# Unique Peptides	Ratio: wild-type #1/Ref	Ratio: wild-type +CP #1/Ref	Ratio: wild-type #2/Ref	Ratio: wild-type +CP #2/Ref	Ratio: wild-type #3/Ref	Ratio:wild-type +CP #3/Ref	Ratio: wild-type +CP #4/Ref	mean_wild-type +CP	mean_wild-type	fold change (fc)	p-value	false discovery rate (fdr)
Q95Q60	Peptidylprolyl isomerase OS=Caenorhabditis elegans GN=fkb-5 PE=1 SV=1	fkb-5	34.1	40	12	12	1.314	0.76	1.301	0.747	1.303	0.755	0.751	0.75325	1.306	-1.73382	9.80686e-10	6.16557e-06
G5ECU5	Uncharacterized protein OS=Caenorhabditis elegans GN=CELE_F44E5.4 PE=1 SV=1	CELE_F44E5.4	70.6	25	15	13	0.386	1.504	0.393	1.534	0.378	1.523	1.443	1.501	0.385667	3.89196	7.10891e-09	2.23469e-05
K8F7Z0	Uncharacterized protein OS=Caenorhabditis elegans GN=pod-1 PE=1 SV=1	pod-1	120.6	20	20	20	0.815	1.176	0.81	1.187	0.806	1.177	1.162	1.1755	0.810333	1.45064	1.46706e-08	3.07447e-05
M1ZJ62	Protein Up-regulated in Daf-2(Gf) OS=Caenorhabditis elegans GN=pud-4 PE=1 SV=1	pud-4	18.5	15	2	2	0.441	1.487	0.447	1.398	0.459	1.399	1.44	1.431	0.449	3.18708	2.11363e-08	3.32209e-05
G5EBV6	PGL-3 OS=Caenorhabditis elegans GN=pgl-3 PE=1 SV=1	pgl-3	74.8	37	22	19	0.606	1.297	0.619	1.326	0.622	1.291	1.364	1.3195	0.615667	2.14321	1.06164e-07	5.90234e-05
G5EDA3	CENP-C-like protein HCP-4 OS=Caenorhabditis elegans GN=hcp-4 PE=1 SV=1	hcp-4	97.4	14	10	10	0.695	1.243	0.695	1.245	0.691	1.217	1.238	1.23575	0.693667	1.78148	1.19123e-07	5.90234e-05
G5EDQ2	HMG OS=Caenorhabditis elegans GN=hmg-12 PE=1 SV=1	hmg-12	33	51	11	11	0.835	1.189	0.835	1.223	0.825	1.21	1.2	1.2055	0.831667	1.4495	8.30741e-08	5.90234e-05
G5EET6	Exchange factor for Arf-6 OS=Caenorhabditis elegans GN=efa-6 PE=1 SV=1	efa-6	90.6	11	7	7	0.866	1.061	0.869	1.06	0.875	1.046	1.058	1.05625	0.87	1.21408	1.49755e-07	5.90234e-05
G5EFR0	Uncharacterized protein OS=Caenorhabditis elegans GN=tag-297 PE=1 SV=1	tag-297	67	5	3	3	1.365	0.62	1.324	0.646	1.343	0.654	0.647	0.64175	1.344	-2.09427	6.39085e-08	5.90234e-05
G5EGA4	CoLlagen with Endostatin domain OS=Caenorhabditis elegans GN=cle-1 PE=1 SV=1	cle-1	128.3	11	12	12	0.795	1.159	0.781	1.186	0.795	1.165	1.187	1.17425	0.790333	1.48577	1.26346e-07	5.90234e-05
O45451	Glutathione S-Transferase OS=Caenorhabditis elegans GN=gst-38 PE=1 SV=1	gst-38	23.7	27	7	7	0.278	1.547	0.256	1.457	0.271	1.472	1.668	1.536	0.268333	5.72422	1.11756e-07	5.90234e-05
P02513	Heat shock protein Hsp-16.48/Hsp-16.49 OS=Caenorhabditis elegans GN=hsp-16.48 PE=2 SV=1	hsp-16.48	16.3	27	4	2	0.097	1.85	0.112	1.755	0.104	1.563	1.592	1.69	0.104333	16.1981	1.50211e-07	5.90234e-05
Q18200	Uncharacterized protein OS=Caenorhabditis elegans GN=C26B9.3 PE=1 SV=2	C26B9.3	28.9	25	6	6	1.538	0.612	1.488	0.606	1.516	0.617	0.594	0.60725	1.514	-2.49321	5.66054e-08	5.90234e-05
Q19553	Purple acid phosphatase OS=Caenorhabditis elegans GN=papl-1 PE=1 SV=1	papl-1	51.9	6	3	3	1.606	0.578	1.584	0.602	1.636	0.608	0.622	0.6025	1.60867	-2.66999	9.55428e-08	5.90234e-05
Q9XUR4	Uncharacterized protein OS=Caenorhabditis elegans GN=CELE_T05F1.2 PE=1 SV=1	CELE_T05F1.2	67	24	10	10	0.65	1.308	0.638	1.31	0.627	1.246	1.259	1.28075	0.638333	2.0064	1.45142e-07	5.90234e-05
Q9XVU2	GLutamiNe synthetase (Glutamate-ammonia ligase) OS=Caenorhabditis elegans GN=gln-5 PE=1 SV=1	gln-5	41.6	9	4	2	0.534	1.381	0.545	1.343	0.53	1.297	1.319	1.335	0.536333	2.48912	6.78605e-08	5.90234e-05
P34696	Heat shock protein Hsp-16.1/Hsp-16.11 OS=Caenorhabditis elegans GN=hsp-16.1 PE=2 SV=1	hsp-16.1	16.2	33	5	4	0.13	1.723	0.128	1.847	0.122	1.553	1.616	1.68475	0.126667	13.3007	1.78142e-07	6.5881e-05
O17891	Uncharacterized protein OS=Caenorhabditis elegans GN=CELE_F55B11.2 PE=1 SV=2	CELE_F55B11.2	25	30	5	5	1.166	0.788	1.183	0.81	1.172	0.81	0.81	0.8045	1.17367	-1.45888	1.91185e-07	6.67767e-05
G5ECB9	MEX-1 OS=Caenorhabditis elegans GN=mex-1 PE=1 SV=1	mex-1	56.6	13	6	6	0.605	1.314	0.615	1.368	0.606	1.301	1.341	1.331	0.608667	2.18675	2.28153e-07	7.09071e-05
Q18253	Dipeptidyl peptidase family member 2 OS=Caenorhabditis elegans GN=dpf-2 PE=1 SV=1	dpf-2	94.3	5	4	4	0.73	1.279	0.725	1.272	0.729	1.245	1.268	1.266	0.728	1.73901	2.36846e-07	7.09071e-05
Q9BL07	Putative phospholipase B-like 3 OS=Caenorhabditis elegans GN=Y54F10AM.8 PE=1 SV=1	Y54F10AM.8	67.2	20	10	10	1.11	0.837	1.094	0.837	1.107	0.837	0.818	0.83225	1.10367	-1.32612	2.19464e-07	7.09071e-05
Q9BMU4	ATLastiN (Endoplasmic reticulum GTPase) related OS=Caenorhabditis elegans GN=atln-1 PE=1 SV=1	atln-1	64.7	15	7	7	0.82	1.116	0.832	1.098	0.83	1.104	1.129	1.11175	0.827333	1.34378	2.4822e-07	7.09344e-05
Q9XVN3	Apoptotic enhancer 1 protein OS=Caenorhabditis elegans GN=ape-1 PE=1 SV=1	ape-1	85.4	4	3	3	1.951	0.176	1.869	0.176	2.058	0.212	0.197	0.19025	1.95933	-10.2987	2.74243e-07	7.49638e-05
G5EBF3	Protein Up-regulated in Daf-2(Gf) OS=Caenorhabditis elegans GN=pud-2.1 PE=1 SV=1	pud-2.1	17.4	64	9	9	0.569	1.304	0.574	1.301	0.573	1.261	1.305	1.29275	0.572	2.26005	3.14624e-07	8.24184e-05
E3WIS3	Uncharacterized protein OS=Caenorhabditis elegans GN=CELE_Y48G1C.13 PE=1 SV=2	CELE_Y48G1C.13	10.5	13	1	1	0.629	1.387	0.639	1.32	0.614	1.435	1.384	1.3815	0.627333	2.20218	3.39271e-07	8.31998e-05
Q9XUH7	Uncharacterized protein OS=Caenorhabditis elegans GN=C32H11.4 PE=1 SV=1	C32H11.4	37.9	10	3	3	0.452	1.354	0.457	1.328	0.475	1.312	1.455	1.36225	0.461333	2.95285	3.44074e-07	8.31998e-05
Q20065	Prolyl 4-hydroxylase subunit alpha-2 OS=Caenorhabditis elegans GN=phy-2 PE=1 SV=1	phy-2	61.5	21	11	11	1.233	0.772	1.217	0.786	1.232	0.798	0.799	0.78875	1.22733	-1.55605	3.66084e-07	8.52433e-05
G5EFP4	SYM-1 protein OS=Caenorhabditis elegans GN=sym-1 PE=1 SV=1	sym-1	75.6	13	8	8	1.835	0.321	1.765	0.333	1.943	0.297	0.276	0.30675	1.84767	-6.02336	4.81949e-07	8.65718e-05
O45496	Uncharacterized protein OS=Caenorhabditis elegans GN=CELE_F39B2.3 PE=1 SV=1	CELE_F39B2.3	35.4	28	8	8	0.743	1.157	0.758	1.207	0.745	1.164	1.193	1.18025	0.748667	1.57647	4.42537e-07	8.65718e-05
P34470	Histone H3-like centromeric protein hcp-3 OS=Caenorhabditis elegans GN=hcp-3 PE=1 SV=1	hcp-3	33	8	3	3	0.528	1.516	0.564	1.397	0.541	1.462	1.393	1.442	0.544333	2.64911	4.79585e-07	8.65718e-05
P54889	Probable delta-1-pyrroline-5-carboxylate synthase OS=Caenorhabditis elegans GN=alh-13 PE=3 SV=2	alh-13	86.6	23	16	16	1.164	0.846	1.173	0.843	1.18	0.851	0.84	0.845	1.17233	-1.38738	4.76058e-07	8.65718e-05
P90731	ATP-citrate synthase OS=Caenorhabditis elegans GN=acly-2 PE=1 SV=1	acly-2	120.5	23	22	9	0.833	1.15	0.839	1.145	0.848	1.136	1.175	1.1515	0.84	1.37083	3.98056e-07	8.65718e-05
Q19584	Ubiquitin fusion degradation protein 1 homolog OS=Caenorhabditis elegans GN=ufd-1 PE=3 SV=1	ufd-1	36.9	20	5	5	0.909	1.196	0.921	1.181	0.924	1.209	1.186	1.193	0.918	1.29956	4.12058e-07	8.65718e-05
Q21351	Ras-Gtpase-activating protein SH3 (Three) domain-Binding Protein OS=Caenorhabditis elegans GN=gtbp-1 PE=1 SV=2	gtbp-1	52.4	39	17	17	0.874	1.067	0.868	1.067	0.873	1.074	1.054	1.0655	0.871667	1.22237	4.36418e-07	8.65718e-05
Q6A577	Uncharacterized protein OS=Caenorhabditis elegans GN=CELE_T06A4.3 PE=1 SV=1	CELE_T06A4.3	58.2	7	2	2	1.865	0.24	1.862	0.224	1.899	0.234	0.248	0.2365	1.87533	-7.92953	4.64081e-07	8.65718e-05
Q20628	Cytidine deaminase OS=Caenorhabditis elegans GN=cdd-2 PE=1 SV=1	cdd-2	17.7	26	4	4	0.809	1.105	0.821	1.13	0.804	1.093	1.121	1.11225	0.811333	1.37089	5.11837e-07	8.93867e-05
O76670	Uncharacterized protein OS=Caenorhabditis elegans GN=CELE_H10E21.4 PE=1 SV=1	CELE_H10E21.4	26.9	4	1	1	1.841	0.348	1.667	0.326	1.802	0.308	0.338	0.33	1.77	-5.36364	5.57364e-07	9.47067e-05
G5EBF4	Uncharacterized protein OS=Caenorhabditis elegans GN=CELE_T28H10.3 PE=1 SV=1	CELE_T28H10.3	53.2	4	2	2	0.584	1.291	0.603	1.317	0.616	1.287	1.22	1.27875	0.601	2.1277	5.73392e-07	9.47307e-05
O01593	Uncharacterized protein OS=Caenorhabditis elegans GN=CELE_R08E5.3 PE=1 SV=1	CELE_R08E5.3	40.4	12	4	4	1.128	0.879	1.137	0.863	1.15	0.853	0.856	0.86275	1.13833	-1.31942	5.87641e-07	9.47307e-05
H2L0I3	Lin-5 (Five) Interacting protein OS=Caenorhabditis elegans GN=lfi-1 PE=1 SV=1	lfi-1	269.4	36	87	87	0.829	1.141	0.821	1.146	0.84	1.116	1.15	1.13825	0.83	1.37139	6.66685e-07	9.67587e-05
Q09285	KH domain-containing protein akap-1 OS=Caenorhabditis elegans GN=akap-1 PE=3 SV=2	akap-1	96.4	23	17	17	0.827	1.15	0.832	1.184	0.847	1.181	1.186	1.17525	0.835333	1.40692	6.76727e-07	9.67587e-05
Q304E5	Uncharacterized protein OS=Caenorhabditis elegans GN=pgl-1 PE=1 SV=1	pgl-1	83.4	32	24	21	0.768	1.164	0.783	1.17	0.79	1.202	1.195	1.18275	0.780333	1.5157	6.56608e-07	9.67587e-05
Q9N304	Uncharacterized protein OS=Caenorhabditis elegans GN=CELE_Y65B4BL.4 PE=1 SV=1	CELE_Y65B4BL.4	36.5	9	3	3	0.711	1.203	0.715	1.152	0.732	1.141	1.187	1.17075	0.719333	1.62755	6.77173e-07	9.67587e-05
Q9XVS0	Fatty acid 2-hydroxylase OS=Caenorhabditis elegans GN=fath-1 PE=1 SV=1	fath-1	36.3	5	2	2	1.148	0.845	1.13	0.866	1.126	0.839	0.856	0.8515	1.13467	-1.33255	6.42513e-07	9.67587e-05
H2L031	Uncharacterized protein OS=Caenorhabditis elegans GN=tag-153 PE=1 SV=1	tag-153	80.5	21	14	14	0.852	1.164	0.864	1.189	0.843	1.204	1.199	1.189	0.853	1.3939	7.09894e-07	9.91801e-05
Q9TXH9	UBX-containing protein in Nematodes OS=Caenorhabditis elegans GN=ubxn-1 PE=1 SV=1	ubxn-1	32.9	34	7	7	0.888	1.159	0.902	1.16	0.89	1.131	1.137	1.14675	0.893333	1.28368	7.44205e-07	0.000101713
H2L083	GRound-Like (Grd related) OS=Caenorhabditis elegans GN=grl-16 PE=1 SV=1	grl-16	45.5	3	2	2	2.302	0.205	2.073	0.199	2.072	0.232	0.175	0.20275	2.149	-10.5993	8.03096e-07	0.000105634
H8W3Y1	NOmpA Homolog (Drosophila nompA: no mechanoreceptor potential A) OS=Caenorhabditis elegans GN=noah-1 PE=1 SV=1	noah-1	115.7	12	10	10	1.797	0.387	1.699	0.333	1.904	0.362	0.318	0.35	1.8	-5.14286	8.25243e-07	0.000105634
O16309	Peptidylprolyl isomerase OS=Caenorhabditis elegans GN=fkb-3 PE=1 SV=1	fkb-3	29.1	24	5	5	1.32	0.8	1.304	0.797	1.283	0.78	0.802	0.79475	1.30233	-1.63867	8.48523e-07	0.000105634
Q18990	CAD protein OS=Caenorhabditis elegans GN=pyr-1 PE=1 SV=2	pyr-1	242.4	25	51	51	1.176	0.83	1.188	0.811	1.178	0.833	0.836	0.8275	1.18067	-1.42679	8.66732e-07	0.000105634
Q21355	Glutathione S-transferase 4 OS=Caenorhabditis elegans GN=gst-4 PE=2 SV=1	gst-4	23.9	39	8	8	0.587	1.287	0.59	1.278	0.578	1.227	1.313	1.27625	0.585	2.18162	8.72891e-07	0.000105634
Q23529	Zygote defective protein 12 OS=Caenorhabditis elegans GN=zyg-12 PE=1 SV=5	zyg-12	88.7	14	10	10	0.91	1.105	0.897	1.129	0.903	1.102	1.119	1.11375	0.903333	1.23293	8.73701e-07	0.000105634
O76555	Uncharacterized protein OS=Caenorhabditis elegans GN=mlt-10 PE=1 SV=1	mlt-10	77.1	5	3	3	1.952	0.145	1.914	0.171	2.154	0.157	0.127	0.15	2.00667	-13.3778	9.12685e-07	0.000108265
G4SF79	Uncharacterized protein OS=Caenorhabditis elegans GN=CELE_F25E2.2 PE=1 SV=2	CELE_F25E2.2	69.4	13	8	8	0.761	1.09	0.751	1.143	0.774	1.114	1.114	1.11525	0.762	1.46358	9.80439e-07	0.000110792
O16215	Uncharacterized protein OS=Caenorhabditis elegans GN=CELE_F17A9.5 PE=1 SV=1	CELE_F17A9.5	50.1	30	8	7	0.698	1.206	0.713	1.255	0.708	1.222	1.273	1.239	0.706333	1.75413	9.52449e-07	0.000110792
Q09994	Anillin-like protein 2 OS=Caenorhabditis elegans GN=ani-2 PE=2 SV=1	ani-2	114.9	22	18	17	0.835	1.083	0.846	1.111	0.852	1.099	1.12	1.10325	0.844333	1.30665	9.86856e-07	0.000110792
A9UJN7	Microtubule-Associated Protein Homolog OS=Caenorhabditis elegans GN=maph-1.2 PE=1 SV=1	maph-1.2	91.9	33	26	6	0.61	1.332	0.631	1.376	0.617	1.42	1.305	1.35825	0.619333	2.19308	1.0621e-06	0.000116944
G5EDZ7	CaDmium Responsive OS=Caenorhabditis elegans GN=cdr-4 PE=1 SV=1	cdr-4	32	23	6	4	0.506	1.428	0.539	1.338	0.539	1.252	1.329	1.33675	0.528	2.53172	1.28459e-06	0.000116944
O17641	COLlagen OS=Caenorhabditis elegans GN=col-178 PE=1 SV=1	col-178	27.8	36	6	1	1.324	0.765	1.379	0.761	1.353	0.719	0.774	0.75475	1.352	-1.79132	1.1032e-06	0.000116944
O17772	Patterned Expression Site OS=Caenorhabditis elegans GN=pes-7 PE=1 SV=2	pes-7	159.1	11	14	14	1.207	0.833	1.207	0.87	1.238	0.838	0.832	0.84325	1.21733	-1.44362	1.28282e-06	0.000116944
O44481	Uncharacterized protein OS=Caenorhabditis elegans GN=CELE_F13B6.1 PE=1 SV=1	CELE_F13B6.1	37.5	3	1	1	1.485	0.628	1.508	0.662	1.574	0.664	0.706	0.665	1.52233	-2.28922	1.2363e-06	0.000116944
O45719	Uncharacterized protein OS=Caenorhabditis elegans GN=CELE_R11H6.2 PE=1 SV=1	CELE_R11H6.2	48.2	6	2	1	0.778	1.204	0.777	1.21	0.756	1.254	1.273	1.23525	0.770333	1.60353	1.27906e-06	0.000116944
O61815	RNA helicase OS=Caenorhabditis elegans GN=B0511.6 PE=1 SV=2	B0511.6	61.2	21	10	10	1.101	0.953	1.111	0.952	1.11	0.961	0.941	0.95175	1.10733	-1.16347	1.30109e-06	0.000116944
O62325	RNA Binding Motif protein homolog OS=Caenorhabditis elegans GN=rbm-28 PE=1 SV=2	rbm-28	68.7	13	9	9	1.224	0.9	1.226	0.905	1.242	0.931	0.902	0.9095	1.23067	-1.35312	1.21485e-06	0.000116944
P34438	Uncharacterized protein F44E2.8 OS=Caenorhabditis elegans GN=F44E2.8 PE=4 SV=2	F44E2.8	27.2	33	7	7	0.811	1.116	0.811	1.13	0.802	1.157	1.127	1.1325	0.808	1.40161	1.32335e-06	0.000116944
P52715	Uncharacterized serine carboxypeptidase F13S12.6 OS=Caenorhabditis elegans GN=F13D12.6 PE=3 SV=1	F13D12.6	50.1	15	7	7	1.216	0.844	1.199	0.851	1.181	0.848	0.819	0.8405	1.19867	-1.42614	1.17872e-06	0.000116944
Q20117	Glutamate--cysteine ligase OS=Caenorhabditis elegans GN=gcs-1 PE=1 SV=2	gcs-1	74.3	17	9	9	0.853	1.106	0.839	1.133	0.853	1.119	1.093	1.11275	0.848333	1.31169	1.15803e-06	0.000116944
Q22290	Uncharacterized protein OS=Caenorhabditis elegans GN=CELE_T07C4.3 PE=1 SV=1	CELE_T07C4.3	71.3	18	12	12	0.827	1.109	0.832	1.133	0.837	1.112	1.141	1.12375	0.832	1.35066	1.33927e-06	0.000116944
Q9BL83	Related to yeast Vacuolar Protein Sorting factor OS=Caenorhabditis elegans GN=vps-4 PE=1 SV=4	vps-4	48.1	30	12	12	0.905	1.133	0.889	1.14	0.892	1.127	1.106	1.1265	0.895333	1.25819	1.32573e-06	0.000116944
Q9TZD9	HAlF transporter (PGP related) OS=Caenorhabditis elegans GN=haf-4 PE=1 SV=2	haf-4	88.2	20	14	14	1.142	0.857	1.117	0.852	1.137	0.832	0.855	0.849	1.132	-1.33333	1.16866e-06	0.000116944
Q9U1S2	Bypass of Response to Pheromone in yeast OS=Caenorhabditis elegans GN=brp-1 PE=1 SV=1	brp-1	63.3	21	10	10	0.807	1.211	0.794	1.213	0.812	1.219	1.192	1.20875	0.804333	1.5028	1.22871e-06	0.000116944
W6RRY4	Uncharacterized protein OS=Caenorhabditis elegans GN=CELE_F33D4.6 PE=1 SV=1	CELE_F33D4.6	77.1	14	6	6	1.494	0.631	1.423	0.642	1.518	0.656	0.603	0.633	1.47833	-2.33544	1.32377e-06	0.000116944
O02208	Uncharacterized protein OS=Caenorhabditis elegans GN=C01A2.4 PE=1 SV=2	C01A2.4	23.2	35	6	6	0.565	1.46	0.6	1.455	0.566	1.383	1.366	1.416	0.577	2.45407	1.40879e-06	0.000117344
O62519	Kinase OS=Caenorhabditis elegans GN=impk-1 PE=1 SV=3	impk-1	33.9	13	3	3	0.843	1.093	0.832	1.079	0.838	1.084	1.113	1.09225	0.837667	1.30392	1.36905e-06	0.000117344
Q20135	COLlagen OS=Caenorhabditis elegans GN=col-81 PE=1 SV=1	col-81	30.9	3	1	1	1.688	0.543	1.576	0.548	1.708	0.58	0.621	0.573	1.65733	-2.89238	1.38289e-06	0.000117344
Q9U489	Protein lin-41 OS=Caenorhabditis elegans GN=lin-41 PE=1 SV=1	lin-41	124.2	14	13	13	0.697	1.202	0.705	1.184	0.698	1.175	1.227	1.197	0.7	1.71	1.41851e-06	0.000117344
P04970	Glyceraldehyde-3-phosphate dehydrogenase 1 OS=Caenorhabditis elegans GN=gpd-1 PE=3 SV=1	gpd-1	36.4	51	15	10	0.7	1.228	0.729	1.208	0.715	1.216	1.171	1.20575	0.714667	1.68715	1.46689e-06	0.000118235
Q09622	Pumilio domain-containing protein 12 OS=Caenorhabditis elegans GN=puf-12 PE=4 SV=1	puf-12	86.9	28	18	18	1.119	0.898	1.132	0.889	1.137	0.918	0.901	0.9015	1.12933	-1.25273	1.45054e-06	0.000118235
Q95ZT6	Uncharacterized protein OS=Caenorhabditis elegans GN=CELE_F43H9.4 PE=1 SV=1	CELE_F43H9.4	33.6	18	4	4	0.897	1.123	0.894	1.138	0.911	1.155	1.133	1.13725	0.900667	1.26268	1.52336e-06	0.000121232
G5EDV0	Uncharacterized protein OS=Caenorhabditis elegans GN=CELE_E01G4.6 PE=1 SV=1	CELE_E01G4.6	99.5	20	16	16	1.575	0.556	1.454	0.545	1.558	0.611	0.537	0.56225	1.529	-2.71943	1.58522e-06	0.000124579
A0A1D3PD11	Uncharacterized protein OS=Caenorhabditis elegans GN=CELE_T20G5.14 PE=4 SV=1	CELE_T20G5.14	9.1	27	2	2	1.564	0.715	1.467	0.76	1.508	0.763	0.707	0.73625	1.513	-2.05501	1.71184e-06	0.000127946
H2L056	UBX-containing protein in Nematodes OS=Caenorhabditis elegans GN=ubxn-3 PE=1 SV=1	ubxn-3	69.6	28	14	14	0.927	1.065	0.918	1.078	0.917	1.071	1.089	1.07575	0.920667	1.16845	1.68482e-06	0.000127946
Q18494	Microtubule-Associated Protein Homolog OS=Caenorhabditis elegans GN=maph-1.3 PE=1 SV=2	maph-1.3	91.9	33	26	8	0.714	1.237	0.702	1.284	0.731	1.264	1.188	1.24325	0.715667	1.73719	1.67259e-06	0.000127946
Q21194	Guanine nucleotide exchange factor rei-2 OS=Caenorhabditis elegans GN=rei-2 PE=1 SV=2	rei-2	48.9	4	2	2	0.682	1.232	0.683	1.323	0.71	1.233	1.225	1.25325	0.691667	1.81193	1.69434e-06	0.000127946
Q94312	Uncharacterized protein OS=Caenorhabditis elegans GN=CELE_ZK154.1 PE=1 SV=2	CELE_ZK154.1	23.7	10	2	2	2.266	0.198	1.904	0.187	2.266	0.247	0.178	0.2025	2.14533	-10.5942	1.72982e-06	0.000127946
O16331	Cation transporting ATPase OS=Caenorhabditis elegans GN=catp-3 PE=1 SV=2	catp-3	117.3	17	15	15	0.178	1.708	0.181	1.623	0.189	1.681	1.407	1.60475	0.182667	8.78513	1.80787e-06	0.000131982
Q23061	Uncharacterized protein OS=Caenorhabditis elegans GN=CELE_T28H11.7 PE=1 SV=1	CELE_T28H11.7	21.9	24	4	4	1.133	0.874	1.119	0.846	1.144	0.843	0.865	0.857	1.132	-1.32089	1.82638e-06	0.000131982
Q22551	GRounDhog (Hedgehog-like family) OS=Caenorhabditis elegans GN=grd-6 PE=1 SV=3	grd-6	63.2	7	2	2	2.138	0.428	1.923	0.407	2.057	0.48	0.383	0.4245	2.03933	-4.80408	1.8649e-06	0.000133234
O17680	Probable S-adenosylmethionine synthase 1 OS=Caenorhabditis elegans GN=sams-1 PE=1 SV=1	sams-1	43.6	37	14	11	1.145	0.852	1.144	0.834	1.13	0.866	0.857	0.85225	1.13967	-1.33724	2.00773e-06	0.000141827
Q22763	NEPrilysin metallopeptidase family OS=Caenorhabditis elegans GN=nep-22 PE=1 SV=2	nep-22	88.5	14	10	10	1.209	0.83	1.185	0.817	1.174	0.862	0.832	0.83525	1.18933	-1.42392	2.06449e-06	0.000144216
O45603	MEiosis-to-MItosis transition associated OS=Caenorhabditis elegans GN=memi-3 PE=1 SV=1	memi-3	39.7	9	3	3	0.567	1.321	0.582	1.316	0.578	1.337	1.233	1.30175	0.575667	2.26129	2.0935e-06	0.000144241
Q23629	Probable 2-oxoglutarate dehydrogenase E1 component DHKTD1 homolog, mitochondrial OS=Caenorhabditis elegans GN=ogdh-2 PE=3 SV=4	ogdh-2	102.7	12	10	10	0.792	1.178	0.811	1.184	0.799	1.159	1.182	1.17575	0.800667	1.46846	2.11073e-06	0.000144241
O16297	DNA helicase OS=Caenorhabditis elegans GN=mcm-7 PE=1 SV=1	mcm-7	81.6	36	21	21	0.778	1.172	0.805	1.144	0.792	1.115	1.133	1.141	0.791667	1.44126	2.15297e-06	0.000145545
B7FAR9	Uncharacterized protein OS=Caenorhabditis elegans GN=CELE_Y43F8B.1 PE=1 SV=1	CELE_Y43F8B.1	78.6	67	34	34	0.884	1.087	0.884	1.12	0.893	1.106	1.109	1.1055	0.887	1.24634	2.24928e-06	0.000148473
F5GUD3	Trehalase OS=Caenorhabditis elegans GN=tre-3 PE=1 SV=1	tre-3	70.2	9	6	6	1.14	0.879	1.116	0.876	1.125	0.897	0.892	0.886	1.127	-1.27201	2.29073e-06	0.000148473
Q23500	Probable cytoplasmic aconitate hydratase OS=Caenorhabditis elegans GN=aco-1 PE=1 SV=1	aco-1	96.6	33	28	28	1.048	0.922	1.06	0.911	1.059	0.923	0.93	0.9215	1.05567	-1.1456	2.28565e-06	0.000148473
Q9GPA0	UDP-Glucose Glycoprotein glucosylTransferase OS=Caenorhabditis elegans GN=uggt-1 PE=1 SV=1	uggt-1	168.4	22	32	31	1.069	0.922	1.072	0.912	1.083	0.913	0.932	0.91975	1.07467	-1.16843	2.26035e-06	0.000148473
P91871	Fatty Acid SyNthase OS=Caenorhabditis elegans GN=fasn-1 PE=1 SV=2	fasn-1	289	26	59	59	1.157	0.875	1.152	0.86	1.178	0.87	0.884	0.87225	1.16233	-1.33257	2.32414e-06	0.00014893
Q23196	Uncharacterized protein OS=Caenorhabditis elegans GN=CELE_W06B4.1 PE=1 SV=1	CELE_W06B4.1	48.9	8	3	3	0.694	1.179	0.726	1.176	0.698	1.157	1.237	1.18725	0.706	1.68166	2.34516e-06	0.00014893
P12844	Myosin-3 OS=Caenorhabditis elegans GN=myo-3 PE=2 SV=1	myo-3	225.4	41	75	69	1.067	0.934	1.055	0.917	1.057	0.929	0.918	0.9245	1.05967	-1.14621	2.44453e-06	0.000151798
P91870	Spindle-defective protein 2 OS=Caenorhabditis elegans GN=spd-2 PE=1 SV=1	spd-2	91.5	6	4	4	1.91	0.22	1.736	0.26	1.878	0.279	0.278	0.25925	1.84133	-7.10254	2.48691e-06	0.000151798
Q20008	Protease Inhibitor I2 (Two) OS=Caenorhabditis elegans GN=piit-1 PE=1 SV=1	piit-1	24.1	16	3	3	1.304	0.839	1.307	0.854	1.321	0.879	0.858	0.8575	1.31067	-1.52847	2.45965e-06	0.000151798
Q8MQ51	NUCleoBindin homolog OS=Caenorhabditis elegans GN=nucb-1 PE=1 SV=1	nucb-1	54.7	28	10	10	1.228	0.9	1.214	0.871	1.226	0.89	0.901	0.8905	1.22267	-1.37301	2.48617e-06	0.000151798
G5EGT6	CYtochrome P450 family OS=Caenorhabditis elegans GN=cyp-31a2 PE=1 SV=1	cyp-31a2	56.8	5	2	2	0.744	1.148	0.71	1.232	0.723	1.201	1.167	1.187	0.725667	1.63574	2.57275e-06	0.000151949
O61955	Eukaryotic translation initiation factor 4E-3 OS=Caenorhabditis elegans GN=ife-3 PE=1 SV=2	ife-3	28.2	33	5	5	0.809	1.153	0.819	1.208	0.791	1.18	1.182	1.18075	0.806333	1.46434	2.54793e-06	0.000151949
Q18211	Regulator of chromosome condensation OS=Caenorhabditis elegans GN=ran-3 PE=4 SV=1	ran-3	61.4	27	12	12	0.798	1.168	0.795	1.12	0.806	1.157	1.145	1.1475	0.799667	1.43497	2.58606e-06	0.000151949
Q9N2L7	Serine/threonine-protein kinase plk-2 OS=Caenorhabditis elegans GN=plk-2 PE=1 SV=1	plk-2	72	23	12	9	0.924	1.109	0.907	1.117	0.911	1.135	1.142	1.12575	0.914	1.23167	2.54056e-06	0.000151949
Q3Y3Z9	Uncharacterized protein OS=Caenorhabditis elegans GN=C01B10.11 PE=1 SV=3	C01B10.11	33.8	29	8	8	1.274	0.793	1.241	0.791	1.227	0.783	0.762	0.78225	1.24733	-1.59455	2.66576e-06	0.000155182
P34329	Probable protein disulfide-isomerase A4 OS=Caenorhabditis elegans GN=C14B9.2 PE=3 SV=2	C14B9.2	69.8	22	16	16	1.126	0.858	1.117	0.845	1.143	0.839	0.857	0.84975	1.12867	-1.32823	2.76207e-06	0.000157641
Q09582	Probable methionine synthase OS=Caenorhabditis elegans GN=metr-1 PE=3 SV=1	metr-1	138.8	14	15	15	1.188	0.805	1.191	0.794	1.185	0.796	0.815	0.8025	1.188	-1.48037	2.75085e-06	0.000157641
Q22814	Glutathione S-Transferase OS=Caenorhabditis elegans GN=gst-13 PE=1 SV=1	gst-13	24.3	13	2	1	0.702	1.36	0.682	1.258	0.686	1.292	1.268	1.2945	0.69	1.87609	2.78322e-06	0.000157641
G5EGU1	EGL-30 OS=Caenorhabditis elegans GN=egl-30 PE=1 SV=1	egl-30	41.8	20	7	7	1.105	0.956	1.122	0.954	1.11	0.951	0.935	0.949	1.11233	-1.17211	2.88054e-06	0.000159314
O44144	PERMeable eggshell OS=Caenorhabditis elegans GN=perm-4 PE=1 SV=2	perm-4	34.9	11	3	3	0.655	1.393	0.698	1.424	0.69	1.417	1.315	1.38725	0.681	2.03708	2.91413e-06	0.000159314
Q75MI6	Uncharacterized protein OS=Caenorhabditis elegans GN=CELE_Y94H6A.10 PE=1 SV=1	CELE_Y94H6A.10	20.9	30	7	7	0.795	1.174	0.766	1.208	0.777	1.134	1.199	1.17875	0.779333	1.51251	2.87268e-06	0.000159314
Q9XVR7	DNA helicase OS=Caenorhabditis elegans GN=mcm-3 PE=1 SV=1	mcm-3	90.6	24	14	14	0.772	1.219	0.802	1.164	0.789	1.145	1.167	1.17375	0.787667	1.49016	2.90343e-06	0.000159314
O01603	Uncharacterized protein OS=Caenorhabditis elegans GN=CELE_T10E9.3 PE=1 SV=2	CELE_T10E9.3	64.5	8	5	5	1.946	0.418	1.694	0.427	1.882	0.486	0.387	0.4295	1.84067	-4.2856	3.01056e-06	0.000162211
Q21614	Carbonic AnHydrase OS=Caenorhabditis elegans GN=cah-4 PE=1 SV=3	cah-4	31.3	14	4	4	0.475	1.396	0.483	1.413	0.476	1.414	1.516	1.43475	0.478	3.00157	3.01872e-06	0.000162211
G5EF05	Uncharacterized protein OS=Caenorhabditis elegans GN=CELE_W07E11.1 PE=1 SV=1	CELE_W07E11.1	240.7	20	38	1	0.673	1.098	0.701	1.189	0.693	1.178	1.152	1.15425	0.689	1.67525	3.09714e-06	0.000165015
Q09455	Cuticle collagen 39 OS=Caenorhabditis elegans GN=col-39 PE=3 SV=1	col-39	31.6	8	2	2	1.615	0.74	1.536	0.759	1.584	0.755	0.726	0.745	1.57833	-2.11857	3.14773e-06	0.00016563
Q18453	Uncharacterized protein OS=Caenorhabditis elegans GN=rsd-3 PE=1 SV=1	rsd-3	52.8	14	7	7	0.686	1.225	0.684	1.256	0.682	1.208	1.242	1.23275	0.684	1.80227	3.16138e-06	0.00016563
G5ECS4	GaLactoFuranose synthesis (UGM, UDP-galactopyranose mutase) OS=Caenorhabditis elegans GN=glf-1 PE=1 SV=1	glf-1	54.4	5	3	3	2.06	0.364	1.779	0.405	2.079	0.323	0.323	0.35375	1.97267	-5.57644	3.25032e-06	0.000167498
O62416	Lysozyme-like protein 2 OS=Caenorhabditis elegans GN=lys-2 PE=2 SV=1	lys-2	30.3	18	4	4	0.564	1.355	0.582	1.351	0.61	1.299	1.433	1.3595	0.585333	2.32261	3.23357e-06	0.000167498
O17087	Poly(A) RNA polymerase gld-2 OS=Caenorhabditis elegans GN=gld-2 PE=1 SV=2	gld-2	124.5	15	13	13	0.812	1.074	0.831	1.101	0.827	1.115	1.07	1.09	0.823333	1.32389	3.34135e-06	0.000170789
H2KYI5	Uncharacterized protein OS=Caenorhabditis elegans GN=C06G3.5 PE=1 SV=1	C06G3.5	43.6	21	9	9	1.093	0.917	1.099	0.902	1.09	0.899	0.916	0.9085	1.094	-1.20418	3.45368e-06	0.000172252
P34689	ATP-dependent RNA helicase glh-1 OS=Caenorhabditis elegans GN=glh-1 PE=1 SV=3	glh-1	79.7	39	23	13	0.885	1.055	0.89	1.078	0.894	1.069	1.082	1.071	0.889667	1.20382	3.45293e-06	0.000172252
Q9XW17	Cytokinesis, Apoptosis, RNA-associated OS=Caenorhabditis elegans GN=car-1 PE=1 SV=1	car-1	37.6	58	17	17	0.805	1.17	0.826	1.202	0.797	1.253	1.199	1.206	0.809333	1.49012	3.47956e-06	0.000172252
Q9XXH7	Uncharacterized protein OS=Caenorhabditis elegans GN=CELE_Y17G7B.17 PE=1 SV=2	CELE_Y17G7B.17	31.9	19	5	5	0.638	1.3	0.63	1.372	0.621	1.301	1.255	1.307	0.629667	2.0757	3.47487e-06	0.000172252
F5GUH2	Uncharacterized protein OS=Caenorhabditis elegans GN=CELE_W05B5.1 PE=1 SV=1	CELE_W05B5.1	25.2	25	4	4	0.707	1.256	0.748	1.371	0.73	1.265	1.276	1.292	0.728333	1.77391	3.58873e-06	0.000172671
G5EBG3	CBP/p300 homolog OS=Caenorhabditis elegans GN=cbp-2 PE=1 SV=1	cbp-2	36.6	3	1	1	0.562	1.465	0.61	1.523	0.562	1.416	1.329	1.43325	0.578	2.47967	3.68028e-06	0.000172671
O62137	Acyl-coenzyme A oxidase OS=Caenorhabditis elegans GN=acox-1.2 PE=1 SV=2	acox-1.2	75	14	10	6	1.247	0.814	1.237	0.77	1.197	0.793	0.787	0.791	1.227	-1.5512	3.66191e-06	0.000172671
Q09293	Maternal effect lethal protein 47 OS=Caenorhabditis elegans GN=mel-47 PE=2 SV=2	mel-47	41.1	13	4	4	0.818	1.08	0.837	1.105	0.831	1.084	1.098	1.09175	0.828667	1.31748	3.63838e-06	0.000172671
Q09657	Uncharacterized protein OS=Caenorhabditis elegans GN=CELE_ZK1320.9 PE=1 SV=1	CELE_ZK1320.9	51.3	18	8	8	0.813	1.134	0.819	1.075	0.797	1.106	1.097	1.103	0.809667	1.36229	3.52558e-06	0.000172671
Q18115	26S proteasome non-ATPase regulatory subunit 1 OS=Caenorhabditis elegans GN=rpn-2 PE=3 SV=4	rpn-2	105.9	24	21	21	0.911	1.053	0.921	1.033	0.919	1.033	1.039	1.0395	0.917	1.13359	3.67487e-06	0.000172671
Q9XWZ9	BED-type zinc finger putative transcription factor OS=Caenorhabditis elegans GN=bed-2 PE=1 SV=1	bed-2	82.7	6	4	4	1.397	0.675	1.38	0.677	1.334	0.727	0.65	0.68225	1.37033	-2.00855	3.66454e-06	0.000172671
O17687	NASP (Human Nuclear Autoantigenic Sperm Protein) homolog OS=Caenorhabditis elegans GN=nasp-2 PE=1 SV=1	nasp-2	62.9	59	23	23	0.539	1.428	0.587	1.352	0.553	1.276	1.332	1.347	0.559667	2.40679	3.77998e-06	0.000172681
O44411	Nucleolar GTP-binding protein 1 OS=Caenorhabditis elegans GN=nog-1 PE=1 SV=1	nog-1	78.4	32	19	19	1.14	0.879	1.147	0.866	1.168	0.902	0.898	0.88625	1.15167	-1.29948	3.84196e-06	0.000172681
Q19393	Uncharacterized protein OS=Caenorhabditis elegans GN=CELE_F13D12.5 PE=1 SV=1	CELE_F13D12.5	47.8	10	4	4	0.759	1.219	0.745	1.153	0.746	1.157	1.178	1.17675	0.75	1.569	3.81563e-06	0.000172681
Q19680	Phosphoacetylglucosamine mutase OS=Caenorhabditis elegans GN=CELE_F21D5.1 PE=1 SV=1	CELE_F21D5.1	61	33	15	15	0.66	1.212	0.692	1.236	0.66	1.16	1.211	1.20475	0.670667	1.79635	3.82174e-06	0.000172681
Q95YD0	PaTched Related family OS=Caenorhabditis elegans GN=ptr-4 PE=1 SV=2	ptr-4	110.7	2	2	2	1.85	0.392	1.65	0.416	1.826	0.454	0.352	0.4035	1.77533	-4.39983	3.84529e-06	0.000172681
Q9NEU2	Protein SDA1 homolog OS=Caenorhabditis elegans GN=pro-3 PE=1 SV=4	pro-3	92.1	10	9	9	1.163	0.909	1.184	0.915	1.192	0.94	0.925	0.92225	1.17967	-1.27912	3.72053e-06	0.000172681
G5EBG1	Uncharacterized protein OS=Caenorhabditis elegans GN=CELE_Y57G11A.2 PE=1 SV=1	CELE_Y57G11A.2	68.8	4	3	3	1.077	0.945	1.092	0.963	1.086	0.946	0.953	0.95175	1.085	-1.14001	4.04325e-06	0.000176644
O01765	Sperm COMPetition OS=Caenorhabditis elegans GN=comp-1 PE=1 SV=1	comp-1	47.7	8	2	2	1.663	0.479	1.568	0.516	1.777	0.522	0.43	0.48675	1.66933	-3.42955	4.04593e-06	0.000176644
Q09635	WaRThog (Hedgehog-like family) OS=Caenorhabditis elegans GN=wrt-10 PE=1 SV=1	wrt-10	28.3	7	2	2	2.009	0.205	1.924	0.221	2.045	0.198	0.173	0.19925	1.99267	-10.0008	4.01311e-06	0.000176644
Q94269	Carboxypeptidase OS=Caenorhabditis elegans GN=CELE_K10C2.1 PE=1 SV=2	CELE_K10C2.1	256.3	15	30	30	1.127	0.84	1.122	0.837	1.151	0.844	0.862	0.84575	1.13333	-1.34003	4.01922e-06	0.000176644
O17850	Ataxin-3 homolog OS=Caenorhabditis elegans GN=atx-3 PE=1 SV=1	atx-3	35.8	3	1	1	0.695	1.368	0.659	1.361	0.685	1.264	1.249	1.3105	0.679667	1.92815	4.25512e-06	0.000180238
Q23338	Peptidylprolyl isomerase OS=Caenorhabditis elegans GN=fkb-4 PE=1 SV=2	fkb-4	29.3	26	5	5	1.29	0.825	1.232	0.801	1.26	0.82	0.767	0.80325	1.26067	-1.56946	4.27209e-06	0.000180238
Q93244	Cysteine synthase 1 OS=Caenorhabditis elegans GN=cysl-1 PE=1 SV=2	cysl-1	35.9	48	12	12	1.075	0.92	1.091	0.918	1.093	0.895	0.915	0.912	1.08633	-1.19115	4.31456e-06	0.000180238
Q94399	COLlagen OS=Caenorhabditis elegans GN=col-63 PE=1 SV=1	col-63	37.4	9	3	3	1.618	0.68	1.675	0.76	1.7	0.673	0.706	0.70475	1.66433	-2.36159	4.16437e-06	0.000180238
Q95YB2	Acyl CoA DeHydrogenase OS=Caenorhabditis elegans GN=acdh-9 PE=1 SV=1	acdh-9	45.2	35	12	12	0.898	1.097	0.883	1.076	0.892	1.092	1.116	1.09525	0.891	1.22924	4.32891e-06	0.000180238
Q9U301	Uncharacterized protein OS=Caenorhabditis elegans GN=CELE_Y106G6H.1 PE=1 SV=1	CELE_Y106G6H.1	51.6	6	2	2	1.199	0.905	1.17	0.863	1.194	0.887	0.901	0.889	1.18767	-1.33596	4.26161e-06	0.000180238
Q9XVN8	Uncharacterized protein OS=Caenorhabditis elegans GN=CELE_F36A2.2 PE=1 SV=1	CELE_F36A2.2	59.8	13	7	7	1.26	0.838	1.214	0.869	1.235	0.892	0.859	0.8645	1.23633	-1.43011	4.28524e-06	0.000180238
Q5DX48	Sensory AXon guidance OS=Caenorhabditis elegans GN=sax-2 PE=1 SV=1	sax-2	323.4	3	6	6	0.872	1.194	0.891	1.161	0.865	1.196	1.202	1.18825	0.876	1.35645	4.43554e-06	0.000181347
Q9N3T8	MSH (MutS Homolog) family OS=Caenorhabditis elegans GN=msh-6 PE=1 SV=2	msh-6	133.5	13	14	14	0.814	1.154	0.815	1.107	0.802	1.107	1.111	1.11975	0.810333	1.38184	4.39186e-06	0.000181347
Q9XWM1	One IG domain OS=Caenorhabditis elegans GN=oig-2 PE=1 SV=1	oig-2	12.2	18	2	2	0.71	1.321	0.705	1.262	0.674	1.198	1.215	1.249	0.696333	1.79368	4.44208e-06	0.000181347
A0A1I6CMC9	Uncharacterized protein OS=Caenorhabditis elegans GN=CELE_Y55F3BR.6 PE=1 SV=1	CELE_Y55F3BR.6	27.4	17	4	4	0.837	1.156	0.846	1.199	0.852	1.171	1.21	1.184	0.845	1.40118	4.89342e-06	0.000181478
A3QMB7	Uncharacterized protein OS=Caenorhabditis elegans GN=C42C1.8 PE=1 SV=1	C42C1.8	59.3	9	4	4	0.711	1.177	0.713	1.172	0.716	1.2	1.15	1.17475	0.713333	1.64685	4.76974e-06	0.000181478
G5EGH7	Protein lon-8 OS=Caenorhabditis elegans GN=lon-8 PE=2 SV=1	lon-8	18.5	7	1	1	1.278	0.797	1.28	0.798	1.25	0.797	0.783	0.79375	1.26933	-1.59916	4.80917e-06	0.000181478
K8ESM7	Uncharacterized protein OS=Caenorhabditis elegans GN=cup-14 PE=1 SV=1	cup-14	105.9	3	2	2	0.267	1.603	0.288	1.229	0.311	1.441	1.289	1.3905	0.288667	4.81697	4.67354e-06	0.000181478
O02286	Phosphoenolypyruvate CarboxyKinase OS=Caenorhabditis elegans GN=pck-2 PE=1 SV=1	pck-2	73.4	40	21	19	0.819	1.129	0.843	1.114	0.83	1.094	1.126	1.11575	0.830667	1.3432	4.54184e-06	0.000181478
O17218	Ribosomal Protein, Small subunit OS=Caenorhabditis elegans GN=rps-22 PE=1 SV=1	rps-22	14.7	57	7	7	1.103	0.925	1.109	0.908	1.122	0.914	0.938	0.92125	1.11133	-1.20633	4.87455e-06	0.000181478
O17274	Ligand-Gated ion Channel OS=Caenorhabditis elegans GN=lgc-34 PE=1 SV=1	lgc-34	44.5	18	6	6	1.164	0.819	1.144	0.856	1.18	0.858	0.823	0.839	1.16267	-1.38578	4.82215e-06	0.000181478
O44992	Uncharacterized protein OS=Caenorhabditis elegans GN=CELE_K09H9.2 PE=1 SV=2	CELE_K09H9.2	50.8	16	6	6	0.62	1.36	0.631	1.449	0.586	1.374	1.328	1.37775	0.612333	2.25	4.75497e-06	0.000181478
O61820	Eukaryotic translation initiation factor 3 subunit E OS=Caenorhabditis elegans GN=eif-3.E PE=3 SV=1	eif-3.E	50.7	17	7	7	1.077	0.933	1.07	0.925	1.074	0.918	0.935	0.92775	1.07367	-1.15728	4.90716e-06	0.000181478
Q17693	Probable methylenetetrahydrofolate reductase OS=Caenorhabditis elegans GN=mthf-1 PE=3 SV=2	mthf-1	75.4	11	7	7	1.098	0.871	1.098	0.876	1.122	0.899	0.867	0.87825	1.106	-1.25932	4.55274e-06	0.000181478
Q20679	Procollagen-lysine,2-oxoglutarate 5-dioxygenase OS=Caenorhabditis elegans GN=let-268 PE=1 SV=1	let-268	84.4	8	7	7	1.151	0.918	1.158	0.896	1.18	0.905	0.89	0.90225	1.163	-1.289	4.56248e-06	0.000181478
Q20936	Activated in Blocked Unfolded protein response OS=Caenorhabditis elegans GN=abu-13 PE=1 SV=4	abu-13	54.9	7	3	3	1.998	0.306	1.739	0.335	1.903	0.338	0.255	0.3085	1.88	-6.094	4.55202e-06	0.000181478
Q21209	BRCA1-associated RING domain protein 1 OS=Caenorhabditis elegans GN=brd-1 PE=1 SV=3	brd-1	78.8	9	5	5	0.757	1.141	0.773	1.139	0.786	1.102	1.104	1.1215	0.772	1.45272	4.69679e-06	0.000181478
Q23612	DeHydrogenases, Short chain OS=Caenorhabditis elegans GN=dhs-26 PE=1 SV=2	dhs-26	35.5	3	1	1	1.904	0.285	2.001	0.253	1.71	0.296	0.267	0.27525	1.87167	-6.79988	4.62314e-06	0.000181478
Q9XWR2	COLlagen OS=Caenorhabditis elegans GN=col-120 PE=1 SV=1	col-120	30.9	4	1	1	2.432	0.299	2.025	0.401	2.399	0.29	0.328	0.3295	2.28533	-6.93576	4.89232e-06	0.000181478
Q9XXI9	DNA helicase OS=Caenorhabditis elegans GN=mcm-2 PE=1 SV=1	mcm-2	99.3	30	20	20	0.793	1.167	0.819	1.122	0.818	1.105	1.125	1.12975	0.81	1.39475	4.80195e-06	0.000181478
H2L0B7	Uncharacterized protein OS=Caenorhabditis elegans GN=CELE_H14N18.4 PE=1 SV=1	CELE_H14N18.4	70.3	9	5	5	1.179	0.854	1.168	0.869	1.149	0.877	0.9	0.875	1.16533	-1.33181	5.00604e-06	0.000184053
P52014	Peptidyl-prolyl cis-trans isomerase 6 OS=Caenorhabditis elegans GN=cyn-6 PE=2 SV=1	cyn-6	21.9	27	7	5	1.463	0.58	1.446	0.589	1.51	0.57	0.575	0.5785	1.473	-2.54624	5.14296e-06	0.000187987
O02168	AMP-Activated protein Kinase Gamma subunit OS=Caenorhabditis elegans GN=aakg-2 PE=1 SV=2	aakg-2	47.4	15	5	5	1.135	0.853	1.151	0.874	1.163	0.881	0.897	0.87625	1.14967	-1.31203	5.26336e-06	0.000188015
O45247	Uncharacterized protein OS=Caenorhabditis elegans GN=C13B4.1 PE=1 SV=3	C13B4.1	109.7	13	11	11	0.828	1.18	0.831	1.172	0.856	1.177	1.221	1.1875	0.838333	1.4165	5.19467e-06	0.000188015
Q19723	Uncharacterized protein OS=Caenorhabditis elegans GN=CELE_F22D6.2 PE=1 SV=1	CELE_F22D6.2	20.6	21	3	3	0.544	1.399	0.554	1.441	0.544	1.334	1.327	1.37525	0.547333	2.51264	5.26323e-06	0.000188015
Q9XVP7	Sperm-Specific family, class S OS=Caenorhabditis elegans GN=sss-1 PE=4 SV=1	sss-1	30.9	4	1	1	1.42	0.678	1.398	0.686	1.399	0.726	0.709	0.69975	1.40567	-2.00881	5.20873e-06	0.000188015
Q3V5J7	Phospholipase A(2) OS=Caenorhabditis elegans GN=CELE_Y69A2AL.2 PE=1 SV=1	CELE_Y69A2AL.2	17.7	8	1	1	0.458	1.462	0.443	1.497	0.416	1.572	1.433	1.491	0.439	3.39636	5.41908e-06	0.000191979
Q93379	Glutathione reductase, mitochondrial OS=Caenorhabditis elegans GN=gsr-1 PE=1 SV=2	gsr-1	51.4	36	14	14	0.87	1.069	0.851	1.094	0.851	1.118	1.106	1.09675	0.857333	1.27926	5.43537e-06	0.000191979
Q9N536	Progestin and AdipoQ Receptor family OS=Caenorhabditis elegans GN=paqr-2 PE=1 SV=2	paqr-2	66	3	2	2	0.541	1.575	0.54	1.545	0.511	1.471	1.748	1.58475	0.530667	2.98634	5.47412e-06	0.000192267
Q9XUE6	Probable phosphomannomutase OS=Caenorhabditis elegans GN=F52B11.2 PE=3 SV=2	F52B11.2	28.8	41	9	9	0.81	1.175	0.831	1.222	0.806	1.14	1.179	1.179	0.815667	1.44544	5.5195e-06	0.000192784
G5ECY0	Drosophila Discs LarGe homolog OS=Caenorhabditis elegans GN=dlg-1 PE=1 SV=1	dlg-1	106.9	12	11	11	1.146	0.888	1.131	0.876	1.124	0.892	0.855	0.87775	1.13367	-1.29156	5.6999e-06	0.000195857
P91416	1,2-dihydroxy-3-keto-5-methylthiopentene dioxygenase homolog 1 OS=Caenorhabditis elegans GN=T01D1.4 PE=3 SV=1	T01D1.4	18.5	28	4	4	0.747	1.205	0.763	1.154	0.742	1.136	1.209	1.176	0.750667	1.56661	5.68617e-06	0.000195857
Q22436	SeQueSTosome related OS=Caenorhabditis elegans GN=sqst-1 PE=1 SV=2	sqst-1	76.5	11	7	7	0.654	1.256	0.62	1.266	0.636	1.346	1.188	1.264	0.636667	1.98534	5.70093e-06	0.000195857
G5ECG0	Transforming acid coiled-coil-containing protein 1 OS=Caenorhabditis elegans GN=tac-1 PE=1 SV=1	tac-1	28.5	25	7	7	0.834	1.072	0.821	1.037	0.82	1.029	1.052	1.0475	0.825	1.2697	5.93389e-06	0.000197011
O18015	GRound-Like (Grd related) OS=Caenorhabditis elegans GN=grl-7 PE=1 SV=1	grl-7	36.4	4	1	1	2.335	0.172	1.834	0.235	2.265	0.204	0.18	0.19775	2.14467	-10.8453	5.95388e-06	0.000197011
O45168	Intermediate filament protein ifc-1 OS=Caenorhabditis elegans GN=ifc-1 PE=3 SV=2	ifc-1	55.8	28	15	11	1.316	0.775	1.261	0.765	1.32	0.793	0.749	0.7705	1.299	-1.68592	5.83271e-06	0.000197011
O76449	Uncharacterized protein OS=Caenorhabditis elegans GN=CELE_ZK1055.7 PE=1 SV=1	CELE_ZK1055.7	63.1	25	12	12	0.848	1.11	0.87	1.088	0.856	1.074	1.065	1.08425	0.858	1.26369	5.81732e-06	0.000197011
Q4R165	Uncharacterized protein OS=Caenorhabditis elegans GN=CELE_Y54G2A.45 PE=1 SV=2	CELE_Y54G2A.45	38.1	5	2	2	0.647	1.141	0.644	1.143	0.661	1.131	1.155	1.1425	0.650667	1.75589	5.86229e-06	0.000197011
Q95Q32	Uncharacterized protein OS=Caenorhabditis elegans GN=CELE_Y105E8B.9 PE=1 SV=1	CELE_Y105E8B.9	71.7	4	2	2	1.154	0.771	1.182	0.814	1.2	0.827	0.81	0.8055	1.17867	-1.46327	5.94913e-06	0.000197011
Q967F4	Cadherin-related hmr-1 OS=Caenorhabditis elegans GN=hmr-1 PE=1 SV=1	hmr-1	323.7	2	6	6	1.215	0.826	1.23	0.85	1.179	0.797	0.801	0.8185	1.208	-1.47587	5.9275e-06	0.000197011
O44989	COLlagen OS=Caenorhabditis elegans GN=col-49 PE=1 SV=1	col-49	28.8	5	1	1	1.981	0.554	1.842	0.446	1.762	0.519	0.454	0.49325	1.86167	-3.77429	6.29718e-06	0.000202059
O62197	Uncharacterized protein OS=Caenorhabditis elegans GN=CELE_F32A11.3 PE=1 SV=1	CELE_F32A11.3	38.7	21	4	4	1.647	0.518	1.468	0.554	1.556	0.627	0.561	0.565	1.557	-2.75575	6.35398e-06	0.000202059
P34669	Probable dolichyl-diphosphooligosaccharide--protein glycosyltransferase subunit 3 OS=Caenorhabditis elegans GN=ZK686.3 PE=3 SV=2	ZK686.3	38.8	18	6	6	1.094	0.948	1.104	0.932	1.092	0.934	0.921	0.93375	1.09667	-1.17448	6.29426e-06	0.000202059
Q09474	Tryptophan 2,3-dioxygenase OS=Caenorhabditis elegans GN=tdo-2 PE=2 SV=1	tdo-2	46.7	31	12	12	1.149	0.851	1.149	0.869	1.157	0.858	0.878	0.864	1.15167	-1.33295	6.21409e-06	0.000202059
Q19431	Uncharacterized protein OS=Caenorhabditis elegans GN=CELE_F13H8.3 PE=1 SV=2	CELE_F13H8.3	41.1	10	3	3	0.738	1.148	0.708	1.145	0.745	1.151	1.233	1.16925	0.730333	1.60098	6.33841e-06	0.000202059
Q21891	Uncharacterized protein OS=Caenorhabditis elegans GN=CELE_R102.5 PE=1 SV=2	CELE_R102.5	43.7	30	11	11	0.788	1.15	0.815	1.134	0.811	1.1	1.128	1.128	0.804667	1.40182	6.15021e-06	0.000202059
Q22018	Thymidylate kinase OS=Caenorhabditis elegans GN=dtmk-1 PE=3 SV=1	dtmk-1	24.3	31	6	6	1.19	0.854	1.18	0.82	1.228	0.815	0.851	0.835	1.19933	-1.43633	6.37454e-06	0.000202059
Q95XL6	Uncharacterized protein OS=Caenorhabditis elegans GN=CELE_Y73E7A.8 PE=1 SV=2	CELE_Y73E7A.8	76.8	4	2	2	1.936	0.379	1.785	0.382	2.031	0.432	0.319	0.378	1.91733	-5.07231	6.39568e-06	0.000202059
Q9UAW9	Uncharacterized protein OS=Caenorhabditis elegans GN=CELE_T12B3.2 PE=1 SV=1	CELE_T12B3.2	53.9	5	1	1	0.567	1.509	0.563	1.397	0.572	1.446	1.396	1.437	0.567333	2.5329	6.39057e-06	0.000202059
A8WFJ8	Uncharacterized protein OS=Caenorhabditis elegans GN=C28G1.5 PE=1 SV=1	C28G1.5	34.2	24	6	6	1.137	0.916	1.165	0.893	1.139	0.887	0.896	0.898	1.147	-1.27728	6.82724e-06	0.00020636
O44150	Uncharacterized protein OS=Caenorhabditis elegans GN=C49A9.6 PE=1 SV=1	C49A9.6	40.6	7	3	3	0.883	1.191	0.91	1.139	0.893	1.157	1.154	1.16025	0.895333	1.29589	6.56474e-06	0.00020636
P91253	Probable glutathione S-transferase 7 OS=Caenorhabditis elegans GN=gst-7 PE=3 SV=1	gst-7	23.1	41	9	8	0.733	1.181	0.752	1.166	0.766	1.148	1.204	1.17475	0.750333	1.56564	6.8169e-06	0.00020636
Q20733	Suppressor of activated egl-4 protein 1 OS=Caenorhabditis elegans GN=saeg-1 PE=1 SV=2	saeg-1	100.9	3	2	2	1.541	0.667	1.423	0.648	1.514	0.684	0.75	0.68725	1.49267	-2.17194	6.76346e-06	0.00020636
Q20883	Uncharacterized protein OS=Caenorhabditis elegans GN=CELE_F56D5.3 PE=1 SV=1	CELE_F56D5.3	49.5	26	9	9	0.589	1.356	0.599	1.38	0.625	1.355	1.211	1.3255	0.604333	2.19333	6.77349e-06	0.00020636
Q95QC2	Uncharacterized protein OS=Caenorhabditis elegans GN=CELE_R02F2.9 PE=1 SV=1	CELE_R02F2.9	18.9	36	5	5	1.111	0.904	1.096	0.92	1.092	0.925	0.895	0.911	1.09967	-1.2071	6.80992e-06	0.00020636
Q95Y26	Protein-tyrosine-phosphatase OS=Caenorhabditis elegans GN=CELE_Y41D4A.5 PE=1 SV=2	CELE_Y41D4A.5	53	18	5	5	0.873	1.112	0.888	1.1	0.881	1.074	1.114	1.1	0.880667	1.24905	6.6076e-06	0.00020636
Q965F9	Uncharacterized protein OS=Caenorhabditis elegans GN=par-2 PE=1 SV=3	par-2	64.9	22	8	8	0.888	1.195	0.902	1.263	0.911	1.218	1.209	1.22125	0.900333	1.35644	6.65115e-06	0.00020636
Q9TZI9	Uncharacterized protein OS=Caenorhabditis elegans GN=spe-15 PE=1 SV=1	spe-15	138.3	10	10	10	1.321	0.707	1.359	0.709	1.393	0.783	0.714	0.72825	1.35767	-1.86429	6.78658e-06	0.00020636
Q22972	ASpartyl Protease OS=Caenorhabditis elegans GN=asp-13 PE=1 SV=1	asp-13	42.2	20	6	6	1.111	0.873	1.105	0.871	1.09	0.881	0.844	0.86725	1.102	-1.27068	6.88875e-06	0.000207223
Q9GUM1	Uncharacterized protein OS=Caenorhabditis elegans GN=CELE_Y73E7A.1 PE=1 SV=2	CELE_Y73E7A.1	25.9	28	7	7	0.759	1.196	0.787	1.122	0.788	1.162	1.118	1.1495	0.778	1.47751	6.92318e-06	0.000207267
D4YW53	Uncharacterized protein OS=Caenorhabditis elegans GN=asd-2 PE=1 SV=2	asd-2	52.1	13	5	5	1.238	0.81	1.19	0.814	1.225	0.849	0.863	0.834	1.21767	-1.46003	7.15802e-06	0.000211345
Q18235	Securin-like protein OS=Caenorhabditis elegans GN=ify-1 PE=1 SV=1	ify-1	27	17	4	4	0.575	1.318	0.588	1.292	0.602	1.41	1.455	1.36875	0.588333	2.32649	7.16024e-06	0.000211345
Q27481	UBA (Human ubiquitin) related OS=Caenorhabditis elegans GN=uba-1 PE=1 SV=1	uba-1	124	35	34	34	0.883	1.09	0.888	1.099	0.886	1.074	1.081	1.086	0.885667	1.22619	7.15994e-06	0.000211345
G5EBY3	Non-muscle MYosin OS=Caenorhabditis elegans GN=nmy-2 PE=1 SV=1	nmy-2	231.1	33	61	60	0.834	1.165	0.827	1.128	0.826	1.123	1.148	1.141	0.829	1.37636	7.30088e-06	0.00021262
G5ECH0	Histone deacetylase OS=Caenorhabditis elegans GN=hda-3 PE=1 SV=1	hda-3	52.7	8	4	4	0.849	1.118	0.873	1.125	0.851	1.102	1.162	1.12675	0.857667	1.31374	7.39098e-06	0.00021262
O62336	Farnesyl DiPhosphate Synthetase OS=Caenorhabditis elegans GN=fdps-1 PE=1 SV=2	fdps-1	40.2	9	3	3	0.759	1.131	0.748	1.139	0.773	1.069	1.14	1.11975	0.76	1.47336	7.41387e-06	0.00021262
P90868	Proteasome subunit beta OS=Caenorhabditis elegans GN=pbs-7 PE=1 SV=2	pbs-7	26.7	31	7	7	0.871	1.142	0.871	1.138	0.847	1.136	1.096	1.128	0.863	1.30707	7.47401e-06	0.00021262
Q23652	U Six snRNA Interacting Protein OS=Caenorhabditis elegans GN=usip-1 PE=1 SV=2	usip-1	75.2	12	8	8	0.799	1.131	0.787	1.105	0.817	1.078	1.088	1.1005	0.801	1.37391	7.46517e-06	0.00021262
Q93535	Uncharacterized protein OS=Caenorhabditis elegans GN=CELE_F20D1.3 PE=1 SV=2	CELE_F20D1.3	50.8	15	4	4	0.816	1.156	0.812	1.21	0.843	1.182	1.158	1.1765	0.823667	1.42837	7.28826e-06	0.00021262
Q9N5T2	Uncharacterized protein OS=Caenorhabditis elegans GN=CELE_F45D11.14 PE=1 SV=1	CELE_F45D11.14	59.3	20	11	11	0.514	1.343	0.513	1.329	0.515	1.345	1.421	1.3595	0.514	2.64494	7.47092e-06	0.00021262
Q9XUE5	NOmpA Homolog (Drosophila nompA: no mechanoreceptor potential A) OS=Caenorhabditis elegans GN=noah-2 PE=1 SV=1	noah-2	81.7	13	9	9	1.553	0.598	1.41	0.572	1.552	0.615	0.536	0.58025	1.505	-2.59371	7.44116e-06	0.00021262
E5QCE7	DNaJ domain (Prokaryotic heat shock protein) OS=Caenorhabditis elegans GN=dnj-14 PE=1 SV=1	dnj-14	24.4	32	6	6	1.15	0.815	1.138	0.842	1.169	0.867	0.841	0.84125	1.15233	-1.36979	7.53527e-06	0.000213287
Q9XUB2	Zinc finger protein mex-5 OS=Caenorhabditis elegans GN=mex-5 PE=1 SV=1	mex-5	52.8	25	7	7	0.732	1.42	0.781	1.384	0.756	1.416	1.486	1.4265	0.756333	1.88607	7.5653e-06	0.000213287
O61789	EGG sterile (Unfertilizable) OS=Caenorhabditis elegans GN=egg-5 PE=1 SV=1	egg-5	85.9	8	6	1	0.409	1.496	0.469	1.74	0.463	1.419	1.601	1.564	0.447	3.49888	7.68152e-06	0.000213689
Q18198	Uncharacterized protein OS=Caenorhabditis elegans GN=C26B9.5 PE=1 SV=1	C26B9.5	58.5	10	4	4	1.088	0.866	1.078	0.876	1.073	0.898	0.881	0.88025	1.07967	-1.22655	7.66556e-06	0.000213689
Q19545	UTP small subunit (SSU) processome component homolog OS=Caenorhabditis elegans GN=utp-20 PE=1 SV=2	utp-20	297.5	13	33	33	1.109	0.903	1.131	0.892	1.136	0.913	0.922	0.9075	1.12533	-1.24004	7.65243e-06	0.000213689
D4PH96	ATX (Ataxin) related OS=Caenorhabditis elegans GN=atx-2 PE=1 SV=1	atx-2	113.4	29	21	21	0.807	1.203	0.763	1.31	0.78	1.31	1.281	1.276	0.783333	1.62894	7.81522e-06	0.000215263
P18835	Cuticle collagen 19 OS=Caenorhabditis elegans GN=col-19 PE=3 SV=2	col-19	28.4	9	2	2	1.63	0.684	1.592	0.566	1.487	0.626	0.631	0.62675	1.56967	-2.50445	7.9659e-06	0.000215263
P34594	Uncharacterized protein ZC262.2 OS=Caenorhabditis elegans GN=ZC262.2 PE=4 SV=1	ZC262.2	26.8	30	5	5	0.863	1.138	0.858	1.121	0.839	1.08	1.107	1.1115	0.853333	1.30254	7.89952e-06	0.000215263
Q17688	Thioredoxin domain-containing protein C06A6.5 OS=Caenorhabditis elegans GN=C06A6.5 PE=1 SV=2	C06A6.5	47.2	20	8	8	1.245	0.899	1.223	0.904	1.219	0.891	0.888	0.8955	1.229	-1.37242	7.97727e-06	0.000215263
Q23295	Mitochondrial Processing Peptidase Beta OS=Caenorhabditis elegans GN=mppb-1 PE=1 SV=2	mppb-1	51.1	13	6	6	0.733	1.171	0.747	1.181	0.74	1.18	1.185	1.17925	0.74	1.59358	7.97776e-06	0.000215263
Q9N369	Autophagy-related protein 3 OS=Caenorhabditis elegans GN=atg-3 PE=1 SV=1	atg-3	35.2	16	4	4	0.788	1.131	0.813	1.157	0.802	1.082	1.13	1.125	0.801	1.40449	7.92547e-06	0.000215263
Q9XVM0	LETM1 (Leucine zipper, EF-hand, TransMembrane mitochondrial protein) homolog OS=Caenorhabditis elegans GN=letm-1 PE=1 SV=1	letm-1	88.7	23	15	2	0.594	1.251	0.595	1.306	0.544	1.376	1.439	1.343	0.577667	2.32487	7.80725e-06	0.000215263
H2KZK7	Dipeptidyl Peptidase Four (IV) family OS=Caenorhabditis elegans GN=dpf-3 PE=1 SV=1	dpf-3	105.8	13	9	9	1.027	0.936	1.031	0.952	1.037	0.944	0.949	0.94525	1.03167	-1.09142	8.1727e-06	0.000218529
P27604	Adenosylhomocysteinase OS=Caenorhabditis elegans GN=ahcy-1 PE=3 SV=1	ahcy-1	47.5	46	18	18	1.091	0.885	1.118	0.863	1.106	0.867	0.876	0.87275	1.105	-1.26611	8.23786e-06	0.000218529
P91829	Nuclear hormone receptor family member nhr-69 OS=Caenorhabditis elegans GN=nhr-69 PE=1 SV=2	nhr-69	41.8	5	2	2	1.255	0.823	1.21	0.779	1.249	0.824	0.769	0.79875	1.238	-1.54992	8.21732e-06	0.000218529
Q9GRZ2	Yeast PRP (Splicing factor) related OS=Caenorhabditis elegans GN=prp-6 PE=1 SV=3	prp-6	109.1	17	14	14	1.037	0.942	1.048	0.924	1.051	0.922	0.928	0.929	1.04533	-1.12522	8.22072e-06	0.000218529
G5EEA2	LiPocalin-Related protein OS=Caenorhabditis elegans GN=lpr-3 PE=1 SV=1	lpr-3	60.1	17	5	5	1.898	0.168	1.835	0.121	2.18	0.167	0.117	0.14325	1.971	-13.7592	8.39171e-06	0.000221675
Q95YF3	ATP-dependent RNA helicase cgh-1 OS=Caenorhabditis elegans GN=cgh-1 PE=1 SV=1	cgh-1	48.7	39	15	15	0.813	1.124	0.841	1.097	0.833	1.073	1.111	1.10125	0.829	1.32841	8.5881e-06	0.000224973
Q9BI71	EPsiN (Endocytic protein) homolog OS=Caenorhabditis elegans GN=epn-1 PE=1 SV=1	epn-1	51	13	5	5	0.832	1.163	0.846	1.234	0.869	1.216	1.225	1.2095	0.849	1.42462	8.55802e-06	0.000224973
Q965W3	Catechol-O-MethylTransferase family OS=Caenorhabditis elegans GN=comt-3 PE=1 SV=2	comt-3	24.8	15	3	2	0.714	1.194	0.755	1.285	0.757	1.257	1.311	1.26175	0.742	1.70047	8.68475e-06	0.00022656
Q20363	Stress-induced protein 1 OS=Caenorhabditis elegans GN=sip-1 PE=1 SV=1	sip-1	17.8	47	6	6	0.595	1.353	0.622	1.356	0.571	1.252	1.356	1.32925	0.596	2.23029	8.84846e-06	0.000229877
H9G2Z8	Uncharacterized protein OS=Caenorhabditis elegans GN=CELE_F10D11.6 PE=1 SV=1	CELE_F10D11.6	86.5	10	6	6	1.656	0.639	1.614	0.685	1.707	0.586	0.606	0.629	1.659	-2.63752	8.97384e-06	0.000231223
Q17966	Uncharacterized protein OS=Caenorhabditis elegans GN=C14B1.9 PE=1 SV=2	C14B1.9	43.4	5	2	2	0.622	1.315	0.609	1.267	0.568	1.254	1.405	1.31025	0.599667	2.18496	8.97279e-06	0.000231223
A5Z2W6	Uncharacterized protein OS=Caenorhabditis elegans GN=CELE_ZK228.4 PE=1 SV=1	CELE_ZK228.4	35.9	10	3	3	0.799	1.216	0.794	1.172	0.801	1.205	1.173	1.1915	0.798	1.49311	9.10635e-06	0.000233506
Q22531	Putative aminopeptidase-2 OS=Caenorhabditis elegans GN=T16G12.1 PE=3 SV=4	T16G12.1	216.1	7	12	12	1.23	0.804	1.215	0.787	1.241	0.84	0.8	0.80775	1.22867	-1.5211	9.16218e-06	0.000233506
Q22947	RH (Rhesus) antigen Related OS=Caenorhabditis elegans GN=rhr-1 PE=1 SV=1	rhr-1	51.1	6	3	3	0.758	1.133	0.784	1.115	0.793	1.099	1.174	1.13025	0.778333	1.45214	9.17383e-06	0.000233506
G5ECQ3	Serine/threonine-protein kinase sel-5 OS=Caenorhabditis elegans GN=sel-5 PE=2 SV=1	sel-5	119.9	13	10	10	0.753	1.241	0.797	1.256	0.773	1.176	1.25	1.23075	0.774333	1.58943	9.51636e-06	0.000240137
H2FLG9	Glycine Rich Secreted Protein OS=Caenorhabditis elegans GN=grsp-2 PE=1 SV=1	grsp-2	26.8	18	2	2	1.524	0.625	1.382	0.659	1.439	0.726	0.646	0.664	1.44833	-2.18122	9.6871e-06	0.000240137
Q09289	Proteasomal ubiquitin receptor ADRM1 homolog OS=Caenorhabditis elegans GN=C56G2.7 PE=3 SV=2	C56G2.7	39.7	25	9	9	0.854	1.089	0.837	1.106	0.844	1.054	1.09	1.08475	0.845	1.28373	9.73262e-06	0.000240137
Q23580	ELRR (Extracellular Leucine-Rich Repeat) ONly OS=Caenorhabditis elegans GN=lron-2 PE=1 SV=1	lron-2	63.6	8	4	4	1.22	0.775	1.205	0.809	1.207	0.794	0.816	0.7985	1.21067	-1.51618	9.81631e-06	0.000240137
Q27371	Troponin T OS=Caenorhabditis elegans GN=mup-2 PE=2 SV=1	mup-2	47	37	14	11	1.069	0.953	1.071	0.935	1.062	0.936	0.933	0.93925	1.06733	-1.13637	9.73464e-06	0.000240137
Q2V4T0	Uncharacterized protein OS=Caenorhabditis elegans GN=CELE_T19D12.4 PE=1 SV=1	CELE_T19D12.4	111.2	18	18	1	0.389	1.602	0.417	1.741	0.378	1.693	1.684	1.68	0.394667	4.25676	9.71153e-06	0.000240137
Q2V4X2	Uncharacterized protein OS=Caenorhabditis elegans GN=B0280.17 PE=1 SV=2	B0280.17	29.1	4	1	1	1.952	0.577	1.69	0.594	1.908	0.476	0.526	0.54325	1.85	-3.40543	9.64213e-06	0.000240137
Q7YXD6	Uncharacterized protein OS=Caenorhabditis elegans GN=CELE_Y87G2A.18 PE=1 SV=1	CELE_Y87G2A.18	13.5	22	1	1	0.515	1.251	0.483	1.442	0.453	1.403	1.44	1.384	0.483667	2.86147	9.79967e-06	0.000240137
Q8MPQ0	Splicing factor (Suppressor of White aPricot) related OS=Caenorhabditis elegans GN=swp-1 PE=1 SV=1	swp-1	86.5	2	2	2	2.046	0.182	1.953	0.205	2.22	0.251	0.175	0.20325	2.073	-10.1993	9.51308e-06	0.000240137
Q9TYW7	GRounDhog (Hedgehog-like family) OS=Caenorhabditis elegans GN=grd-3 PE=1 SV=2	grd-3	19.4	35	4	4	0.764	1.295	0.791	1.25	0.753	1.181	1.291	1.25425	0.769333	1.63031	9.79076e-06	0.000240137
H2L0E6	MonoCarboxylate Transporter family OS=Caenorhabditis elegans GN=mct-4 PE=1 SV=1	mct-4	84.9	20	12	1	0.75	1.409	0.797	1.287	0.796	1.315	1.406	1.35425	0.781	1.73399	1.01257e-05	0.000246744
O45445	C-type LECtin OS=Caenorhabditis elegans GN=clec-66 PE=1 SV=1	clec-66	44.6	24	7	7	0.614	1.3	0.602	1.461	0.592	1.32	1.373	1.3635	0.602667	2.26244	1.03916e-05	0.000252248
Q9NA78	Uncharacterized protein OS=Caenorhabditis elegans GN=CELE_Y57A10A.23 PE=1 SV=1	CELE_Y57A10A.23	21.5	25	5	5	1.31	0.738	1.338	0.785	1.257	0.813	0.806	0.7855	1.30167	-1.65712	1.05858e-05	0.000255973
G5EBE7	Cation transporting ATPase OS=Caenorhabditis elegans GN=catp-1 PE=1 SV=1	catp-1	125.4	2	2	2	0.761	1.223	0.77	1.14	0.793	1.245	1.19	1.1995	0.774667	1.54841	1.08235e-05	0.000258983
O01615	Acidic leucine-rich nuclear phosphoprotein 32-related protein 2 OS=Caenorhabditis elegans GN=T19H12.2 PE=3 SV=1	T19H12.2	24.4	43	8	7	0.62	1.272	0.668	1.302	0.619	1.193	1.326	1.27325	0.635667	2.00302	1.08339e-05	0.000258983
P34647	DNA replication licensing factor mcm-6 OS=Caenorhabditis elegans GN=mcm-6 PE=1 SV=1	mcm-6	91.1	22	19	19	0.826	1.152	0.85	1.123	0.851	1.083	1.116	1.1185	0.842333	1.32786	1.08336e-05	0.000258983
P34624	Cyclin-Y OS=Caenorhabditis elegans GN=cyy-1 PE=1 SV=3	cyy-1	41.5	3	1	1	1.476	0.851	1.386	0.842	1.476	0.787	0.767	0.81175	1.446	-1.78134	1.10356e-05	0.000260561
Q19218	COLlagen OS=Caenorhabditis elegans GN=col-130 PE=1 SV=1	col-130	28.8	5	1	1	2.037	0.41	1.766	0.354	2.154	0.424	0.342	0.3825	1.98567	-5.19129	1.10626e-05	0.000260561
Q23240	Probable cytochrome c 2.2 OS=Caenorhabditis elegans GN=cyc-2.2 PE=3 SV=1	cyc-2.2	13.4	31	3	2	1.125	0.797	1.116	0.811	1.138	0.826	0.842	0.819	1.12633	-1.37525	1.10657e-05	0.000260561
Q95XR1	Tubulin-specific chaperone A OS=Caenorhabditis elegans GN=tbca-1 PE=1 SV=1	tbca-1	12.3	47	4	4	0.811	1.137	0.832	1.091	0.811	1.068	1.094	1.0975	0.818	1.34169	1.09672e-05	0.000260561
O45599	Chitin-Binding Domain protein OS=Caenorhabditis elegans GN=cbd-1 PE=1 SV=2	cbd-1	144.1	19	19	19	0.782	1.17	0.769	1.246	0.763	1.257	1.241	1.2285	0.771333	1.5927	1.13793e-05	0.000262177
O62055	Uncharacterized protein OS=Caenorhabditis elegans GN=C09F9.2 PE=1 SV=1	C09F9.2	181.2	5	6	6	1.463	0.573	1.462	0.462	1.6	0.489	0.474	0.4995	1.50833	-3.01969	1.11768e-05	0.000262177
Q17574	Putative methionine synthase reductase OS=Caenorhabditis elegans GN=tag-165 PE=3 SV=1	tag-165	76.8	28	18	18	1.089	0.934	1.075	0.923	1.093	0.951	0.945	0.93825	1.08567	-1.15712	1.13064e-05	0.000262177
Q18144	Uncharacterized protein OS=Caenorhabditis elegans GN=C25A8.2 PE=1 SV=2	C25A8.2	16.1	23	2	2	0.73	1.143	0.769	1.14	0.747	1.226	1.122	1.15775	0.748667	1.54642	1.13845e-05	0.000262177
Q21854	Uncharacterized protein OS=Caenorhabditis elegans GN=tag-147 PE=1 SV=1	tag-147	90.8	16	12	12	0.849	1.098	0.851	1.078	0.83	1.043	1.086	1.07625	0.843333	1.27619	1.13179e-05	0.000262177
Q95QC4	Serine/threonine-protein kinase zyg-8 OS=Caenorhabditis elegans GN=zyg-8 PE=1 SV=1	zyg-8	90	5	3	3	0.779	1.13	0.767	1.104	0.793	1.189	1.166	1.14725	0.779667	1.47146	1.13062e-05	0.000262177
Q17556	Uncharacterized protein OS=Caenorhabditis elegans GN=C01F1.3 PE=1 SV=1	C01F1.3	71.1	19	11	11	1.109	0.891	1.093	0.885	1.125	0.891	0.863	0.8825	1.109	-1.25666	1.14397e-05	0.000262488
I2HAG1	Galectin OS=Caenorhabditis elegans GN=lec-3 PE=1 SV=1	lec-3	38.2	25	8	8	1.128	0.972	1.131	0.956	1.149	0.956	0.985	0.96725	1.136	-1.17446	1.15666e-05	0.00026389
P34455	Probable aconitate hydratase, mitochondrial OS=Caenorhabditis elegans GN=aco-2 PE=3 SV=2	aco-2	84	37	23	23	0.958	1.058	0.949	1.071	0.954	1.081	1.062	1.068	0.953667	1.11989	1.15848e-05	0.00026389
Q09436	Zinc finger protein mex-6 OS=Caenorhabditis elegans GN=mex-6 PE=1 SV=3	mex-6	52.4	8	4	4	0.76	1.196	0.762	1.293	0.802	1.21	1.217	1.229	0.774667	1.58649	1.16306e-05	0.000263977
B7WN91	Uncharacterized protein OS=Caenorhabditis elegans GN=CELE_M05D6.5 PE=1 SV=1	CELE_M05D6.5	14.5	18	3	3	1.096	0.909	1.083	0.911	1.071	0.918	0.891	0.90725	1.08333	-1.19408	1.17752e-05	0.000266299
A8WHP8	PeriLIpiN homolog OS=Caenorhabditis elegans GN=plin-1 PE=1 SV=1	plin-1	46.5	38	15	15	0.899	1.074	0.901	1.091	0.916	1.051	1.079	1.07375	0.905333	1.18603	1.21183e-05	0.000270511
Q17403	UDP-GlucuronosylTransferase OS=Caenorhabditis elegans GN=ugt-1 PE=1 SV=1	ugt-1	60.4	12	6	6	1.128	0.781	1.092	0.797	1.139	0.835	0.799	0.803	1.11967	-1.39435	1.21336e-05	0.000270511
Q21750	Acid Alpha Glucosidase Relate OS=Caenorhabditis elegans GN=aagr-2 PE=1 SV=3	aagr-2	106.8	15	11	11	1.196	0.859	1.158	0.853	1.204	0.901	0.855	0.867	1.186	-1.36794	1.20256e-05	0.000270511
Q23679	Mediator of RNA polymerase II transcription subunit 22 OS=Caenorhabditis elegans GN=mdt-22 PE=3 SV=1	mdt-22	18.2	13	2	2	1.5	0.522	1.379	0.564	1.411	0.534	0.548	0.542	1.43	-2.63838	1.20975e-05	0.000270511
Q93761	Uncharacterized oxidoreductase F53C11.3 OS=Caenorhabditis elegans GN=F53C11.3 PE=3 SV=1	F53C11.3	33.4	25	8	7	0.81	1.199	0.805	1.15	0.794	1.144	1.128	1.15525	0.803	1.43867	1.22001e-05	0.000271033
Q20121	Fatty Acid CoA Synthetase family OS=Caenorhabditis elegans GN=acs-4 PE=1 SV=2	acs-4	81.2	26	19	19	0.937	1.072	0.946	1.062	0.945	1.046	1.064	1.061	0.942667	1.12553	1.23584e-05	0.000272932
Q21301	CARMIL (Capping, ARp2/3, Myosin I Linker protein) homolog OS=Caenorhabditis elegans GN=crml-1 PE=1 SV=2	crml-1	115.9	7	6	6	0.898	1.137	0.924	1.161	0.918	1.159	1.115	1.143	0.913333	1.25146	1.23725e-05	0.000272932
Q9XWE1	DNaJ domain (Prokaryotic heat shock protein) OS=Caenorhabditis elegans GN=dnj-27 PE=1 SV=1	dnj-27	90.7	7	5	5	1.346	0.798	1.278	0.827	1.34	0.776	0.807	0.802	1.32133	-1.64755	1.24697e-05	0.000274116
P45894	5'-AMP-activated protein kinase catalytic subunit alpha-1 OS=Caenorhabditis elegans GN=aak-1 PE=2 SV=2	aak-1	65.6	15	8	8	0.818	1.167	0.813	1.199	0.823	1.196	1.147	1.17725	0.818	1.43918	1.2587e-05	0.000275121
Q21126	Uncharacterized protein OS=Caenorhabditis elegans GN=meg-1 PE=1 SV=2	meg-1	70	12	6	6	0.686	1.331	0.687	1.317	0.689	1.276	1.266	1.2975	0.687333	1.88773	1.2603e-05	0.000275121
X5MBH3	Uncharacterized protein OS=Caenorhabditis elegans GN=spe-48 PE=1 SV=1	spe-48	35.5	10	3	3	0.838	1.16	0.824	1.264	0.804	1.233	1.228	1.22125	0.822	1.48571	1.26469e-05	0.000275126
Q20932	Cell adhesion protein byn-1 OS=Caenorhabditis elegans GN=byn-1 PE=3 SV=2	byn-1	51.6	26	10	10	1.2	0.851	1.166	0.851	1.189	0.869	0.848	0.85475	1.185	-1.38637	1.27283e-05	0.000275941
Q09614	Protein patched homolog 1 OS=Caenorhabditis elegans GN=ptc-1 PE=1 SV=2	ptc-1	155.7	4	6	6	0.81	1.191	0.82	1.183	0.8	1.169	1.179	1.1805	0.81	1.45741	1.32966e-05	0.000283376
Q8I111	Pyruvate dehydrogenase E1 component subunit alpha OS=Caenorhabditis elegans GN=pdha-1 PE=1 SV=1	pdha-1	45.8	40	14	14	0.896	1.081	0.887	1.073	0.875	1.046	1.09	1.0725	0.886	1.2105	1.32576e-05	0.000283376
Q9U307	Glutamine synthetase OS=Caenorhabditis elegans GN=gln-3 PE=1 SV=1	gln-3	43.6	32	11	11	1.072	0.898	1.09	0.906	1.076	0.899	0.872	0.89375	1.07933	-1.20765	1.31221e-05	0.000283376
Q9XV52	Elongation factor G, mitochondrial OS=Caenorhabditis elegans GN=gfm-1 PE=3 SV=1	gfm-1	83.6	29	19	18	1.086	0.896	1.081	0.883	1.089	0.909	0.893	0.89525	1.08533	-1.21232	1.32483e-05	0.000283376
U4PB05	Glutathione peroxidase OS=Caenorhabditis elegans GN=gpx-2 PE=1 SV=1	gpx-2	19.8	39	7	5	0.814	1.125	0.829	1.112	0.812	1.063	1.095	1.09875	0.818333	1.34267	1.31838e-05	0.000283376
Q18164	Dihydropyrimidine dehydrogenase [NADP(+)] OS=Caenorhabditis elegans GN=dpyd-1 PE=3 SV=2	dpyd-1	115.2	37	32	32	1.052	0.911	1.045	0.891	1.066	0.917	0.913	0.908	1.05433	-1.16116	1.33643e-05	0.000283499
Q20848	Putative pyrroline-5-carboxylate reductase OS=Caenorhabditis elegans GN=F55G1.9 PE=3 SV=1	F55G1.9	32	24	5	5	0.758	1.07	0.76	1.122	0.781	1.101	1.157	1.1125	0.766333	1.45172	1.33926e-05	0.000283499
Q20327	GRound-Like (Grd related) OS=Caenorhabditis elegans GN=grl-4 PE=1 SV=2	grl-4	22.9	8	1	1	1.591	0.591	1.525	0.635	1.573	0.608	0.682	0.629	1.563	-2.4849	1.34431e-05	0.000283613
O01991	Eukaryotic elongation factor 2 kinase OS=Caenorhabditis elegans GN=efk-1 PE=1 SV=1	efk-1	87.8	11	6	6	0.698	1.277	0.715	1.224	0.715	1.265	1.348	1.2785	0.709333	1.8024	1.37352e-05	0.00028764
O45625	Uncharacterized protein OS=Caenorhabditis elegans GN=CELE_H19N07.3 PE=1 SV=1	CELE_H19N07.3	19.7	11	2	2	1.1	0.877	1.111	0.897	1.121	0.859	0.86	0.87325	1.11067	-1.27188	1.37712e-05	0.00028764
Q21106	DDB1- and CUL4-associated factor homolog 1 OS=Caenorhabditis elegans GN=dcaf-1 PE=3 SV=5	dcaf-1	192.8	6	10	10	1.198	0.984	1.196	1.004	1.176	1.021	1.013	1.0055	1.19	-1.18349	1.37262e-05	0.00028764
H2L0C9	UDP-GlucuronosylTransferase OS=Caenorhabditis elegans GN=ugt-29 PE=1 SV=1	ugt-29	61.6	10	6	2	0.845	1.293	0.871	1.383	0.872	1.27	1.325	1.31775	0.862667	1.52753	1.41621e-05	0.000293143
P29691	Elongation factor 2 OS=Caenorhabditis elegans GN=eef-2 PE=2 SV=4	eef-2	94.7	42	31	31	1.067	0.93	1.085	0.9	1.065	0.921	0.906	0.91425	1.07233	-1.17291	1.41745e-05	0.000293143
V6CLQ8	Prion-like-(Q/N-rich)-domain-bearing protein OS=Caenorhabditis elegans GN=pqn-22 PE=1 SV=1	pqn-22	129	27	24	4	0.773	1.199	0.808	1.295	0.807	1.222	1.309	1.25625	0.796	1.5782	1.41376e-05	0.000293143
Q23191	PUF (Pumilio/FBF) domain-containing OS=Caenorhabditis elegans GN=puf-9 PE=1 SV=2	puf-9	78.5	9	7	7	1.169	0.839	1.164	0.866	1.183	0.881	0.878	0.866	1.172	-1.35335	1.4505e-05	0.000298993
O61201	Uncharacterized protein OS=Caenorhabditis elegans GN=CELE_F39C12.1 PE=1 SV=1	CELE_F39C12.1	585.5	1	5	5	1.453	0.85	1.382	0.755	1.494	0.833	0.802	0.81	1.443	-1.78148	1.46417e-05	0.000300825
Q19130	Glutamine-Fructose 6-phosphate AminoTransferase homolog OS=Caenorhabditis elegans GN=gfat-1 PE=1 SV=1	gfat-1	81	18	13	6	0.773	1.203	0.785	1.219	0.755	1.125	1.223	1.1925	0.771	1.54669	1.47132e-05	0.00030131
G5ECM1	RNA-dependent RNA polymerase Family OS=Caenorhabditis elegans GN=rrf-1 PE=1 SV=1	rrf-1	186.7	4	7	5	1.203	0.899	1.242	0.866	1.216	0.906	0.85	0.88025	1.22033	-1.38635	1.49414e-05	0.000304002
Q9GYK4	Related to yeast Vacuolar Protein Sorting factor OS=Caenorhabditis elegans GN=vps-24 PE=1 SV=2	vps-24	23.6	16	3	3	0.907	1.074	0.912	1.048	0.895	1.038	1.05	1.0525	0.904667	1.16341	1.49088e-05	0.000304002
G5EFV4	HMG OS=Caenorhabditis elegans GN=hmg-1.1 PE=1 SV=1	hmg-1.1	10.6	29	3	3	1.2	0.872	1.242	0.889	1.201	0.911	0.903	0.89375	1.21433	-1.35869	1.52607e-05	0.000306512
Q18572	Uncharacterized protein OS=Caenorhabditis elegans GN=C42D4.3 PE=1 SV=1	C42D4.3	27.9	9	2	2	1.592	0.684	1.45	0.613	1.626	0.614	0.551	0.6155	1.556	-2.52803	1.5177e-05	0.000306512
Q4R127	Uncharacterized protein OS=Caenorhabditis elegans GN=CELE_K11D12.13 PE=1 SV=1	CELE_K11D12.13	20.7	37	4	4	0.931	1.199	0.914	1.214	0.943	1.264	1.263	1.235	0.929333	1.32891	1.51677e-05	0.000306512
Q9NAK5	C-type LECtin OS=Caenorhabditis elegans GN=clec-4 PE=1 SV=2	clec-4	46.9	4	2	2	0.344	1.545	0.338	1.675	0.341	1.438	1.491	1.53725	0.341	4.50806	1.53086e-05	0.000306512
Q9TZE0	MICOS complex subunit MIC13 OS=Caenorhabditis elegans GN=CELE_W04C9.2 PE=1 SV=1	CELE_W04C9.2	11.1	23	2	2	1.047	0.991	1.053	0.984	1.056	0.986	0.976	0.98425	1.052	-1.06883	1.52898e-05	0.000306512
O61794	SUn (SUN) domain Containing Ossification factor homolog OS=Caenorhabditis elegans GN=suco-1 PE=1 SV=2	suco-1	90.6	7	5	5	0.829	1.007	0.85	1.038	0.845	1.006	1.003	1.0135	0.841333	1.20464	1.5626e-05	0.000308773
Q18244	Uncharacterized protein OS=Caenorhabditis elegans GN=C27B7.5 PE=1 SV=1	C27B7.5	42.3	37	10	10	0.861	1.088	0.841	1.095	0.865	1.122	1.094	1.09975	0.855667	1.28526	1.58143e-05	0.000308773
Q21662	Uncharacterized protein OS=Caenorhabditis elegans GN=CELE_R03E9.2 PE=1 SV=3	CELE_R03E9.2	69.8	12	7	7	1.075	0.87	1.098	0.875	1.102	0.831	0.86	0.859	1.09167	-1.27086	1.577e-05	0.000308773
Q5F4U0	CaDHerin family OS=Caenorhabditis elegans GN=cdh-10 PE=1 SV=2	cdh-10	195.2	1	1	1	1.866	0.469	1.638	0.427	1.744	0.427	0.461	0.446	1.74933	-3.92227	1.57374e-05	0.000308773
Q95QH4	Uncharacterized protein OS=Caenorhabditis elegans GN=CELE_F32A5.8 PE=1 SV=2	CELE_F32A5.8	28.6	21	6	6	1.038	0.887	1.03	0.89	1.049	0.908	0.912	0.89925	1.039	-1.15541	1.5706e-05	0.000308773
Q95XX0	Ubiquitin-conjugating enzyme E2 13 OS=Caenorhabditis elegans GN=ubc-13 PE=1 SV=2	ubc-13	16.9	24	3	3	0.845	1.065	0.852	1.107	0.865	1.052	1.074	1.0745	0.854	1.2582	1.5688e-05	0.000308773
Q9U2F6	Related to yeast Vacuolar Protein Sorting factor OS=Caenorhabditis elegans GN=vps-2 PE=1 SV=1	vps-2	26	28	5	5	0.86	1.152	0.888	1.168	0.86	1.115	1.111	1.1365	0.869333	1.30732	1.55938e-05	0.000308773
Q9XVA8	Uncharacterized protein OS=Caenorhabditis elegans GN=CELE_F01D5.6 PE=1 SV=1	CELE_F01D5.6	46.7	5	2	2	1.887	0.156	1.888	0.192	1.971	0.181	0.148	0.16925	1.91533	-11.3166	1.5622e-05	0.000308773
Q19895	CRAL-TRIO domain-containing protein F28H7.8 OS=Caenorhabditis elegans GN=F28H7.8 PE=4 SV=2	F28H7.8	47.8	3	2	2	1.119	0.845	1.133	0.887	1.164	0.839	0.851	0.8555	1.13867	-1.331	1.58999e-05	0.000309481
O17859	Uncharacterized protein OS=Caenorhabditis elegans GN=CELE_F32H2.7 PE=1 SV=2	CELE_F32H2.7	43.8	16	4	4	1.246	0.73	1.203	0.708	1.232	0.751	0.781	0.7425	1.227	-1.65253	1.60771e-05	0.000310052
P34552	Apoptosis-linked gene 2-interacting protein X 1 OS=Caenorhabditis elegans GN=alx-1 PE=2 SV=3	alx-1	98.2	34	26	26	0.864	1.109	0.854	1.089	0.836	1.075	1.053	1.0815	0.851333	1.27036	1.60283e-05	0.000310052
Q23520	Glutathione S-Transferase OS=Caenorhabditis elegans GN=gst-30 PE=1 SV=1	gst-30	24.2	4	1	1	0.446	1.21	0.414	1.537	0.453	1.301	1.358	1.3515	0.437667	3.08797	1.59884e-05	0.000310052
Q9GUC8	Uncharacterized protein OS=Caenorhabditis elegans GN=CELE_F14F9.4 PE=1 SV=1	CELE_F14F9.4	106	2	2	2	0.52	1.276	0.547	1.278	0.484	1.333	1.108	1.24875	0.517	2.41538	1.61285e-05	0.000310092
B9WRT9	Uncharacterized protein OS=Caenorhabditis elegans GN=mlt-11 PE=1 SV=1	mlt-11	340.7	4	14	14	1.789	0.401	1.747	0.408	1.886	0.426	0.506	0.43525	1.80733	-4.1524	1.63974e-05	0.000311894
O01572	Uncharacterized protein OS=Caenorhabditis elegans GN=CELE_F48C1.6 PE=1 SV=1	CELE_F48C1.6	27	36	6	6	0.877	1.116	0.889	1.115	0.869	1.099	1.098	1.107	0.878333	1.26034	1.63538e-05	0.000311894
Q19269	Zinc metalloproteinase nas-14 OS=Caenorhabditis elegans GN=nas-14 PE=2 SV=2	nas-14	56.9	2	1	1	2.16	0.416	1.961	0.294	2.242	0.386	0.335	0.35775	2.121	-5.92872	1.64207e-05	0.000311894
Q22058	Uncharacterized protein OS=Caenorhabditis elegans GN=CELE_T01C3.9 PE=4 SV=1	CELE_T01C3.9	34.6	4	1	1	0.668	1.551	0.677	1.489	0.681	1.659	1.563	1.5655	0.675333	2.31811	1.63245e-05	0.000311894
P18834	Cuticle collagen 14 OS=Caenorhabditis elegans GN=col-14 PE=3 SV=2	col-14	35.1	5	2	2	1.493	0.629	1.456	0.601	1.456	0.648	0.679	0.63925	1.46833	-2.29696	1.65516e-05	0.000312599
Q9U309	Purple acid phosphatase OS=Caenorhabditis elegans GN=CELE_Y105C5B.15 PE=1 SV=1	CELE_Y105C5B.15	47.6	8	4	4	0.655	1.312	0.593	1.326	0.64	1.455	1.286	1.34475	0.629333	2.13678	1.65573e-05	0.000312599
G5EDI2	Reticulon-like protein OS=Caenorhabditis elegans GN=ret-1 PE=1 SV=1	ret-1	362.3	5	14	12	0.809	1.255	0.815	1.302	0.844	1.288	1.304	1.28725	0.822667	1.56473	1.68264e-05	0.000316729
G5EC27	Glucosamine phosphate N-Acetyl transferase OS=Caenorhabditis elegans GN=gna-2 PE=1 SV=1	gna-2	39.6	7	2	2	0.787	1.151	0.822	1.186	0.791	1.219	1.265	1.20525	0.8	1.50656	1.69482e-05	0.000317416
Q8I4F7	SET (Trithorax/polycomb) domain containing OS=Caenorhabditis elegans GN=set-18 PE=1 SV=1	set-18	57.4	12	6	6	1.196	0.842	1.182	0.869	1.178	0.886	0.88	0.86925	1.18533	-1.36363	1.6997e-05	0.000317416
Q966F6	Uncharacterized protein OS=Caenorhabditis elegans GN=CELE_T13G4.4 PE=1 SV=2	CELE_T13G4.4	34.2	5	2	2	1.135	0.888	1.153	0.903	1.167	0.856	0.903	0.8875	1.15167	-1.29765	1.70143e-05	0.000317416
G5EG13	DeHydrogenases, Short chain OS=Caenorhabditis elegans GN=dhs-12 PE=1 SV=1	dhs-12	26.6	44	11	10	0.83	1.055	0.855	1.046	0.842	1.015	1.037	1.03825	0.842333	1.23259	1.73085e-05	0.000321948
Q9XXL6	Uncharacterized protein OS=Caenorhabditis elegans GN=CELE_ZK1025.3 PE=1 SV=1	CELE_ZK1025.3	39.7	3	1	1	1.992	0.548	1.944	0.581	2.067	0.479	0.486	0.5235	2.001	-3.82235	1.74447e-05	0.000323525
P20630	Cuticle collagen 12 OS=Caenorhabditis elegans GN=col-12 PE=3 SV=1	col-12	30.1	9	3	3	1.431	0.776	1.369	0.725	1.495	0.72	0.703	0.731	1.43167	-1.9585	1.78622e-05	0.000330294
Q22666	Uncharacterized protein OS=Caenorhabditis elegans GN=CELE_T22C1.6 PE=1 SV=2	CELE_T22C1.6	38.3	23	8	8	1.061	0.91	1.053	0.899	1.064	0.909	0.927	0.91125	1.05933	-1.16251	1.79737e-05	0.00033138
Q21352	Translocon-associated protein subunit beta OS=Caenorhabditis elegans GN=CELE_K08F4.3 PE=1 SV=1	CELE_K08F4.3	20.2	8	2	2	0.757	1.185	0.783	1.192	0.747	1.157	1.089	1.15575	0.762333	1.51607	1.8033e-05	0.000331502
Q10651	Beta-amyloid-like protein OS=Caenorhabditis elegans GN=apl-1 PE=1 SV=2	apl-1	79.4	1	1	1	1.343	0.781	1.332	0.697	1.382	0.712	0.724	0.7285	1.35233	-1.85633	1.8188e-05	0.000333376
G5EBP5	Uncharacterized protein OS=Caenorhabditis elegans GN=CELE_ZC247.1 PE=1 SV=1	CELE_ZC247.1	496.1	32	11	11	0.769	1.113	0.766	1.134	0.8	1.184	1.084	1.12875	0.778333	1.45021	1.826e-05	0.000333722
Q17569	Dna (DNA) Damage Inducible homolog OS=Caenorhabditis elegans GN=ddi-1 PE=1 SV=2	ddi-1	43.7	20	7	7	0.829	1.119	0.842	1.118	0.855	1.103	1.089	1.10725	0.842	1.31502	1.84869e-05	0.000336891
Q21939	Probable 39S ribosomal protein L49, mitochondrial OS=Caenorhabditis elegans GN=mrpl-49 PE=3 SV=2	mrpl-49	21.8	28	4	4	1.237	0.953	1.217	0.919	1.193	0.965	0.95	0.94675	1.21567	-1.28404	1.85645e-05	0.000337327
Q17757	Sugar transporter SWEET OS=Caenorhabditis elegans GN=swt-3 PE=1 SV=1	swt-3	40.3	3	1	1	1.33	0.463	1.293	0.514	1.375	0.558	0.493	0.507	1.33267	-2.62853	1.86432e-05	0.000337781
Q20751	Eukaryotic translation initiation factor 5A-2 OS=Caenorhabditis elegans GN=iff-2 PE=2 SV=1	iff-2	17.9	24	4	3	1.096	0.849	1.079	0.836	1.087	0.808	0.836	0.83225	1.08733	-1.3065	1.89275e-05	0.000341945
C6KRN1	Suppressor of aph-1 OS=Caenorhabditis elegans GN=sao-1 PE=1 SV=1	sao-1	27.5	10	2	2	0.64	1.31	0.655	1.382	0.601	1.261	1.343	1.324	0.632	2.09494	1.90385e-05	0.000341986
O01600	Uncharacterized protein OS=Caenorhabditis elegans GN=CELE_T10E9.4 PE=1 SV=2	CELE_T10E9.4	71.1	15	9	9	1.144	0.845	1.15	0.86	1.179	0.903	0.858	0.8665	1.15767	-1.33603	1.90177e-05	0.000341986
A0A061AIV4	Fibulin-1 OS=Caenorhabditis elegans GN=fbl-1 PE=1 SV=1	fbl-1	81.7	5	4	4	1.217	0.868	1.225	0.897	1.227	0.906	0.888	0.88975	1.223	-1.37454	1.92838e-05	0.000345405
G5EET2	DeoxyUTPase OS=Caenorhabditis elegans GN=dut-1 PE=1 SV=1	dut-1	52.2	33	8	8	0.678	1.322	0.712	1.29	0.688	1.274	1.311	1.29925	0.692667	1.87572	1.93937e-05	0.000345483
Q19520	Chromosome Transmission Fidelity factor homolog OS=Caenorhabditis elegans GN=ctf-4 PE=1 SV=1	ctf-4	122.8	15	10	10	0.868	1.162	0.843	1.201	0.825	1.174	1.247	1.196	0.845333	1.41483	1.9441e-05	0.000345483
Q9BKS1	ELongin C OS=Caenorhabditis elegans GN=elc-1 PE=1 SV=1	elc-1	13.8	43	4	4	0.891	1.169	0.909	1.162	0.917	1.109	1.159	1.14975	0.905667	1.26951	1.9453e-05	0.000345483
Q17417	COLlagen OS=Caenorhabditis elegans GN=col-149 PE=1 SV=1	col-149	30.5	6	2	2	1.961	0.726	1.733	0.68	1.936	0.823	0.671	0.725	1.87667	-2.58851	1.96122e-05	0.000347329
G5EDE7	TPX2 (Targeting Protein for Xenopus Klp2)-Like OS=Caenorhabditis elegans GN=tpxl-1 PE=1 SV=1	tpxl-1	54.1	46	16	16	0.759	1.221	0.811	1.295	0.796	1.308	1.199	1.25575	0.788667	1.59224	1.96965e-05	0.000347843
P34576	Transmembrane cell adhesion receptor mua-3 OS=Caenorhabditis elegans GN=mua-3 PE=1 SV=2	mua-3	417	7	25	25	1.328	0.736	1.306	0.736	1.4	0.719	0.775	0.7415	1.34467	-1.81344	1.99629e-05	0.000350578
Q95XQ8	DNA replication licensing factor mcm-4 OS=Caenorhabditis elegans GN=mcm-4 PE=1 SV=1	mcm-4	91.5	36	25	25	0.828	1.151	0.845	1.129	0.809	1.089	1.118	1.12175	0.827333	1.35586	1.99252e-05	0.000350578
G5ED94	3A339 OS=Caenorhabditis elegans GN=3A339 PE=1 SV=1	3A339	15.6	29	2	2	1.187	0.44	1.276	0.521	1.119	0.499	0.432	0.473	1.194	-2.52431	2.02164e-05	0.000354041
Q86S35	COLlagen OS=Caenorhabditis elegans GN=col-107 PE=1 SV=1	col-107	27.5	5	1	1	2.305	0.284	1.768	0.391	1.994	0.383	0.296	0.3385	2.02233	-5.9744	2.05742e-05	0.00035831
Q8I112	AMP-Activated protein Kinase Gamma subunit OS=Caenorhabditis elegans GN=aakg-5 PE=4 SV=1	aakg-5	54.4	7	3	3	1.285	0.878	1.272	0.86	1.342	0.836	0.894	0.867	1.29967	-1.49904	2.05688e-05	0.00035831
Q9XW83	GRound-Like (Grd related) OS=Caenorhabditis elegans GN=grl-15 PE=1 SV=1	grl-15	18.3	15	2	2	2.126	0.104	2.052	0.14	2.491	0.125	0.078	0.11175	2.223	-19.8926	2.09277e-05	0.00036346
A0A1X7RC97	Uncharacterized protein OS=Caenorhabditis elegans GN=CELE_T21F4.1 PE=1 SV=1	CELE_T21F4.1	35.9	28	8	8	0.754	1.142	0.762	1.187	0.779	1.133	1.231	1.17325	0.765	1.53366	2.12512e-05	0.00036405
O45944	UPF0375 protein Y45F10C.4 OS=Caenorhabditis elegans GN=Y45F10C.4 PE=1 SV=1	Y45F10C.4	13.5	51	5	5	1.519	0.892	1.416	0.937	1.445	0.903	0.834	0.8915	1.46	-1.63769	2.12473e-05	0.00036405
P90783	RNA polymerase II-associated factor 1 homolog OS=Caenorhabditis elegans GN=pafo-1 PE=2 SV=2	pafo-1	49.9	17	8	8	0.806	1.106	0.804	1.043	0.776	1.046	1.049	1.061	0.795333	1.33403	2.11378e-05	0.00036405
Q21432	Zinc metalloproteinase nas-11 OS=Caenorhabditis elegans GN=nas-11 PE=1 SV=2	nas-11	65	20	8	8	0.78	1.245	0.741	1.238	0.788	1.285	1.149	1.22925	0.769667	1.59712	2.10429e-05	0.00036405
Q9GYK8	Uncharacterized protein OS=Caenorhabditis elegans GN=CELE_T05A12.3 PE=1 SV=1	CELE_T05A12.3	74.9	8	5	5	0.523	1.345	0.525	1.634	0.453	1.649	1.58	1.552	0.500333	3.10193	2.11982e-05	0.00036405
Q17571	AQuaPorin or aquaglyceroporin related OS=Caenorhabditis elegans GN=aqp-2 PE=1 SV=1	aqp-2	31.4	8	2	2	1.165	0.891	1.145	0.852	1.175	0.846	0.834	0.85575	1.16167	-1.35748	2.15074e-05	0.000366442
Q19235	SPINster (Drosophila lysosomal permease) homolog OS=Caenorhabditis elegans GN=spin-3 PE=4 SV=3	spin-3	53.6	2	1	1	1.93	0.547	1.611	0.393	1.862	0.429	0.465	0.4585	1.801	-3.92803	2.14907e-05	0.000366442
Q9XWR7	Uncharacterized protein OS=Caenorhabditis elegans GN=CELE_Y11D7A.3 PE=1 SV=1	CELE_Y11D7A.3	52.9	3	1	1	1.669	0.684	1.54	0.802	1.713	0.761	0.808	0.76375	1.64067	-2.14817	2.16679e-05	0.000368179
Q17896	Uncharacterized protein OS=Caenorhabditis elegans GN=C10C5.2 PE=1 SV=2	C10C5.2	38.8	8	2	2	0.374	1.509	0.349	1.622	0.367	1.377	1.277	1.44625	0.363333	3.9805	2.1778e-05	0.000369053
Q21962	Glycine cleavage system P protein OS=Caenorhabditis elegans GN=gldc-1 PE=1 SV=1	gldc-1	108.8	18	15	15	1.081	0.939	1.089	0.951	1.102	0.958	0.941	0.94725	1.09067	-1.1514	2.1981e-05	0.000371491
P91349	Spindle-defective protein 5 OS=Caenorhabditis elegans GN=spd-5 PE=1 SV=2	spd-5	135.1	31	31	31	0.942	1.073	0.94	1.056	0.943	1.071	1.064	1.066	0.941667	1.13204	2.20473e-05	0.000371613
Q23624	Uncharacterized protein OS=Caenorhabditis elegans GN=CELE_ZK829.7 PE=1 SV=2	CELE_ZK829.7	40.2	22	7	7	0.877	1.113	0.902	1.081	0.892	1.088	1.081	1.09075	0.890333	1.2251	2.21231e-05	0.000371892
Q18195	Putative elongator complex protein 4 OS=Caenorhabditis elegans GN=elpc-4 PE=3 SV=1	elpc-4	37.6	19	4	4	0.857	1.097	0.884	1.108	0.867	1.084	1.121	1.1025	0.869333	1.26821	2.27832e-05	0.000379942
Q93204	Glutathione peroxidase OS=Caenorhabditis elegans GN=gpx-5 PE=1 SV=3	gpx-5	25.8	16	4	4	1.014	0.931	1.009	0.938	1.018	0.922	0.939	0.9325	1.01367	-1.08704	2.27383e-05	0.000379942
Q9NAP0	C-type LECtin OS=Caenorhabditis elegans GN=clec-190 PE=1 SV=1	clec-190	26.2	4	1	1	0.438	1.186	0.459	1.34	0.501	1.101	1.097	1.181	0.466	2.53433	2.26918e-05	0.000379942
P45971	Dolichyl-diphosphooligosaccharide--protein glycosyltransferase 48 kDa subunit OS=Caenorhabditis elegans GN=ostb-1 PE=3 SV=1	ostb-1	48.7	35	13	13	1.031	0.942	1.033	0.928	1.043	0.95	0.945	0.94125	1.03567	-1.10031	2.30826e-05	0.000382903
Q9XUW5	DEAD boX helicase homolog OS=Caenorhabditis elegans GN=ddx-17 PE=1 SV=1	ddx-17	60.4	51	26	26	1.125	0.907	1.144	0.918	1.157	0.924	0.899	0.912	1.142	-1.25219	2.30713e-05	0.000382903
B3CJ34	GCN (Yeast General Control Nondrepressible) homolog OS=Caenorhabditis elegans GN=gcn-1 PE=1 SV=2	gcn-1	291.4	27	70	70	1.083	0.916	1.089	0.921	1.09	0.911	0.936	0.921	1.08733	-1.1806	2.35453e-05	0.000384064
G5ECX8	Increased Sodium Tolerance Related OS=Caenorhabditis elegans GN=istr-1 PE=1 SV=1	istr-1	47.8	19	8	8	0.923	1.054	0.907	1.057	0.917	1.027	1.036	1.0435	0.915667	1.13961	2.37635e-05	0.000384064
G5EEE5	Elongation of very long chain fatty acids protein OS=Caenorhabditis elegans GN=elo-1 PE=1 SV=1	elo-1	33.5	16	5	5	1.09	0.824	1.107	0.872	1.136	0.852	0.835	0.84575	1.111	-1.31363	2.35512e-05	0.000384064
H2KMK6	Uncharacterized protein OS=Caenorhabditis elegans GN=CELE_Y38E10A.22 PE=1 SV=2	CELE_Y38E10A.22	48.5	21	8	8	0.909	1.082	0.888	1.055	0.89	1.05	1.071	1.0645	0.895667	1.1885	2.35846e-05	0.000384064
H2KZD5	Chromosome-Segregation and RNAi deficient OS=Caenorhabditis elegans GN=csr-1 PE=1 SV=1	csr-1	116.2	24	23	23	0.905	1.052	0.912	1.057	0.923	1.064	1.074	1.06175	0.913333	1.1625	2.36135e-05	0.000384064
O01498	Signal transducing adapter molecule 1 OS=Caenorhabditis elegans GN=stam-1 PE=1 SV=2	stam-1	50.8	24	9	9	0.915	1.159	0.916	1.159	0.891	1.131	1.205	1.1635	0.907333	1.28233	2.37141e-05	0.000384064
O16628	Uncharacterized protein OS=Caenorhabditis elegans GN=CELE_K02F6.7 PE=1 SV=2	CELE_K02F6.7	59.3	11	5	5	0.72	1.183	0.722	1.202	0.756	1.081	1.137	1.15075	0.732667	1.57063	2.36802e-05	0.000384064
O45667	Downstream Of DAF-16 (Regulated by DAF-16) OS=Caenorhabditis elegans GN=dod-17 PE=1 SV=2	dod-17	37.3	16	5	5	0.81	1.221	0.843	1.205	0.84	1.227	1.257	1.2275	0.831	1.47714	2.3231e-05	0.000384064
O61902	Putative nudix hydrolase 2 OS=Caenorhabditis elegans GN=ndx-2 PE=3 SV=1	ndx-2	24.2	8	1	1	2	0.305	1.643	0.416	2.104	0.34	0.275	0.334	1.91567	-5.73553	2.35712e-05	0.000384064
Q17974	Uncharacterized protein OS=Caenorhabditis elegans GN=mma-1 PE=1 SV=1	mma-1	118.8	27	28	28	1.09	0.931	1.089	0.937	1.111	0.95	0.962	0.945	1.09667	-1.16049	2.36744e-05	0.000384064
P91856	Probable phosphoserine aminotransferase OS=Caenorhabditis elegans GN=F26H9.5 PE=3 SV=1	F26H9.5	41	25	7	7	1.107	0.872	1.14	0.848	1.149	0.868	0.892	0.87	1.132	-1.30115	2.40503e-05	0.000386988
Q9GYL4	Uncharacterized protein OS=Caenorhabditis elegans GN=CELE_R04E5.8 PE=1 SV=1	CELE_R04E5.8	111.9	1	1	1	0.588	1.13	0.614	1.26	0.633	1.284	1.128	1.2005	0.611667	1.96267	2.40675e-05	0.000386988
H2KZF5	Phosphoethanolamine MethylTransferase OS=Caenorhabditis elegans GN=pmt-1 PE=1 SV=1	pmt-1	56.4	24	10	10	1.157	0.901	1.171	0.912	1.131	0.909	0.945	0.91675	1.153	-1.2577	2.41542e-05	0.000387391
G5EC98	CTP synthase OS=Caenorhabditis elegans GN=ctps-1 PE=1 SV=1	ctps-1	75.2	29	17	17	1.021	0.987	1.018	0.991	1.022	0.983	0.989	0.9875	1.02033	-1.03325	2.4296e-05	0.000388599
Q9N4Z7	MeValonate Kinase OS=Caenorhabditis elegans GN=mvk-1 PE=1 SV=2	mvk-1	64.1	20	10	4	0.87	1.151	0.902	1.135	0.882	1.099	1.119	1.126	0.884667	1.2728	2.43531e-05	0.000388599
O01454	UPF0376 protein C03G6.5 OS=Caenorhabditis elegans GN=C03G6.5 PE=1 SV=4	C03G6.5	22.8	14	3	3	1.383	0.802	1.282	0.839	1.341	0.769	0.849	0.81475	1.33533	-1.63895	2.44467e-05	0.000389104
O17892	Uncharacterized protein OS=Caenorhabditis elegans GN=xhd-1 PE=1 SV=1	xhd-1	150.2	17	22	21	1.131	0.923	1.125	0.889	1.14	0.924	0.91	0.9115	1.132	-1.24191	2.46078e-05	0.00039068
Q18581	Inactive angiotensin-converting enzyme-related protein OS=Caenorhabditis elegans GN=acn-1 PE=1 SV=2	acn-1	100.7	5	4	4	1.727	0.31	1.653	0.374	1.71	0.297	0.331	0.328	1.69667	-5.17276	2.47968e-05	0.000392689
Q23243	MORC (Mouse microrchidia) family CW-type zinc finger protein OS=Caenorhabditis elegans GN=morc-1 PE=1 SV=2	morc-1	95.7	13	10	10	0.896	1.101	0.919	1.118	0.919	1.149	1.096	1.116	0.911333	1.22458	2.48621e-05	0.000392734
G5EBI0	4D656 OS=Caenorhabditis elegans GN=4D656 PE=1 SV=1	4D656	24	34	7	7	0.833	1.173	0.813	1.143	0.807	1.169	1.164	1.16225	0.817667	1.42142	2.49786e-05	0.000393585
Q9XVA6	CYtochrome P450 family OS=Caenorhabditis elegans GN=cyp-37a1 PE=1 SV=2	cyp-37a1	58.4	11	5	5	1.365	0.803	1.269	0.792	1.347	0.731	0.711	0.75925	1.327	-1.74778	2.50678e-05	0.000394004
O61397	Probable N-acetylgalactosaminyltransferase 7 OS=Caenorhabditis elegans GN=gly-7 PE=2 SV=1	gly-7	68.1	11	5	5	1.163	0.941	1.155	0.96	1.13	0.926	0.962	0.94725	1.14933	-1.21334	2.52612e-05	0.000395068
Q18597	Peroxisomal Membrane Protein related OS=Caenorhabditis elegans GN=pmp-1 PE=1 SV=1	pmp-1	75.2	17	10	9	1.041	0.934	1.061	0.907	1.055	0.928	0.911	0.92	1.05233	-1.14384	2.51995e-05	0.000395068
P10299	Glutathione S-transferase P OS=Caenorhabditis elegans GN=gst-1 PE=1 SV=1	gst-1	23.9	19	4	4	0.623	1.29	0.627	1.242	0.623	1.212	1.306	1.2625	0.624333	2.02216	2.53862e-05	0.000396038
A9CZN9	Uncharacterized protein OS=Caenorhabditis elegans GN=CELE_E01A2.1 PE=1 SV=1	CELE_E01A2.1	33.6	10	2	2	0.844	1.186	0.84	1.251	0.872	1.274	1.301	1.253	0.852	1.47066	2.58894e-05	0.000398781
P90978	Splicing factor U2AF 65 kDa subunit OS=Caenorhabditis elegans GN=uaf-1 PE=2 SV=2	uaf-1	55.4	32	12	12	0.905	1.085	0.899	1.12	0.926	1.107	1.138	1.1125	0.91	1.22253	2.59426e-05	0.000398781
Q22992	Protein sumv-2 OS=Caenorhabditis elegans GN=sumv-2 PE=4 SV=2	sumv-2	125.9	6	4	4	0.742	1.125	0.756	1.193	0.785	1.146	1.176	1.16	0.761	1.52431	2.58168e-05	0.000398781
Q23628	Cuticle collagen lon-3 OS=Caenorhabditis elegans GN=lon-3 PE=2 SV=1	lon-3	32.9	9	2	2	1.971	0.612	1.833	0.459	1.693	0.583	0.509	0.54075	1.83233	-3.3885	2.57029e-05	0.000398781
Q86DC6	Intermediate filament protein ifd-1 OS=Caenorhabditis elegans GN=ifd-1 PE=3 SV=2	ifd-1	66.7	17	9	8	1.172	0.906	1.132	0.921	1.152	0.919	0.871	0.90425	1.152	-1.27398	2.58572e-05	0.000398781
Q966L9	ATP-dependent RNA helicase glh-2 OS=Caenorhabditis elegans GN=glh-2 PE=1 SV=1	glh-2	100.3	20	17	8	0.735	1.252	0.77	1.278	0.76	1.227	1.25	1.25175	0.755	1.65795	2.58333e-05	0.000398781
O02252	Prolyl Carboxy Peptidase like OS=Caenorhabditis elegans GN=pcp-3 PE=1 SV=2	pcp-3	121	11	10	9	1.161	0.876	1.129	0.925	1.13	0.896	0.874	0.89275	1.14	-1.27695	2.6076e-05	0.000398881
O44951	Uncharacterized protein OS=Caenorhabditis elegans GN=C34B2.5 PE=1 SV=1	C34B2.5	23.2	18	4	4	1.173	0.905	1.158	0.893	1.126	0.853	0.876	0.88175	1.15233	-1.30687	2.60251e-05	0.000398881
O44156	Proteasome subunit alpha type-1 OS=Caenorhabditis elegans GN=pas-6 PE=1 SV=1	pas-6	28.3	42	9	9	0.893	1.1	0.889	1.143	0.864	1.096	1.119	1.1145	0.882	1.26361	2.63203e-05	0.000401641
P91457	Nuclear Pore complex Protein OS=Caenorhabditis elegans GN=npp-7 PE=1 SV=1	npp-7	124	23	20	20	0.853	1.094	0.848	1.154	0.882	1.146	1.131	1.13125	0.861	1.31388	2.63964e-05	0.000401826
O18089	Uncharacterized protein OS=Caenorhabditis elegans GN=CELE_T13F3.6 PE=1 SV=2	CELE_T13F3.6	19.1	40	7	7	0.803	1.136	0.815	1.124	0.78	1.105	1.207	1.143	0.799333	1.42994	2.65701e-05	0.000403493
G5EDY3	SKR-7 OS=Caenorhabditis elegans GN=skr-7 PE=1 SV=1	skr-7	21	28	4	4	0.551	1.346	0.59	1.193	0.557	1.133	1.296	1.242	0.566	2.19435	2.73985e-05	0.000415071
Q9U2V3	Nuclear Hormone Receptor family OS=Caenorhabditis elegans GN=nhr-229 PE=4 SV=3	nhr-229	47	2	1	1	2.316	0.079	1.93	0.083	2.287	0.065	0.044	0.06775	2.17767	-32.1427	2.75493e-05	0.000416352
P34808	Meiotic spindle formation protein mei-1 OS=Caenorhabditis elegans GN=mei-1 PE=1 SV=1	mei-1	51.7	11	4	4	0.816	1.2	0.809	1.138	0.774	1.128	1.109	1.14375	0.799667	1.43028	2.77828e-05	0.000416954
Q22566	Bestrophin homolog 17 OS=Caenorhabditis elegans GN=best-17 PE=3 SV=2	best-17	57.9	6	3	3	0.774	1.084	0.8	1.089	0.762	1.06	1.125	1.0895	0.778667	1.39919	2.77881e-05	0.000416954
Q9NA83	ROLler: helically twisted, animals roll when moving OS=Caenorhabditis elegans GN=rol-1 PE=1 SV=1	rol-1	46.6	13	5	5	1.896	0.434	1.759	0.562	1.943	0.438	0.436	0.4675	1.866	-3.99144	2.77005e-05	0.000416954
P34681	Putative protein tag-76 OS=Caenorhabditis elegans GN=tag-76 PE=4 SV=2	tag-76	115.3	3	3	3	1.289	0.737	1.237	0.723	1.301	0.799	0.702	0.74025	1.27567	-1.72329	2.79175e-05	0.000417786
Q20774	DNaJ domain (Prokaryotic heat shock protein) OS=Caenorhabditis elegans GN=dnj-13 PE=1 SV=1	dnj-13	36.2	29	9	9	0.921	1.022	0.916	1.041	0.917	1.025	1.022	1.0275	0.918	1.11928	2.80112e-05	0.000417786
Q95PZ3	Uncharacterized protein OS=Caenorhabditis elegans GN=CELE_Y67H2A.2 PE=1 SV=3	CELE_Y67H2A.2	63.5	5	3	3	0.818	1.151	0.853	1.18	0.817	1.101	1.11	1.1355	0.829333	1.36917	2.81428e-05	0.000417786
Q9NAB0	Glutathione S-Transferase OS=Caenorhabditis elegans GN=gst-39 PE=1 SV=1	gst-39	23.3	29	7	5	0.883	1.046	0.901	1.069	0.902	1.053	1.04	1.052	0.895333	1.17498	2.81758e-05	0.000417786
Q9U370	PIS (Pax-2, IA-1/6, Smad-2 interacting protein) homolog OS=Caenorhabditis elegans GN=pis-1 PE=1 SV=1	pis-1	120.5	3	2	2	1.352	0.795	1.264	0.89	1.306	0.847	0.842	0.8435	1.30733	-1.54989	2.80547e-05	0.000417786
F5GUA3	Coatomer subunit gamma OS=Caenorhabditis elegans GN=CELE_T14G10.5 PE=1 SV=1	CELE_T14G10.5	97.8	20	17	17	1.082	0.927	1.071	0.909	1.063	0.895	0.892	0.90575	1.072	-1.18355	2.84097e-05	0.000419276
G5EG67	Uncharacterized protein OS=Caenorhabditis elegans GN=tag-10 PE=1 SV=1	tag-10	53	11	5	5	1.266	0.797	1.281	0.847	1.25	0.827	0.864	0.83375	1.26567	-1.51804	2.83981e-05	0.000419276
Q20237	DRAP1 corepressor homolog OS=Caenorhabditis elegans GN=drap-1 PE=1 SV=1	drap-1	36.2	12	3	3	0.811	1.158	0.768	1.248	0.79	1.127	1.163	1.174	0.789667	1.4867	2.85673e-05	0.000420614
P34427	Protein lin-36 OS=Caenorhabditis elegans GN=lin-36 PE=1 SV=2	lin-36	107.9	8	6	5	1.314	0.741	1.282	0.77	1.393	0.793	0.719	0.75575	1.32967	-1.7594	2.86517e-05	0.000420871
O01974	Eukaryotic translation initiation factor 3 subunit H OS=Caenorhabditis elegans GN=eif-3.H PE=3 SV=2	eif-3.H	40.9	34	12	12	1.074	0.919	1.085	0.889	1.057	0.912	0.885	0.90125	1.072	-1.18946	2.87397e-05	0.000421181
G5ECC0	Kinesin-like protein OS=Caenorhabditis elegans GN=klp-16 PE=1 SV=1	klp-16	64	13	6	4	0.678	1.21	0.734	1.289	0.69	1.313	1.229	1.26025	0.700667	1.79864	2.91322e-05	0.000422988
I2HAE5	Uncharacterized protein OS=Caenorhabditis elegans GN=CELE_F01G4.4 PE=1 SV=1	CELE_F01G4.4	70.9	21	10	10	0.892	1.127	0.858	1.198	0.89	1.146	1.191	1.1655	0.88	1.32443	2.91173e-05	0.000422988
Q23237	Proteasome subunit beta type-3 OS=Caenorhabditis elegans GN=pbs-3 PE=1 SV=1	pbs-3	22.7	24	4	4	0.781	1.229	0.825	1.187	0.783	1.132	1.143	1.17275	0.796333	1.47269	2.90351e-05	0.000422988
Q9TXS0	FCH domain Only (FCH stands for Fes/CIP4 homology domain) OS=Caenorhabditis elegans GN=fcho-1 PE=1 SV=1	fcho-1	108.5	6	5	5	0.873	1.153	0.84	1.194	0.847	1.121	1.21	1.1695	0.853333	1.37051	2.90569e-05	0.000422988
O62220	Acidic leucine-rich nuclear phosphoprotein 32-related protein 1 OS=Caenorhabditis elegans GN=F33H2.3 PE=3 SV=1	F33H2.3	24.8	24	5	4	1.101	0.919	1.1	0.881	1.118	0.888	0.878	0.8915	1.10633	-1.24098	2.93675e-05	0.00042514
Q22101	Uncharacterized protein OS=Caenorhabditis elegans GN=CELE_T02G5.7 PE=1 SV=1	CELE_T02G5.7	40.7	44	15	15	0.871	1.059	0.884	1.027	0.876	1.043	1.068	1.04925	0.877	1.19641	2.94156e-05	0.00042514
A3QM98	COLlagen OS=Caenorhabditis elegans GN=col-138 PE=1 SV=1	col-138	27.9	16	4	3	2.43	0.465	2.117	0.428	1.941	0.495	0.388	0.444	2.16267	-4.87087	2.95108e-05	0.000425537
Q23163	LiPocalin-Related protein OS=Caenorhabditis elegans GN=lpr-5 PE=1 SV=1	lpr-5	60.5	7	2	2	1.811	0.352	1.682	0.336	1.994	0.311	0.313	0.328	1.829	-5.57622	2.97078e-05	0.000426422
Q9U348	COLlagen OS=Caenorhabditis elegans GN=col-93 PE=4 SV=1	col-93	29.2	6	2	2	1.4	0.66	1.61	0.632	1.523	0.554	0.611	0.61425	1.511	-2.45991	2.96676e-05	0.000426422
O01757	RNA cytidine acetyltransferase OS=Caenorhabditis elegans GN=nath-10 PE=3 SV=1	nath-10	116.9	10	9	9	1.209	0.96	1.197	0.968	1.22	0.992	0.941	0.96525	1.20867	-1.25218	2.98689e-05	0.000426786
Q21338	Transcription elongation factor SPT5 OS=Caenorhabditis elegans GN=spt-5 PE=3 SV=3	spt-5	133.3	24	26	26	0.919	1.066	0.919	1.067	0.938	1.092	1.086	1.07775	0.925333	1.16472	2.98122e-05	0.000426786
O02158	Uncharacterized protein OS=Caenorhabditis elegans GN=CELE_T09B4.8 PE=1 SV=3	CELE_T09B4.8	48.6	38	16	16	1.106	0.912	1.11	0.913	1.13	0.924	0.878	0.90675	1.11533	-1.23003	3.04031e-05	0.000433434
Q9N5K3	Uncharacterized protein OS=Caenorhabditis elegans GN=syp-4 PE=1 SV=1	syp-4	67.2	17	9	9	0.786	1.202	0.779	1.316	0.831	1.19	1.247	1.23875	0.798667	1.55102	3.06073e-05	0.000435358
P91406	Glutamate carboxypeptidase 2 homolog OS=Caenorhabditis elegans GN=gcp-2.1 PE=1 SV=2	gcp-2.1	85.4	7	5	5	1.156	0.907	1.201	0.912	1.175	0.895	0.877	0.89775	1.17733	-1.31143	3.08292e-05	0.000437524
Q22601	AdaPtin, Alpha chain (Clathrin associated complex) OS=Caenorhabditis elegans GN=apa-2 PE=1 SV=2	apa-2	104.1	14	13	13	1.137	0.955	1.108	0.942	1.114	0.926	0.957	0.945	1.11967	-1.18483	3.09503e-05	0.000438254
O16259	Stress-induced-phosphoprotein 1 OS=Caenorhabditis elegans GN=sti-1 PE=1 SV=1	sti-1	36.9	50	16	16	0.888	1.102	0.886	1.07	0.873	1.051	1.085	1.077	0.882333	1.22063	3.12868e-05	0.000439222
P91148	Putative nudix hydrolase 7 OS=Caenorhabditis elegans GN=ndx-7 PE=3 SV=2	ndx-7	33.5	18	5	5	0.878	1.114	0.91	1.155	0.903	1.118	1.157	1.136	0.897	1.26644	3.12352e-05	0.000439222
Q9N384	Galectin OS=Caenorhabditis elegans GN=lec-6 PE=1 SV=1	lec-6	16	51	5	5	0.868	1.146	0.852	1.21	0.848	1.153	1.132	1.16025	0.856	1.35543	3.12982e-05	0.000439222
Q9TYL9	Coatomer subunit beta OS=Caenorhabditis elegans GN=copb-1 PE=1 SV=1	copb-1	107.5	31	25	25	1.056	0.957	1.05	0.952	1.055	0.952	0.969	0.9575	1.05367	-1.10044	3.11729e-05	0.000439222
Q8T874	AdaPtin, Small chain (Clathrin associated complex) OS=Caenorhabditis elegans GN=aps-3 PE=1 SV=1	aps-3	22.1	20	4	4	1.485	0.557	1.422	0.615	1.625	0.532	0.571	0.56875	1.51067	-2.65612	3.16044e-05	0.000442532
G5ECE7	Uncharacterized protein OS=Caenorhabditis elegans GN=C34E7.4 PE=1 SV=1	C34E7.4	26.9	10	2	2	1.244	0.853	1.245	0.908	1.314	0.852	0.824	0.85925	1.26767	-1.47532	3.17744e-05	0.000443924
O44410	Ribosomal RNA-processing protein 8 OS=Caenorhabditis elegans GN=T07A9.8 PE=3 SV=1	T07A9.8	39.4	21	6	6	1.086	0.906	1.11	0.9	1.094	0.941	0.921	0.917	1.09667	-1.19593	3.18483e-05	0.000443969
Q09261	28S ribosomal protein S31, mitochondrial OS=Caenorhabditis elegans GN=mrps-31 PE=3 SV=2	mrps-31	43.1	17	6	6	1.195	0.886	1.149	0.895	1.162	0.941	0.913	0.90875	1.16867	-1.28602	3.1989e-05	0.000444014
Q17348	Small nuclear ribonucleoprotein Sm D3 OS=Caenorhabditis elegans GN=snr-1 PE=2 SV=2	snr-1	14.8	29	3	3	0.894	1.049	0.904	1.052	0.892	1.073	1.032	1.0515	0.896667	1.17268	3.19927e-05	0.000444014
O17352	Acid Alpha Glucosidase Relate OS=Caenorhabditis elegans GN=aagr-4 PE=1 SV=3	aagr-4	104	14	14	14	1.172	0.852	1.171	0.831	1.17	0.859	0.86	0.8505	1.171	-1.37684	3.21851e-05	0.0004457
Q3LFN1	Lipid Binding Protein OS=Caenorhabditis elegans GN=lbp-9 PE=1 SV=1	lbp-9	15.3	34	4	4	0.807	1.148	0.82	1.112	0.799	1.066	1.121	1.11175	0.808667	1.37479	3.22847e-05	0.000446096
G5EEW5	Uncharacterized protein OS=Caenorhabditis elegans GN=CELE_F54E12.2 PE=1 SV=1	CELE_F54E12.2	122.5	15	13	13	0.831	1.242	0.856	1.214	0.874	1.177	1.19	1.20575	0.853667	1.41244	3.26329e-05	0.000448927
O44406	3'-5' exonuclease eri-1 OS=Caenorhabditis elegans GN=eri-1 PE=2 SV=2	eri-1	67.2	5	3	3	1.706	0.475	1.554	0.508	1.643	0.492	0.489	0.491	1.63433	-3.32858	3.26432e-05	0.000448927
Q20754	COLlagen OS=Caenorhabditis elegans GN=col-38 PE=1 SV=2	col-38	28.4	17	3	3	1.966	0.708	2.121	0.633	1.763	0.61	0.528	0.61975	1.95	-3.14643	3.27037e-05	0.000448927
P52015	Peptidyl-prolyl cis-trans isomerase 7 OS=Caenorhabditis elegans GN=cyn-7 PE=1 SV=2	cyn-7	18.4	63	10	5	0.894	1.043	0.897	1.038	0.893	1.038	1.02	1.03475	0.894667	1.15658	3.28276e-05	0.000449645
Q95Y89	Pescadillo homolog OS=Caenorhabditis elegans GN=lpd-7 PE=3 SV=1	lpd-7	61.6	22	11	11	1.157	0.968	1.132	0.958	1.136	0.976	0.982	0.971	1.14167	-1.17576	3.33437e-05	0.000455722
G5ECP9	Uncharacterized protein OS=Caenorhabditis elegans GN=vab-10 PE=1 SV=1	vab-10	388	29	85	58	1.061	0.927	1.05	0.939	1.067	0.926	0.934	0.9315	1.05933	-1.13723	3.35779e-05	0.000457398
Q22207	Uncharacterized protein OS=Caenorhabditis elegans GN=CELE_T05A7.1 PE=1 SV=1	CELE_T05A7.1	26.9	7	2	2	0.635	1.348	0.655	1.309	0.679	1.349	1.29	1.324	0.656333	2.01727	3.36846e-05	0.000457398
Q7KPV0	G protein, Subunit Alpha OS=Caenorhabditis elegans GN=gsa-1 PE=1 SV=1	gsa-1	44.4	22	8	7	1.125	0.93	1.118	0.901	1.115	0.922	0.903	0.914	1.11933	-1.22465	3.3655e-05	0.000457398
Q17439	Uncharacterized protein B0035.15 OS=Caenorhabditis elegans GN=B0035.15 PE=4 SV=1	B0035.15	33.3	10	4	4	1.095	0.901	1.062	0.878	1.078	0.88	0.906	0.89125	1.07833	-1.20991	3.41598e-05	0.000462851
G5EBR7	DNA-(apurinic or apyrimidinic site) lyase OS=Caenorhabditis elegans GN=exo-3 PE=1 SV=1	exo-3	32.9	19	5	5	0.856	1.076	0.867	1.08	0.861	1.072	1.076	1.076	0.861333	1.24923	3.45044e-05	0.00046465
O17939	AIP1 (Actin Interacting Protein 1) Like OS=Caenorhabditis elegans GN=aipl-1 PE=1 SV=1	aipl-1	64.8	23	12	11	0.869	1.111	0.876	1.082	0.878	1.066	1.08	1.08475	0.874333	1.24066	3.44198e-05	0.00046465
O44174	COLlagen OS=Caenorhabditis elegans GN=col-104 PE=1 SV=1	col-104	28	7	2	2	2.178	0.507	1.893	0.403	2.008	0.577	0.47	0.48925	2.02633	-4.14171	3.46047e-05	0.00046465
Q21164	ELRR (Extracellular Leucine-Rich Repeat) ONly OS=Caenorhabditis elegans GN=lron-7 PE=1 SV=2	lron-7	66.3	14	9	9	0.92	1.054	0.927	1.051	0.908	1.023	1.049	1.04425	0.918333	1.13711	3.46622e-05	0.00046465
U4PBJ9	FiLamiN (Actin binding protein) homolog OS=Caenorhabditis elegans GN=fln-1 PE=1 SV=1	fln-1	246.4	32	62	62	0.909	1.044	0.927	1.03	0.918	1.026	1.048	1.037	0.918	1.12963	3.45973e-05	0.00046465
Q10020	Uncharacterized protein T28D9.1 OS=Caenorhabditis elegans GN=T28D9.1 PE=4 SV=2	T28D9.1	13.7	37	3	3	0.815	1.183	0.765	1.253	0.757	1.299	1.333	1.267	0.779	1.62644	3.50206e-05	0.000468456
Q17961	Uncharacterized protein OS=Caenorhabditis elegans GN=C14B1.2 PE=1 SV=1	C14B1.2	22.4	12	2	2	0.531	1.228	0.512	1.399	0.454	1.343	1.512	1.3705	0.499	2.74649	3.54149e-05	0.000472725
P91175	SYF pre-mRNA splicing factor homolog OS=Caenorhabditis elegans GN=syf-1 PE=1 SV=1	syf-1	99.5	26	16	16	0.908	1.038	0.891	1.011	0.906	1.022	1.011	1.0205	0.901667	1.13179	3.56463e-05	0.000473801
Q9U2D9	Glycogen [starch] synthase OS=Caenorhabditis elegans GN=gsy-1 PE=1 SV=1	gsy-1	76.4	15	9	9	0.891	1.021	0.9	1.012	0.881	0.994	1.024	1.01275	0.890667	1.13707	3.56321e-05	0.000473801
P34340	Putative cuticle collagen 90 OS=Caenorhabditis elegans GN=col-90 PE=3 SV=1	col-90	30.6	8	2	2	2.097	0.592	1.777	0.419	1.866	0.484	0.432	0.48175	1.91333	-3.97163	3.60791e-05	0.000477605
Q20177	Uncharacterized protein OS=Caenorhabditis elegans GN=CELE_F38E9.1 PE=1 SV=2	CELE_F38E9.1	65.4	4	2	2	0.733	1.385	0.745	1.474	0.722	1.35	1.307	1.379	0.733333	1.88045	3.61305e-05	0.000477605
Q9U210	Uncharacterized protein OS=Caenorhabditis elegans GN=CELE_Y57A10A.27 PE=1 SV=1	CELE_Y57A10A.27	42.9	26	8	8	1.103	0.915	1.103	0.896	1.074	0.882	0.9	0.89825	1.09333	-1.21718	3.61603e-05	0.000477605
A7DTF5	Uncharacterized protein OS=Caenorhabditis elegans GN=CELE_Y56A3A.7 PE=1 SV=1	CELE_Y56A3A.7	64.2	12	5	5	1.149	0.88	1.123	0.859	1.155	0.876	0.876	0.87275	1.14233	-1.30889	3.64783e-05	0.00048029
G5EFL0	Poly(A) RNA polymerase gld-4 OS=Caenorhabditis elegans GN=gld-4 PE=1 SV=1	gld-4	94.3	7	4	4	0.649	1.311	0.674	1.269	0.694	1.295	1.34	1.30375	0.672333	1.93914	3.65164e-05	0.00048029
Q09268	Uncharacterized RING finger protein C32D5.10 OS=Caenorhabditis elegans GN=C32D5.10 PE=4 SV=2	C32D5.10	68.2	14	6	6	1.257	0.835	1.305	0.872	1.288	0.793	0.797	0.82425	1.28333	-1.55697	3.65939e-05	0.000480304
Q18841	RFC (DNA replication factor) family OS=Caenorhabditis elegans GN=rfc-1 PE=1 SV=2	rfc-1	93.1	5	4	4	0.862	1.116	0.855	1.099	0.89	1.132	1.178	1.13125	0.869	1.30178	3.75602e-05	0.000487894
Q22822	Uncharacterized protein OS=Caenorhabditis elegans GN=CELE_T27A10.6 PE=1 SV=3	CELE_T27A10.6	98.1	9	6	6	1.714	0.436	1.651	0.432	1.734	0.429	0.428	0.43125	1.69967	-3.94126	3.75558e-05	0.000487894
Q8T3E0	MoRTal germline OS=Caenorhabditis elegans GN=mrt-1 PE=1 SV=1	mrt-1	68.9	9	3	3	0.903	1.144	0.864	1.215	0.874	1.192	1.136	1.17175	0.880333	1.33103	3.75106e-05	0.000487894
Q965N8	Uncharacterized protein OS=Caenorhabditis elegans GN=CELE_Y46E12BL.2 PE=1 SV=1	CELE_Y46E12BL.2	147.6	30	33	33	1.111	0.915	1.104	0.922	1.137	0.955	0.915	0.92675	1.11733	-1.20565	3.75338e-05	0.000487894
Q9XWP0	Mitochondrial Ribosomal Protein, Small OS=Caenorhabditis elegans GN=mrps-28 PE=1 SV=1	mrps-28	19.1	20	3	3	1.045	0.864	1.068	0.852	1.055	0.892	0.885	0.87325	1.056	-1.20928	3.73836e-05	0.000487894
H2KZZ9	Uncharacterized protein OS=Caenorhabditis elegans GN=CELE_ZK354.2 PE=1 SV=1	CELE_ZK354.2	44.4	8	3	2	1.105	0.907	1.139	0.953	1.121	0.914	0.912	0.9215	1.12167	-1.21722	3.81245e-05	0.000492174
P91502	Ubiquitinyl hydrolase 1 OS=Caenorhabditis elegans GN=usp-5 PE=1 SV=2	usp-5	88.8	24	17	17	0.892	1.07	0.888	1.058	0.909	1.025	1.048	1.05025	0.896333	1.17172	3.80758e-05	0.000492174
Q8I7I5	Protein roller-3 OS=Caenorhabditis elegans GN=rol-3 PE=1 SV=2	rol-3	276.1	2	3	3	1.371	0.776	1.339	0.792	1.353	0.717	0.747	0.758	1.35433	-1.78672	3.80694e-05	0.000492174
J7SA49	Uncharacterized protein OS=Caenorhabditis elegans GN=let-526 PE=1 SV=1	let-526	189.6	2	4	4	1.299	0.797	1.199	0.72	1.22	0.775	0.717	0.75225	1.23933	-1.6475	3.83498e-05	0.000494067
C2BR91	Cystatin OS=Caenorhabditis elegans GN=C39B5.5 PE=1 SV=1	C39B5.5	22.8	38	7	7	1.163	0.906	1.191	0.928	1.155	0.901	0.911	0.9115	1.16967	-1.28323	3.86762e-05	0.000494998
O01820	Him-Three Paralog OS=Caenorhabditis elegans GN=htp-3 PE=1 SV=1	htp-3	81.5	10	6	6	0.847	1.083	0.866	1.086	0.866	1.08	1.142	1.09775	0.859667	1.27695	3.85898e-05	0.000494998
O02238	Prion-like-(Q/N-rich)-domain-bearing protein OS=Caenorhabditis elegans GN=pqn-27 PE=1 SV=2	pqn-27	61.1	25	12	12	0.861	1.106	0.858	1.108	0.851	1.062	1.099	1.09375	0.856667	1.27675	3.87369e-05	0.000494998
O44897	HAlF transporter (PGP related) OS=Caenorhabditis elegans GN=haf-9 PE=1 SV=2	haf-9	90.7	19	13	12	1.193	0.806	1.19	0.8	1.188	0.805	0.838	0.81225	1.19033	-1.46548	3.85309e-05	0.000494998
P90792	Uncharacterized protein OS=Caenorhabditis elegans GN=CELE_D2030.7 PE=1 SV=2	CELE_D2030.7	48.5	13	5	5	0.767	1.135	0.754	1.148	0.775	1.163	1.238	1.171	0.765333	1.53005	3.94791e-05	0.000503459
Q09531	Uncharacterized protein F07F6.4 OS=Caenorhabditis elegans GN=F07F6.4 PE=4 SV=2	F07F6.4	57.9	36	18	18	0.968	1.048	0.961	1.062	0.955	1.053	1.059	1.0555	0.961333	1.09795	3.96518e-05	0.000504637
Q21890	Uncharacterized protein R102.4 OS=Caenorhabditis elegans GN=R102.4 PE=3 SV=3	R102.4	45.7	19	7	7	0.87	1.066	0.838	1.071	0.854	1.078	1.11	1.08125	0.854	1.2661	4.00617e-05	0.000508824
G5ECR5	Superoxide dismutase [Cu-Zn] OS=Caenorhabditis elegans GN=sod-4 PE=1 SV=1	sod-4	23.3	9	2	2	0.793	1.091	0.83	1.13	0.79	1.147	1.073	1.11025	0.804333	1.38034	4.07175e-05	0.000508928
H2L0C8	Uncharacterized protein OS=Caenorhabditis elegans GN=CELE_T02B11.3 PE=1 SV=1	CELE_T02B11.3	21.5	12	3	3	1.288	0.784	1.224	0.776	1.26	0.805	0.803	0.792	1.25733	-1.58754	4.01884e-05	0.000508928
Q20448	Zinc finger putative Transcription Factor family OS=Caenorhabditis elegans GN=ztf-7 PE=1 SV=1	ztf-7	71.1	19	11	11	0.939	1.069	0.92	1.103	0.935	1.111	1.077	1.09	0.931333	1.17037	4.06555e-05	0.000508928
Q21871	Uncharacterized protein OS=Caenorhabditis elegans GN=CELE_R09E10.6 PE=1 SV=1	CELE_R09E10.6	34.2	5	1	1	1.215	0.766	1.259	0.758	1.186	0.801	0.781	0.7765	1.22	-1.57115	4.05352e-05	0.000508928
Q22528	Uncharacterized protein OS=Caenorhabditis elegans GN=ekl-6 PE=1 SV=3	ekl-6	110.9	9	8	8	0.96	1.085	0.972	1.094	0.979	1.074	1.104	1.08925	0.970333	1.12255	4.05183e-05	0.000508928
Q22850	Uncharacterized protein OS=Caenorhabditis elegans GN=CELE_T28F4.5 PE=1 SV=1	CELE_T28F4.5	12	34	3	3	0.384	1.645	0.384	1.679	0.397	1.424	1.409	1.53925	0.388333	3.96373	4.05379e-05	0.000508928
Q23368	Yeast SEC homolog OS=Caenorhabditis elegans GN=sec-24.2 PE=1 SV=3	sec-24.2	109.3	11	8	8	1.138	0.914	1.149	0.944	1.155	0.898	0.918	0.9185	1.14733	-1.24914	4.05925e-05	0.000508928
Q9XWZ2	Acyl-CoA dehydrogenase family member 11 OS=Caenorhabditis elegans GN=acdh-11 PE=1 SV=1	acdh-11	68.2	21	13	13	0.911	1.08	0.927	1.091	0.924	1.047	1.073	1.07275	0.920667	1.16519	4.03572e-05	0.000508928
Q9N5D3	Son of sevenless homolog OS=Caenorhabditis elegans GN=sos-1 PE=1 SV=3	sos-1	169.8	2	3	3	0.817	1.058	0.796	0.999	0.8	1.057	1.059	1.04325	0.804333	1.29704	4.09003e-05	0.000510199
Q9N370	Uncharacterized protein OS=Caenorhabditis elegans GN=CELE_Y55F3AM.9 PE=1 SV=1	CELE_Y55F3AM.9	42	22	8	8	0.94	1.075	0.959	1.06	0.949	1.094	1.094	1.08075	0.949333	1.13843	4.11649e-05	0.000512482
P61866	60S ribosomal protein L12 OS=Caenorhabditis elegans GN=rpl-12 PE=3 SV=1	rpl-12	17.8	38	6	6	1.084	0.891	1.074	0.912	1.106	0.919	0.932	0.9135	1.088	-1.19102	4.15912e-05	0.000515747
Q18493	Probable UDP-N-acetylglucosamine pyrophosphorylase OS=Caenorhabditis elegans GN=C36A4.4 PE=3 SV=2	C36A4.4	53.5	20	9	9	0.851	1.12	0.843	1.138	0.861	1.097	1.171	1.1315	0.851667	1.32857	4.15334e-05	0.000515747
G5EC71	Glutathione S-Transferase OS=Caenorhabditis elegans GN=gst-20 PE=1 SV=1	gst-20	23.8	17	4	3	0.854	1.117	0.876	1.064	0.872	1.115	1.069	1.09125	0.867333	1.25817	4.18566e-05	0.000518017
Q9U2K8	ABC transporter, class E OS=Caenorhabditis elegans GN=abce-1 PE=1 SV=1	abce-1	69	29	16	16	1.124	0.905	1.097	0.933	1.127	0.931	0.926	0.92375	1.116	-1.20812	4.2358e-05	0.000523192
G5ED57	Uncharacterized protein OS=Caenorhabditis elegans GN=CELE_F22E12.1 PE=1 SV=1	CELE_F22E12.1	89.2	2	2	2	1.246	0.929	1.197	0.872	1.259	0.911	0.887	0.89975	1.234	-1.37149	4.25618e-05	0.000524678
K8FDX2	Uncharacterized protein OS=Caenorhabditis elegans GN=lev-11 PE=1 SV=1	lev-11	33	52	15	11	0.94	1.119	0.913	1.136	0.912	1.112	1.174	1.13525	0.921667	1.23174	4.28212e-05	0.000526197
Q18878	TransThyretin-Related family domain OS=Caenorhabditis elegans GN=ttr-44 PE=1 SV=1	ttr-44	17.8	9	2	1	1.162	0.861	1.151	0.897	1.17	0.875	0.845	0.8695	1.161	-1.33525	4.28524e-05	0.000526197
G5ED41	Cullin-associated NEDD8-dissociated protein 1 OS=Caenorhabditis elegans GN=cand-1 PE=1 SV=1	cand-1	141.6	26	28	28	0.871	1.036	0.893	1.029	0.878	0.998	1.021	1.021	0.880667	1.15935	4.31917e-05	0.0005283
Q17692	Uncharacterized protein OS=Caenorhabditis elegans GN=C06A8.6 PE=1 SV=1	C06A8.6	40.4	9	2	2	1.654	0.74	1.705	0.624	1.58	0.763	0.716	0.71075	1.64633	-2.31633	4.31561e-05	0.0005283
B1Q254	Uncharacterized protein OS=Caenorhabditis elegans GN=C14H10.3 PE=1 SV=1	C14H10.3	88.9	24	15	15	1.095	0.943	1.072	0.935	1.083	0.925	0.943	0.9365	1.08333	-1.15679	4.34385e-05	0.000529055
K8ERV5	TropoNin T OS=Caenorhabditis elegans GN=tnt-4 PE=1 SV=1	tnt-4	43.5	24	8	6	1.154	0.889	1.127	0.858	1.152	0.919	0.885	0.88775	1.14433	-1.28903	4.35059e-05	0.000529055
P34278	Kinetochore null protein 1 OS=Caenorhabditis elegans GN=knl-1 PE=1 SV=3	knl-1	113.2	11	7	7	0.725	1.09	0.762	1.062	0.769	1.148	1.094	1.0985	0.752	1.46077	4.34491e-05	0.000529055
O44400	Protein F37C4.5 OS=Caenorhabditis elegans GN=F37C4.5 PE=1 SV=3	F37C4.5	61.4	48	20	20	0.775	1.224	0.734	1.228	0.748	1.214	1.176	1.2105	0.752333	1.60899	4.36966e-05	0.000529327
P34331	Serine/threonine-protein kinase plk-1 OS=Caenorhabditis elegans GN=plk-1 PE=1 SV=3	plk-1	73.6	20	12	9	0.906	1.121	0.893	1.086	0.877	1.085	1.093	1.09625	0.892	1.22898	4.368e-05	0.000529327
A5JYY7	Uncharacterized protein OS=Caenorhabditis elegans GN=CELE_M04C9.1 PE=4 SV=2	CELE_M04C9.1	24.7	7	2	2	1.238	0.935	1.229	0.948	1.184	0.889	0.929	0.92525	1.217	-1.31532	4.41113e-05	0.00052944
O02200	Fatty Acid CoA Synthetase family OS=Caenorhabditis elegans GN=acs-10 PE=1 SV=1	acs-10	62.9	12	5	5	1.323	0.755	1.316	0.768	1.379	0.77	0.745	0.7595	1.33933	-1.76344	4.39957e-05	0.00052944
O17983	ARRestin Domain protein OS=Caenorhabditis elegans GN=arrd-14 PE=1 SV=1	arrd-14	39.5	17	6	6	1.147	0.85	1.141	0.905	1.172	0.846	0.874	0.86875	1.15333	-1.32758	4.38956e-05	0.00052944
P34276	GILT-like protein C02D5.2 OS=Caenorhabditis elegans GN=C02D5.2 PE=3 SV=1	C02D5.2	36.9	7	3	3	1.507	0.822	1.418	0.853	1.527	0.922	0.937	0.8835	1.484	-1.67968	4.42955e-05	0.00052944
P90919	Uncharacterized protein OS=Caenorhabditis elegans GN=CELE_K07A12.1 PE=1 SV=3	CELE_K07A12.1	74.9	22	11	11	0.93	1.096	0.907	1.092	0.907	1.108	1.057	1.08825	0.914667	1.18978	4.42342e-05	0.00052944
Q18024	Uncharacterized protein OS=Caenorhabditis elegans GN=C15H9.5 PE=1 SV=3	C15H9.5	66.9	5	2	2	1.319	0.864	1.27	0.803	1.305	0.792	0.772	0.80775	1.298	-1.60693	4.42029e-05	0.00052944
Q20849	Kinetochore-associated protein rod-1 OS=Caenorhabditis elegans GN=rod-1 PE=1 SV=1	rod-1	233.7	10	18	18	0.897	1.135	0.913	1.1	0.884	1.07	1.114	1.10475	0.898	1.23023	4.38593e-05	0.00052944
Q10941	Putative UDP-glucuronosyltransferase ugt-46 OS=Caenorhabditis elegans GN=ugt-46 PE=1 SV=1	ugt-46	60.2	12	7	6	1.121	0.9	1.086	0.907	1.112	0.889	0.924	0.905	1.10633	-1.22247	4.45361e-05	0.0005303
Q18257	Uncharacterized protein OS=Caenorhabditis elegans GN=C27F2.4 PE=1 SV=1	C27F2.4	31.6	7	2	2	1.392	0.784	1.297	0.879	1.397	0.77	0.77	0.80075	1.362	-1.70091	4.45234e-05	0.0005303
O45011	Uncharacterized protein OS=Caenorhabditis elegans GN=CELE_W10C8.5 PE=1 SV=1	CELE_W10C8.5	44.7	36	15	13	1.069	0.963	1.081	0.948	1.066	0.942	0.93	0.94575	1.072	-1.13349	4.46526e-05	0.000530682
H2KYD4	Uncharacterized protein OS=Caenorhabditis elegans GN=CELE_F57C9.4 PE=1 SV=1	CELE_F57C9.4	97.5	7	5	5	0.965	1.216	0.982	1.189	0.961	1.158	1.218	1.19525	0.969333	1.23306	4.47826e-05	0.000531223
G5EF32	Nematode Polyprotein Allergen related OS=Caenorhabditis elegans GN=npa-1 PE=1 SV=1	npa-1	164.6	43	42	42	1.134	0.938	1.108	0.905	1.129	0.886	0.896	0.90625	1.12367	-1.23991	4.48788e-05	0.000531361
Q9XUP3	Eukaryotic translation initiation factor 3 subunit K OS=Caenorhabditis elegans GN=eif-3.K PE=2 SV=1	eif-3.K	27	50	11	11	1.103	0.924	1.101	0.953	1.091	0.942	0.955	0.9435	1.09833	-1.16411	4.49784e-05	0.000531539
Q95ZW7	Uncharacterized protein OS=Caenorhabditis elegans GN=CELE_D1014.6 PE=4 SV=1	CELE_D1014.6	56.1	3	1	1	2.008	0.576	1.735	0.721	1.861	0.57	0.526	0.59825	1.868	-3.12244	4.52794e-05	0.000534093
Q9XVG8	HMG OS=Caenorhabditis elegans GN=hmg-20 PE=1 SV=1	hmg-20	43.8	8	3	3	0.93	1.125	0.94	1.164	0.927	1.122	1.116	1.13175	0.932333	1.21389	4.55581e-05	0.000536375
Q18347	Putative protein C31H2.4 OS=Caenorhabditis elegans GN=C31H2.4 PE=3 SV=1	C31H2.4	41.4	6	2	2	1.466	0.761	1.387	0.769	1.528	0.74	0.702	0.743	1.46033	-1.96546	4.58413e-05	0.000537695
Q20660	Heat Shock Protein OS=Caenorhabditis elegans GN=hsp-17 PE=1 SV=1	hsp-17	17.6	34	5	5	0.65	1.313	0.6	1.345	0.64	1.252	1.316	1.3065	0.63	2.07381	4.57951e-05	0.000537695
Q22067	Probable aspartate aminotransferase, cytoplasmic OS=Caenorhabditis elegans GN=got-1.2 PE=3 SV=1	got-1.2	45.5	36	14	14	1.07	0.944	1.053	0.931	1.065	0.932	0.937	0.936	1.06267	-1.13533	4.60946e-05	0.000539658
Q9NA26	Vacuolar protein sorting-associated protein 28 homolog OS=Caenorhabditis elegans GN=vps-28 PE=1 SV=1	vps-28	24.2	22	4	4	0.912	1.08	0.929	1.057	0.905	1.088	1.061	1.0715	0.915333	1.17061	4.66395e-05	0.000545023
O45418	Peptidylprolyl isomerase OS=Caenorhabditis elegans GN=fkb-6 PE=1 SV=1	fkb-6	48	45	16	16	0.861	1.064	0.876	1.046	0.864	1.014	1.035	1.03975	0.867	1.19925	4.77748e-05	0.000556916
Q01608	Presenilin spe-4 OS=Caenorhabditis elegans GN=spe-4 PE=1 SV=1	spe-4	51.8	2	1	1	1.512	0.515	1.549	0.604	1.782	0.578	0.647	0.586	1.61433	-2.75484	4.78344e-05	0.000556916
Q17832	ViGiLN homolog OS=Caenorhabditis elegans GN=vgln-1 PE=1 SV=2	vgln-1	134.3	55	60	59	1.113	0.898	1.101	0.893	1.111	0.894	0.895	0.895	1.10833	-1.23836	4.79246e-05	0.000556935
Q5ZR27	Galectin OS=Caenorhabditis elegans GN=lec-12 PE=1 SV=2	lec-12	37.9	13	4	2	0.834	1.148	0.87	1.067	0.851	1.088	1.112	1.10375	0.851667	1.29599	4.81415e-05	0.000558424
Q17778	Deoxyribonuclease-2 OS=Caenorhabditis elegans GN=nuc-1 PE=3 SV=1	nuc-1	41.5	13	4	4	1.194	0.748	1.153	0.754	1.194	0.827	0.782	0.77775	1.18033	-1.51763	4.8346e-05	0.000559763
P34714	SPARC OS=Caenorhabditis elegans GN=ost-1 PE=1 SV=1	ost-1	30.2	8	2	2	1.542	0.662	1.442	0.737	1.646	0.745	0.799	0.73575	1.54333	-2.09763	4.88385e-05	0.000562867
P91306	C. Elegans Y-box OS=Caenorhabditis elegans GN=cey-2 PE=1 SV=1	cey-2	29.4	51	9	8	0.707	1.232	0.776	1.249	0.718	1.254	1.403	1.2845	0.733667	1.7508	4.88827e-05	0.000562867
Q9TXZ9	YKT6 (Yeast v-SNARE) homolog OS=Caenorhabditis elegans GN=ykt-6 PE=1 SV=1	ykt-6	23.1	36	7	7	1.053	0.952	1.073	0.963	1.071	0.935	0.945	0.94875	1.06567	-1.12323	4.87721e-05	0.000562867
Q93413	Dicer Related Helicase OS=Caenorhabditis elegans GN=drh-3 PE=1 SV=3	drh-3	129	16	16	16	0.918	1.077	0.931	1.043	0.908	1.064	1.059	1.06075	0.919	1.15424	4.93809e-05	0.000567564
Q18965	Uncharacterized protein OS=Caenorhabditis elegans GN=eat-3 PE=1 SV=3	eat-3	110.2	17	17	17	0.934	1.029	0.946	1.038	0.943	1.04	1.03	1.03425	0.941	1.0991	4.96709e-05	0.000569855
Q21986	N-terminal acetyltransferase B complex subunit NAA25 homolog OS=Caenorhabditis elegans GN=cra-1 PE=1 SV=3	cra-1	109.2	20	20	19	1.063	0.968	1.06	0.942	1.05	0.962	0.962	0.9585	1.05767	-1.10346	4.98232e-05	0.000570561
O02329	ELRR (Extracellular Leucine-Rich Repeat) ONly OS=Caenorhabditis elegans GN=lron-9 PE=1 SV=1	lron-9	72.2	11	7	7	1.267	0.82	1.253	0.826	1.343	0.847	0.898	0.84775	1.28767	-1.51892	5.04212e-05	0.00057487
Q09359	Uncharacterized protein ZK1307.1 OS=Caenorhabditis elegans GN=ZK1307.1 PE=4 SV=1	ZK1307.1	31.2	20	6	6	1.134	0.854	1.173	0.855	1.133	0.828	0.849	0.8465	1.14667	-1.3546	5.04738e-05	0.00057487
Q23405	MutS protein homolog him-14 OS=Caenorhabditis elegans GN=him-14 PE=1 SV=2	him-14	96.3	3	3	2	0.741	1.017	0.713	1.128	0.738	1.107	1.085	1.08425	0.730667	1.48392	5.03595e-05	0.00057487
Q95XP9	Protein zwilch homolog OS=Caenorhabditis elegans GN=zwl-1 PE=1 SV=1	zwl-1	71.1	15	9	9	0.831	1.198	0.816	1.247	0.802	1.131	1.171	1.18675	0.816333	1.45376	5.05941e-05	0.000575199
O44608	Hydroxy-Acyl-CoA Dehydrogenase OS=Caenorhabditis elegans GN=hacd-1 PE=1 SV=1	hacd-1	33	20	6	5	1.174	0.857	1.172	0.858	1.124	0.826	0.902	0.86075	1.15667	-1.34379	5.10538e-05	0.000579378
Q21649	Uncharacterized protein OS=Caenorhabditis elegans GN=CELE_R02F2.7 PE=1 SV=3	CELE_R02F2.7	77.7	16	10	10	1.102	0.955	1.115	0.912	1.085	0.942	0.941	0.9375	1.10067	-1.17404	5.18416e-05	0.000586202
Q93240	Uncharacterized protein OS=Caenorhabditis elegans GN=C17G1.2 PE=1 SV=1	C17G1.2	32	9	3	3	0.562	1.346	0.585	1.424	0.528	1.363	1.449	1.3955	0.558333	2.4994	5.18131e-05	0.000586202
O02115	Proliferating cell nuclear antigen OS=Caenorhabditis elegans GN=pcn-1 PE=1 SV=3	pcn-1	29	42	11	11	0.811	1.144	0.851	1.094	0.819	1.061	1.088	1.09675	0.827	1.32618	5.19868e-05	0.000586789
Q4TT88	Puromycin-sensitive aminopeptidase OS=Caenorhabditis elegans GN=pam-1 PE=1 SV=1	pam-1	107.1	30	26	26	0.901	1.058	0.91	1.039	0.902	1.027	1.058	1.0455	0.904333	1.1561	5.23826e-05	0.000590196
O01477	Uncharacterized protein OS=Caenorhabditis elegans GN=C06A5.6 PE=1 SV=1	C06A5.6	76.7	11	5	5	0.889	1.144	0.839	1.232	0.847	1.241	1.245	1.2155	0.858333	1.41612	5.24905e-05	0.000590354
P34328	Heat shock protein Hsp-12.2 OS=Caenorhabditis elegans GN=hsp-12.2 PE=3 SV=1	hsp-12.2	12.3	18	2	2	1.125	0.94	1.093	0.951	1.103	0.935	0.906	0.933	1.107	-1.1865	5.26578e-05	0.000591177
Q9U229	Worm AIF (Apoptosis inducing factor) Homolog OS=Caenorhabditis elegans GN=wah-1 PE=1 SV=2	wah-1	77.3	21	13	13	0.828	1.157	0.846	1.121	0.805	1.129	1.095	1.1255	0.826333	1.36204	5.2776e-05	0.000591449
P06582	Heat shock protein Hsp-16.2 OS=Caenorhabditis elegans GN=hsp-16.2 PE=3 SV=1	hsp-16.2	16.2	31	4	3	0.54	1.573	0.564	1.594	0.552	1.332	1.523	1.5055	0.552	2.72736	5.32274e-05	0.000593816
P34355	Probable peroxisomal acyl-coenzyme A oxidase 1.5 OS=Caenorhabditis elegans GN=acox-1.5 PE=3 SV=1	acox-1.5	74.7	19	11	11	0.894	1.058	0.89	1.018	0.912	1.046	1.032	1.0385	0.898667	1.1556	5.34267e-05	0.000593816
Q09249	Uncharacterized protein C16C10.3 OS=Caenorhabditis elegans GN=C16C10.3 PE=4 SV=1	C16C10.3	117	24	22	22	0.943	1.063	0.951	1.067	0.954	1.082	1.048	1.065	0.949333	1.12184	5.32262e-05	0.000593816
Q965N6	SPSB (SPry and Socs Box) family OS=Caenorhabditis elegans GN=spsb-1 PE=4 SV=3	spsb-1	53	3	1	1	0.834	1.46	0.767	1.622	0.738	1.691	1.509	1.5705	0.779667	2.01432	5.34438e-05	0.000593816
Q9BL64	Uncharacterized protein OS=Caenorhabditis elegans GN=CELE_Y54H5A.2 PE=1 SV=2	CELE_Y54H5A.2	41.5	28	9	9	1.087	0.947	1.063	0.944	1.073	0.957	0.931	0.94475	1.07433	-1.13716	5.34595e-05	0.000593816
Q9XWW0	C.Elegans Chromodomain protein OS=Caenorhabditis elegans GN=cec-7 PE=1 SV=1	cec-7	54.7	24	10	10	0.739	1.172	0.77	1.153	0.766	1.186	1.151	1.1655	0.758333	1.53692	5.41009e-05	0.00059988
O76616	Uncharacterized protein OS=Caenorhabditis elegans GN=CELE_Y23H5A.3 PE=1 SV=1	CELE_Y23H5A.3	34.8	23	6	6	0.777	1.145	0.818	1.125	0.785	1.088	1.092	1.1125	0.793333	1.40231	5.48329e-05	0.000603738
P41847	Anamorsin homolog OS=Caenorhabditis elegans GN=T20B12.7 PE=3 SV=1	T20B12.7	25.5	46	10	10	0.802	1.139	0.836	1.126	0.821	1.099	1.132	1.124	0.819667	1.37129	5.45487e-05	0.000603738
Q8I4M5	Germline survival defective-1 OS=Caenorhabditis elegans GN=gls-1 PE=1 SV=2	gls-1	115.9	7	7	7	0.846	1.146	0.896	1.227	0.879	1.242	1.199	1.2035	0.873667	1.37753	5.48229e-05	0.000603738
W6RQZ3	Nitrogen Permease Regulator Like homolog OS=Caenorhabditis elegans GN=nprl-2 PE=1 SV=2	nprl-2	51.8	8	2	2	1.979	0.503	1.6	0.511	1.755	0.54	0.652	0.5515	1.778	-3.22393	5.48062e-05	0.000603738
O44498	Histone-lysine N-methyltransferase set-9 OS=Caenorhabditis elegans GN=set-9 PE=1 SV=2	set-9	178.9	17	19	4	0.886	1.114	0.862	1.198	0.897	1.157	1.122	1.14775	0.881667	1.3018	5.52265e-05	0.000604894
O45097	Uncharacterized protein OS=Caenorhabditis elegans GN=CELE_F57H12.6 PE=1 SV=2	CELE_F57H12.6	23.7	16	4	4	1.473	0.651	1.441	0.577	1.433	0.606	0.558	0.598	1.449	-2.42308	5.51406e-05	0.000604894
P46554	Probable leucine carboxyl methyltransferase 1 OS=Caenorhabditis elegans GN=B0285.4 PE=3 SV=1	B0285.4	37.8	26	9	9	0.847	1.078	0.871	1.041	0.843	1.059	1.074	1.063	0.853667	1.24522	5.51394e-05	0.000604894
H2L0A8	Uncharacterized protein OS=Caenorhabditis elegans GN=CELE_H05C05.1 PE=1 SV=1	CELE_H05C05.1	96.2	25	12	12	0.66	1.303	0.668	1.552	0.71	1.588	1.488	1.48275	0.679333	2.18265	5.61122e-05	0.000607032
O44566	Uncharacterized protein OS=Caenorhabditis elegans GN=CELE_W03F8.4 PE=1 SV=1	CELE_W03F8.4	20.2	21	4	4	1.095	0.949	1.096	0.948	1.105	0.976	0.951	0.956	1.09867	-1.14923	5.5583e-05	0.000607032
O62518	Brix domain-containing protein ZK795.3 OS=Caenorhabditis elegans GN=ZK795.3 PE=4 SV=1	ZK795.3	33.9	33	9	9	1.191	0.859	1.166	0.909	1.179	0.914	0.884	0.8915	1.17867	-1.32212	5.60648e-05	0.000607032
Q18480	COLlagen OS=Caenorhabditis elegans GN=col-175 PE=1 SV=1	col-175	28.5	13	4	4	1.847	0.662	1.73	0.553	1.606	0.557	0.473	0.56125	1.72767	-3.07825	5.61941e-05	0.000607032
Q22728	Uncharacterized protein OS=Caenorhabditis elegans GN=CELE_T24C2.5 PE=4 SV=1	CELE_T24C2.5	20.2	8	1	1	0.434	1.51	0.481	1.379	0.404	1.281	1.091	1.31525	0.439667	2.99147	5.57612e-05	0.000607032
Q5WRT9	Nuclear Pore complex Protein OS=Caenorhabditis elegans GN=npp-21 PE=1 SV=1	npp-21	223.8	33	59	59	0.904	1.064	0.908	1.069	0.917	1.042	1.087	1.0655	0.909667	1.17131	5.58715e-05	0.000607032
Q9N4L8	LiPid Depleted OS=Caenorhabditis elegans GN=lpd-5 PE=1 SV=2	lpd-5	20	38	6	6	0.899	1.119	0.884	1.192	0.902	1.153	1.137	1.15025	0.895	1.2852	5.58575e-05	0.000607032
Q9N5L7	Uncharacterized protein OS=Caenorhabditis elegans GN=CELE_H20J04.1 PE=4 SV=1	CELE_H20J04.1	95.8	1	1	1	1.237	0.708	1.37	0.671	1.259	0.697	0.63	0.6765	1.28867	-1.9049	5.59109e-05	0.000607032
Q21473	AQuaPorin or aquaglyceroporin related OS=Caenorhabditis elegans GN=aqp-7 PE=1 SV=2	aqp-7	31.9	5	1	1	0.839	1.152	0.859	1.2	0.819	1.179	1.196	1.18175	0.839	1.40852	5.66523e-05	0.000610932
Q21902	DNA replication licensing factor mcm-5 OS=Caenorhabditis elegans GN=mcm-5 PE=3 SV=1	mcm-5	84.9	30	20	20	0.853	1.12	0.869	1.057	0.848	1.059	1.089	1.08125	0.856667	1.26216	5.70121e-05	0.000613265
Q9TZ65	Uncharacterized protein OS=Caenorhabditis elegans GN=CELE_F56F11.4 PE=1 SV=2	CELE_F56F11.4	45.7	35	13	4	0.825	1.203	0.851	1.109	0.8	1.14	1.17	1.1555	0.825333	1.40004	5.70638e-05	0.000613265
Q21742	Uncharacterized protein OS=Caenorhabditis elegans GN=CELE_R05F9.6 PE=1 SV=1	CELE_R05F9.6	61.7	35	16	16	0.878	1.079	0.875	1.053	0.882	1.055	1.087	1.0685	0.878333	1.21651	5.73224e-05	0.000614994
O62118	Uncharacterized protein OS=Caenorhabditis elegans GN=C53A5.13 PE=1 SV=3	C53A5.13	77.9	3	2	2	0.675	1.119	0.727	1.099	0.715	1.157	1.057	1.108	0.705667	1.57015	5.77447e-05	0.000618468
O62421	Solute carrier organic anion transporter family member OS=Caenorhabditis elegans GN=CELE_Y32F6B.1 PE=1 SV=1	CELE_Y32F6B.1	85	6	5	5	1.142	0.764	1.191	0.835	1.217	0.826	0.846	0.81775	1.18333	-1.44706	5.79079e-05	0.000619161
A0A061AE05	3'-Phosphoadenosine 5'-Phosphosulfate Synthetase OS=Caenorhabditis elegans GN=pps-1 PE=1 SV=1	pps-1	73.1	13	8	8	1.104	0.872	1.105	0.858	1.14	0.89	0.874	0.8735	1.11633	-1.278	5.81261e-05	0.000619653
G5EGH2	MOlybdenum Cofactor biosynthesis OS=Caenorhabditis elegans GN=moc-1 PE=1 SV=1	moc-1	47	21	8	8	0.878	1.054	0.881	1.082	0.907	1.068	1.107	1.07775	0.888667	1.21277	5.82568e-05	0.000619653
O62323	Uncharacterized protein OS=Caenorhabditis elegans GN=CELE_R02D5.7 PE=1 SV=2	CELE_R02D5.7	16.1	23	2	2	0.773	1.108	0.806	1.142	0.797	1.123	1.144	1.12925	0.792	1.42582	5.85248e-05	0.000619653
P92199	Rho-associated protein kinase let-502 OS=Caenorhabditis elegans GN=let-502 PE=1 SV=1	let-502	135.7	18	21	21	0.936	1.083	0.916	1.089	0.936	1.075	1.103	1.0875	0.929333	1.17019	5.85453e-05	0.000619653
Q18038	Uncharacterized protein OS=Caenorhabditis elegans GN=let-716 PE=1 SV=3	let-716	192.1	27	42	42	1.069	0.913	1.061	0.922	1.071	0.935	0.942	0.928	1.067	-1.14978	5.82848e-05	0.000619653
Q9BL86	Mitochondrial Ribosomal Protein, Large OS=Caenorhabditis elegans GN=mrpl-38 PE=1 SV=1	mrpl-38	48	12	5	5	1.02	0.944	1.027	0.94	1.033	0.932	0.919	0.93375	1.02667	-1.09951	5.85413e-05	0.000619653
O16697	Uncharacterized protein OS=Caenorhabditis elegans GN=CELE_T28C12.2 PE=4 SV=1	CELE_T28C12.2	53.6	4	2	2	1.169	0.863	1.11	0.874	1.134	0.806	0.826	0.84225	1.13767	-1.35075	5.89444e-05	0.000622829
P91408	Alanine--glyoxylate aminotransferase 2-like OS=Caenorhabditis elegans GN=T01B11.2 PE=3 SV=1	T01B11.2	51.6	12	6	6	1.09	0.884	1.105	0.905	1.124	0.939	0.899	0.90675	1.10633	-1.22011	5.93544e-05	0.000623911
Q960A1	Probable aldehyde oxidase gad-3 OS=Caenorhabditis elegans GN=gad-3 PE=3 SV=3	gad-3	137.6	10	11	8	0.779	1.171	0.82	1.207	0.828	1.113	1.171	1.1655	0.809	1.44067	5.91482e-05	0.000623911
Q966A6	Uncharacterized protein OS=Caenorhabditis elegans GN=CELE_Y58A7A.3 PE=1 SV=1	CELE_Y58A7A.3	102.2	14	12	9	0.346	1.537	0.339	1.514	0.347	1.576	1.275	1.4755	0.344	4.28924	5.92799e-05	0.000623911
Q9U1V9	DNaJ domain (Prokaryotic heat shock protein) OS=Caenorhabditis elegans GN=dnj-29 PE=1 SV=1	dnj-29	86.5	30	19	19	1.101	0.957	1.095	0.963	1.113	0.96	0.97	0.9625	1.103	-1.14597	5.94437e-05	0.000623911
Q9N303	Uncharacterized protein OS=Caenorhabditis elegans GN=deps-1 PE=1 SV=1	deps-1	69.2	29	16	16	0.802	1.122	0.804	1.141	0.798	1.116	1.178	1.13925	0.801333	1.42169	5.97336e-05	0.000625908
P91189	DNaJ domain (Prokaryotic heat shock protein) OS=Caenorhabditis elegans GN=dnj-7 PE=1 SV=1	dnj-7	55.9	24	11	10	0.889	1.065	0.9	1.029	0.89	1.027	1.038	1.03975	0.893	1.16433	6.0037e-05	0.000628041
H2KYG0	Uncharacterized protein OS=Caenorhabditis elegans GN=CELE_H20E11.3 PE=1 SV=1	CELE_H20E11.3	39.8	6	2	2	0.726	1.208	0.724	1.202	0.752	1.212	1.181	1.20075	0.734	1.6359	6.0221e-05	0.00062892
Q17525	TEStin (Human testis-derived transcript) homolog OS=Caenorhabditis elegans GN=tes-1 PE=1 SV=1	tes-1	53.7	10	4	4	0.766	1.265	0.716	1.264	0.731	1.238	1.108	1.21875	0.737667	1.65217	6.05189e-05	0.000629938
Q21307	Dual specificity mitogen-activated protein kinase kinase mek-1 OS=Caenorhabditis elegans GN=mek-1 PE=1 SV=2	mek-1	39.4	12	4	4	0.913	1.126	0.875	1.146	0.889	1.216	1.148	1.159	0.892333	1.29884	6.04712e-05	0.000629938
G5EG17	Structural maintenance of chromosomes protein 6 homolog smc-6 OS=Caenorhabditis elegans GN=smc-6 PE=1 SV=1	smc-6	131.7	8	7	7	1.435	0.738	1.344	0.786	1.473	0.813	0.787	0.781	1.41733	-1.81477	6.16335e-05	0.000637319
H2KYS1	Heat Shock Protein OS=Caenorhabditis elegans GN=hsp-43 PE=1 SV=1	hsp-43	43.2	32	11	1	0.732	1.274	0.777	1.371	0.693	1.475	1.375	1.37375	0.734	1.87159	6.14386e-05	0.000637319
O44509	Uncharacterized protein OS=Caenorhabditis elegans GN=CELE_F42G8.10 PE=1 SV=1	CELE_F42G8.10	21.2	18	3	3	1.127	0.887	1.121	0.855	1.135	0.844	0.844	0.8575	1.12767	-1.31506	6.15693e-05	0.000637319
Q19813	COLlagen OS=Caenorhabditis elegans GN=col-140 PE=1 SV=1	col-140	28.7	31	6	6	1.526	0.722	1.518	0.713	1.37	0.723	0.849	0.75175	1.47133	-1.95721	6.16004e-05	0.000637319
Q18867	PERMeable eggshell OS=Caenorhabditis elegans GN=perm-5 PE=1 SV=2	perm-5	58.2	6	3	3	0.831	1.123	0.864	1.123	0.846	1.047	1.091	1.096	0.847	1.29398	6.19657e-05	0.000639701
Q9BL48	SET (Trithorax/polycomb) domain containing OS=Caenorhabditis elegans GN=set-27 PE=1 SV=2	set-27	56.3	15	7	7	1.116	0.872	1.109	0.899	1.085	0.865	0.918	0.8885	1.10333	-1.24179	6.32539e-05	0.00065193
P52013	Peptidyl-prolyl cis-trans isomerase 5 OS=Caenorhabditis elegans GN=cyn-5 PE=1 SV=2	cyn-5	21.9	34	8	6	1.062	0.899	1.08	0.889	1.088	0.881	0.884	0.88825	1.07667	-1.21212	6.37289e-05	0.000655751
Q19876	THaumatiN family OS=Caenorhabditis elegans GN=thn-2 PE=1 SV=1	thn-2	24.4	22	5	5	0.899	1.071	0.889	1.065	0.9	1.112	1.078	1.0815	0.896	1.20703	6.43593e-05	0.000659967
Q9GPA1	Uncharacterized protein OS=Caenorhabditis elegans GN=CELE_F48E3.4 PE=1 SV=3	CELE_F48E3.4	31.2	16	4	4	0.751	1.164	0.781	1.154	0.743	1.145	1.115	1.1445	0.758333	1.50923	6.44536e-05	0.000659967
Q9N3F7	Uncharacterized protein OS=Caenorhabditis elegans GN=CELE_Y53G8AR.9 PE=1 SV=1	CELE_Y53G8AR.9	35.1	28	5	5	1.082	0.895	1.059	0.922	1.055	0.914	0.917	0.912	1.06533	-1.16813	6.42582e-05	0.000659967
Q09500	Cystinosin homolog OS=Caenorhabditis elegans GN=ctns-1 PE=3 SV=2	ctns-1	45.4	5	1	1	0.56	1.348	0.595	1.456	0.519	1.297	1.442	1.38575	0.558	2.48342	6.46881e-05	0.000661289
Q21246	Major sperm protein OS=Caenorhabditis elegans GN=CELE_K05F1.9 PE=1 SV=1	CELE_K05F1.9	25	10	2	2	1.111	0.965	1.13	0.997	1.105	0.975	0.994	0.98275	1.11533	-1.13491	6.47931e-05	0.000661289
Q22100	Acetyl-CoA acetyltransferase homolog, mitochondrial OS=Caenorhabditis elegans GN=kat-1 PE=1 SV=2	kat-1	42.4	40	11	11	0.904	1.065	0.906	1.115	0.932	1.086	1.11	1.094	0.914	1.19694	6.62066e-05	0.00067462
O01756	Uncharacterized protein OS=Caenorhabditis elegans GN=CELE_F55A12.5 PE=1 SV=2	CELE_F55A12.5	94	12	7	7	0.88	1.121	0.862	1.174	0.837	1.083	1.124	1.1255	0.859667	1.30923	6.69484e-05	0.000681076
Q9XUD8	Uncharacterized protein OS=Caenorhabditis elegans GN=CELE_F55G11.2 PE=1 SV=1	CELE_F55G11.2	37.4	10	3	3	0.507	1.256	0.515	1.239	0.484	1.308	1.531	1.3335	0.502	2.65637	6.71612e-05	0.000682136
Q22629	DystroGlycaN OS=Caenorhabditis elegans GN=dgn-1 PE=1 SV=1	dgn-1	65.6	18	7	7	1.062	0.95	1.071	0.964	1.073	0.979	0.964	0.96425	1.06867	-1.10829	6.75881e-05	0.000684261
U4PEM9	Phosphodiesterase OS=Caenorhabditis elegans GN=pde-3 PE=1 SV=1	pde-3	77.2	4	2	2	1.888	0.424	1.468	0.393	1.727	0.509	0.38	0.4265	1.69433	-3.97265	6.7497e-05	0.000684261
A5PEY0	Uncharacterized protein OS=Caenorhabditis elegans GN=CELE_Y37H2A.14 PE=1 SV=1	CELE_Y37H2A.14	20.5	24	4	4	0.749	1.107	0.801	1.116	0.796	1.215	1.171	1.15225	0.782	1.47347	6.80711e-05	0.000686939
L8E6W9	Uncharacterized protein OS=Caenorhabditis elegans GN=CELE_F55F10.1 PE=1 SV=1	CELE_F55F10.1	491.5	12	50	50	1.108	0.921	1.086	0.905	1.107	0.916	0.91	0.913	1.10033	-1.20518	6.80096e-05	0.000686939
H2KZV5	Uncharacterized protein OS=Caenorhabditis elegans GN=CELE_T21H3.1 PE=1 SV=1	CELE_T21H3.1	33.5	27	7	7	0.826	1.144	0.793	1.126	0.785	1.169	1.111	1.1375	0.801333	1.41951	6.85022e-05	0.000689077
Q10953	Armadillo repeat-containing protein wrm-1 OS=Caenorhabditis elegans GN=wrm-1 PE=1 SV=2	wrm-1	90.3	3	2	2	0.723	1.091	0.783	1.202	0.737	1.13	1.199	1.1555	0.747667	1.54547	6.84871e-05	0.000689077
O16582	MethylTransferase modifying glutamine (Q) OS=Caenorhabditis elegans GN=mtq-2 PE=1 SV=3	mtq-2	24.5	15	3	3	1.285	0.874	1.195	0.824	1.222	0.794	0.841	0.83325	1.234	-1.48095	6.88573e-05	0.000691542
Q27504	Putative carbonic anhydrase 3 OS=Caenorhabditis elegans GN=cah-3 PE=3 SV=1	cah-3	28.1	17	5	5	0.842	1.057	0.802	1.131	0.84	1.127	1.095	1.1025	0.828	1.33152	6.90477e-05	0.000692349
O76634	Uncharacterized protein OS=Caenorhabditis elegans GN=CELE_H41C03.3 PE=1 SV=2	CELE_H41C03.3	58.4	4	2	2	1.093	0.912	1.062	0.901	1.071	0.94	0.896	0.91225	1.07533	-1.17877	7.05946e-05	0.000706732
O62139	Acyl-coenzyme A oxidase OS=Caenorhabditis elegans GN=acox-1.4 PE=1 SV=1	acox-1.4	74.7	11	8	3	1.371	0.805	1.245	0.775	1.338	0.723	0.815	0.7795	1.318	-1.69083	7.15126e-05	0.00071282
O76743	ATP-dependent RNA helicase glh-4 OS=Caenorhabditis elegans GN=glh-4 PE=1 SV=2	glh-4	120.6	41	31	30	0.865	1.074	0.854	1.148	0.895	1.13	1.126	1.1195	0.871333	1.28481	7.16562e-05	0.00071282
Q10576	Prolyl 4-hydroxylase subunit alpha-1 OS=Caenorhabditis elegans GN=dpy-18 PE=1 SV=2	dpy-18	63.9	30	16	16	1.278	0.778	1.218	0.776	1.242	0.8	0.792	0.7865	1.246	-1.58423	7.15701e-05	0.00071282
Q21926	Isoleucine--tRNA ligase, cytoplasmic OS=Caenorhabditis elegans GN=irs-1 PE=3 SV=1	irs-1	129.9	16	19	19	1.021	0.977	1.026	0.971	1.018	0.971	0.97	0.97225	1.02167	-1.05083	7.14771e-05	0.00071282
Q95Y28	Uncharacterized protein OS=Caenorhabditis elegans GN=CELE_Y34B4A.9 PE=1 SV=1	CELE_Y34B4A.9	25.3	16	2	2	1.134	0.9	1.102	0.948	1.136	0.948	0.925	0.93025	1.124	-1.20828	7.21206e-05	0.000716306
O62188	Uncharacterized protein OS=Caenorhabditis elegans GN=CELE_F31B9.3 PE=4 SV=2	CELE_F31B9.3	16.1	5	1	1	0.783	1.236	0.776	1.125	0.758	1.123	1.159	1.16075	0.772333	1.50291	7.39048e-05	0.000732869
P91025	Uncharacterized protein OS=Caenorhabditis elegans GN=C10G11.8 PE=1 SV=2	C10G11.8	48.6	3	2	2	1.197	0.89	1.185	0.851	1.242	0.881	0.882	0.876	1.208	-1.379	7.40921e-05	0.00073357
O18216	RNA-binding protein pno-1 OS=Caenorhabditis elegans GN=pno-1 PE=3 SV=1	pno-1	30.7	17	3	3	1.098	0.851	1.12	0.898	1.11	0.862	0.845	0.864	1.10933	-1.28395	7.43732e-05	0.000735195
Q03604	Ribonucleoside-diphosphate reductase large subunit OS=Caenorhabditis elegans GN=rnr-1 PE=3 SV=1	rnr-1	88.9	26	17	17	0.851	1.128	0.853	1.12	0.853	1.091	1.09	1.10725	0.852333	1.29908	7.6821e-05	0.000755828
Q09973	Uncharacterized protein OS=Caenorhabditis elegans GN=C17G10.1 PE=1 SV=1	C17G10.1	55	21	8	8	1.078	0.976	1.061	0.994	1.07	0.983	0.967	0.98	1.06967	-1.0915	7.67505e-05	0.000755828
Q20058	Uncharacterized protein OS=Caenorhabditis elegans GN=CELE_F35G12.12 PE=1 SV=3	CELE_F35G12.12	55.8	36	16	16	0.9	1.055	0.904	1.036	0.883	1.029	1.043	1.04075	0.895667	1.16198	7.66251e-05	0.000755828
H2KYV9	Piwi-like protein OS=Caenorhabditis elegans GN=ppw-1 PE=1 SV=1	ppw-1	102.6	25	21	3	0.904	1.111	0.917	1.117	0.934	1.143	1.074	1.11125	0.918333	1.21007	7.7417e-05	0.000760501
O01778	Major sperm protein OS=Caenorhabditis elegans GN=dct-9 PE=1 SV=2	dct-9	21.1	18	2	2	1.525	0.504	1.322	0.586	1.544	0.606	0.583	0.56975	1.46367	-2.56896	7.78293e-05	0.000760545
P34434	Uncharacterized protein F44E2.4 OS=Caenorhabditis elegans GN=F44E2.4 PE=1 SV=2	F44E2.4	139.5	2	3	3	1.914	0.424	1.566	0.512	1.861	0.627	0.454	0.50425	1.78033	-3.53066	7.79053e-05	0.000760545
P91308	Uncharacterized protein OS=Caenorhabditis elegans GN=CELE_F46F11.8 PE=1 SV=2	CELE_F46F11.8	37.9	16	3	3	0.793	1.152	0.836	1.253	0.849	1.162	1.207	1.1935	0.826	1.44492	7.78138e-05	0.000760545
Q23447	Uncharacterized protein OS=Caenorhabditis elegans GN=CELE_ZK180.6 PE=1 SV=2	CELE_ZK180.6	74.1	3	1	1	2.184	0.193	2.002	0.202	2.066	0.256	0.158	0.20225	2.084	-10.3041	7.78228e-05	0.000760545
A7DTF0	MRG (Mortality factor-Related Gene) related OS=Caenorhabditis elegans GN=mrg-1 PE=1 SV=1	mrg-1	38.4	21	6	6	0.862	1.119	0.865	1.092	0.832	1.094	1.068	1.09325	0.853	1.28165	7.84471e-05	0.000763463
P90849	Cytochrome C Oxidase OS=Caenorhabditis elegans GN=cco-1 PE=1 SV=1	cco-1	14.7	7	1	1	1.112	0.909	1.105	0.871	1.113	0.878	0.889	0.88675	1.11	-1.25176	7.834e-05	0.000763463
A0A131MBU3	Protein irg-7 OS=Caenorhabditis elegans GN=irg-7 PE=2 SV=1	irg-7	243.6	17	26	21	1.111	0.912	1.098	0.874	1.129	0.921	0.928	0.90875	1.11267	-1.22439	7.88726e-05	0.000765235
Q9NHZ6	Ornithine decarboxylase antizyme OS=Caenorhabditis elegans GN=oaz-1 PE=2 SV=1	oaz-1	17.7	7	1	1	1.628	0.495	1.536	0.692	1.82	0.531	0.58	0.5745	1.66133	-2.89179	7.87678e-05	0.000765235
Q8MXQ7	Threonylcarbamoyladenosine tRNA methylthiotransferase OS=Caenorhabditis elegans GN=Y92H12BL.1 PE=3 SV=2	Y92H12BL.1	48.6	13	6	6	1.073	0.904	1.097	0.856	1.07	0.887	0.905	0.888	1.08	-1.21622	7.95181e-05	0.000770308
P20163	Heat shock 70 kDa protein D OS=Caenorhabditis elegans GN=hsp-4 PE=1 SV=2	hsp-4	72.2	40	23	14	0.828	1.159	0.815	1.102	0.808	1.069	1.126	1.114	0.817	1.36353	7.98304e-05	0.000772144
G5EG85	Spectrin beta chain OS=Caenorhabditis elegans GN=unc-70 PE=1 SV=1	unc-70	262.1	28	59	59	1.084	0.951	1.07	0.931	1.071	0.922	0.913	0.92925	1.075	-1.15685	8.0269e-05	0.000774238
O17726	Uncharacterized protein OS=Caenorhabditis elegans GN=CELE_D1086.1 PE=1 SV=1	CELE_D1086.1	20.2	12	2	2	0.838	1.133	0.878	1.114	0.841	1.153	1.176	1.144	0.852333	1.3422	8.04735e-05	0.000774238
P90916	Probable histone-binding protein lin-53 OS=Caenorhabditis elegans GN=lin-53 PE=1 SV=2	lin-53	47.1	16	7	7	0.911	1.087	0.918	1.092	0.9	1.042	1.079	1.075	0.909667	1.18175	8.05395e-05	0.000774238
Q22922	Cytidine deaminase OS=Caenorhabditis elegans GN=cdd-1 PE=1 SV=1	cdd-1	17.5	27	4	4	1.056	0.904	1.045	0.901	1.045	0.887	0.87	0.8905	1.04867	-1.17762	8.03353e-05	0.000774238
P91280	Uncharacterized protein OS=Caenorhabditis elegans GN=CELE_F27C1.6 PE=1 SV=1	CELE_F27C1.6	73.4	17	10	10	1.217	0.879	1.18	0.881	1.148	0.921	0.845	0.8815	1.18167	-1.34052	8.24619e-05	0.000788336
P91494	Uncharacterized protein OS=Caenorhabditis elegans GN=CELE_T23H2.3 PE=1 SV=3	CELE_T23H2.3	111.9	24	17	17	0.798	1.11	0.77	1.098	0.808	1.087	1.136	1.10775	0.792	1.39867	8.25075e-05	0.000788336
Q09591	Mitotic chromosome and X-chromosome-associated protein mix-1 OS=Caenorhabditis elegans GN=mix-1 PE=1 SV=2	mix-1	140.3	15	18	18	0.892	1.102	0.893	1.077	0.921	1.108	1.053	1.085	0.902	1.20288	8.24428e-05	0.000788336
Q86NE2	COLlagen OS=Caenorhabditis elegans GN=col-171 PE=4 SV=1	col-171	30	6	2	1	1.788	0.582	1.517	0.723	1.734	0.662	0.761	0.682	1.67967	-2.46285	8.22601e-05	0.000788336
Q8WQB3	AdaPtin, Gamma chain (Clathrin associated complex) OS=Caenorhabditis elegans GN=apg-1 PE=1 SV=1	apg-1	91.6	8	7	7	1.071	0.956	1.058	0.932	1.046	0.919	0.934	0.93525	1.05833	-1.1316	8.32506e-05	0.000794228
G4SL51	Prion-like-(Q/N-rich)-domain-bearing protein OS=Caenorhabditis elegans GN=pqn-52 PE=1 SV=1	pqn-52	62.6	33	12	9	0.872	1.096	0.844	1.201	0.873	1.166	1.168	1.15775	0.863	1.34154	8.39995e-05	0.000798633
O17902	Uncharacterized protein OS=Caenorhabditis elegans GN=CELE_H01G02.1 PE=1 SV=2	CELE_H01G02.1	14.4	11	1	1	1.033	0.858	1.036	0.882	1.013	0.84	0.836	0.854	1.02733	-1.20297	8.40933e-05	0.000798633
O62432	DumPY: shorter than wild-type OS=Caenorhabditis elegans GN=dpy-4 PE=1 SV=1	dpy-4	28.8	4	1	1	2.07	0.643	1.872	0.519	1.656	0.572	0.511	0.56125	1.866	-3.32472	8.39812e-05	0.000798633
Q20334	Troponin I 1 OS=Caenorhabditis elegans GN=tni-1 PE=2 SV=1	tni-1	28.9	16	3	3	1.422	0.742	1.319	0.714	1.28	0.845	0.725	0.7565	1.34033	-1.77176	8.48794e-05	0.000804882
P48150	40S ribosomal protein S14 OS=Caenorhabditis elegans GN=rps-14 PE=3 SV=1	rps-14	16.2	43	5	5	1.112	0.996	1.119	0.985	1.112	1.011	1.005	0.99925	1.11433	-1.11517	8.54812e-05	0.000806937
Q19905	UDP-glucose 6-dehydrogenase OS=Caenorhabditis elegans GN=sqv-4 PE=1 SV=1	sqv-4	52.7	24	10	10	0.841	1.093	0.872	1.111	0.87	1.093	1.131	1.107	0.861	1.28571	8.54444e-05	0.000806937
Q21215	Guanine nucleotide-binding protein subunit beta-2-like 1 OS=Caenorhabditis elegans GN=rack-1 PE=1 SV=3	rack-1	35.8	58	15	15	1.071	0.931	1.08	0.918	1.055	0.923	0.939	0.92775	1.06867	-1.15189	8.52352e-05	0.000806937
O45783	Uncharacterized protein OS=Caenorhabditis elegans GN=CELE_T12D8.5 PE=1 SV=2	CELE_T12D8.5	15.2	13	2	2	0.399	1.563	0.381	1.547	0.419	1.532	1.491	1.53325	0.399667	3.83632	8.62027e-05	0.000810099
P30429	Cell death protein 4 OS=Caenorhabditis elegans GN=ced-4 PE=1 SV=2	ced-4	65.3	4	2	2	0.827	1.252	0.792	1.144	0.766	1.183	1.187	1.1915	0.795	1.49874	8.60578e-05	0.000810099
P90780	SKN-1 Dependent Zygotic transcript OS=Caenorhabditis elegans GN=sdz-8 PE=1 SV=1	sdz-8	26.7	15	4	2	0.777	1.127	0.806	1.098	0.83	1.173	1.077	1.11875	0.804333	1.3909	8.61154e-05	0.000810099
K8ESM2	Carboxypeptidase OS=Caenorhabditis elegans GN=CELE_Y16B4A.2 PE=1 SV=1	CELE_Y16B4A.2	240.3	8	16	16	1.12	0.895	1.109	0.9	1.11	0.927	0.884	0.9015	1.113	-1.23461	8.66275e-05	0.000811506
K8FE02	Zipcode Binding Protein homolog OS=Caenorhabditis elegans GN=zbp-1 PE=1 SV=1	zbp-1	94.5	17	13	12	1.026	0.961	1.018	0.964	1.029	0.971	0.972	0.967	1.02433	-1.05929	8.64992e-05	0.000811506
Q21182	Uncharacterized protein OS=Caenorhabditis elegans GN=CELE_K03B8.6 PE=1 SV=2	CELE_K03B8.6	38.4	13	5	5	1.435	0.723	1.347	0.749	1.447	0.741	0.709	0.7305	1.40967	-1.92973	8.68847e-05	0.000811506
Q21392	Uncharacterized protein OS=Caenorhabditis elegans GN=CELE_K09E2.3 PE=1 SV=1	CELE_K09E2.3	22.4	21	3	3	1.163	0.869	1.196	0.907	1.136	0.893	0.928	0.89925	1.165	-1.29552	8.69978e-05	0.000811506
Q21555	Uncharacterized protein OS=Caenorhabditis elegans GN=CELE_M18.3 PE=1 SV=1	CELE_M18.3	53	11	4	4	1.088	0.927	1.076	0.908	1.08	0.913	0.943	0.92275	1.08133	-1.17186	8.67444e-05	0.000811506
Q11189	28S ribosomal protein S17, mitochondrial OS=Caenorhabditis elegans GN=mrps-17 PE=3 SV=2	mrps-17	18.4	39	6	6	1.057	0.926	1.066	0.928	1.052	0.905	0.896	0.91375	1.05833	-1.15823	8.78095e-05	0.000817315
Q9UAT3	MonoCarboxylate Transporter family OS=Caenorhabditis elegans GN=mct-2 PE=1 SV=2	mct-2	58.5	6	3	3	0.623	1.42	0.644	1.374	0.6	1.363	1.378	1.38375	0.622333	2.22349	8.78805e-05	0.000817315
Q9XUB3	Meiotic recombination protein rec-8 OS=Caenorhabditis elegans GN=rec-8 PE=1 SV=1	rec-8	89.8	3	2	2	0.689	1.179	0.669	1.267	0.744	1.366	1.438	1.3125	0.700667	1.87322	8.84944e-05	0.000821809
O45017	Uncharacterized protein OS=Caenorhabditis elegans GN=CELE_W01B11.6 PE=1 SV=2	CELE_W01B11.6	12.5	14	2	2	0.699	1.317	0.736	1.318	0.776	1.22	1.191	1.2615	0.737	1.71167	8.87654e-05	0.000823109
Q9TYY5	UDP-GlucuronosylTransferase OS=Caenorhabditis elegans GN=ugt-19 PE=1 SV=2	ugt-19	60.3	9	5	4	0.834	1.109	0.843	1.099	0.814	1.091	1.078	1.09425	0.830333	1.31784	8.8933e-05	0.000823449
H2KZR4	Intermediate Filament, C OS=Caenorhabditis elegans GN=ifc-2 PE=1 SV=1	ifc-2	78.1	9	6	6	0.898	1.1	0.876	1.162	0.915	1.118	1.182	1.1405	0.896333	1.27241	8.94359e-05	0.000826335
Q09527	Adenylate kinase isoenzyme 6 homolog OS=Caenorhabditis elegans GN=E02H1.6 PE=1 SV=2	E02H1.6	21	9	2	2	0.999	1.248	0.966	1.237	0.982	1.221	1.214	1.23	0.982333	1.25212	8.95076e-05	0.000826335
Q18143	Chitinase-like protein C25A8.4 OS=Caenorhabditis elegans GN=cht-3 PE=1 SV=3	cht-3	120.1	17	17	17	0.811	1.137	0.811	1.134	0.835	1.141	1.158	1.1425	0.819	1.39499	8.96526e-05	0.00082646
Q9XVU3	Amino acid Transporter GlycoProtein subunit OS=Caenorhabditis elegans GN=atgp-1 PE=1 SV=2	atgp-1	69.3	8	5	5	1.106	0.838	1.146	0.901	1.169	0.853	0.862	0.8635	1.14033	-1.32059	8.98872e-05	0.000827409
Q21569	Beta-LACTamase domain containing OS=Caenorhabditis elegans GN=lact-3 PE=1 SV=1	lact-3	49.1	9	4	4	0.953	1.097	0.972	1.089	0.956	1.07	1.059	1.07875	0.960333	1.12331	9.03257e-05	0.00083023
A0A0K3AUJ9	PeRoxireDoXin OS=Caenorhabditis elegans GN=prdx-2 PE=1 SV=1	prdx-2	22.4	52	9	8	0.882	1.06	0.894	1.015	0.893	1.04	1.052	1.04175	0.889667	1.17094	9.18646e-05	0.000833651
G5EFT7	Homolog of Hedgehog AcylTransferase OS=Caenorhabditis elegans GN=hhat-1 PE=1 SV=1	hhat-1	60.5	2	1	1	1.466	0.811	1.368	0.672	1.472	0.783	0.786	0.763	1.43533	-1.88117	9.11347e-05	0.000833651
H2L0S1	Uncharacterized protein OS=Caenorhabditis elegans GN=CELE_Y69A2AR.32 PE=1 SV=1	CELE_Y69A2AR.32	42.8	16	5	5	1.449	0.816	1.312	0.904	1.424	0.772	0.82	0.828	1.395	-1.68478	9.19845e-05	0.000833651
O16265	Uncharacterized protein OS=Caenorhabditis elegans GN=CELE_F40A3.2 PE=1 SV=1	CELE_F40A3.2	25.8	12	3	3	0.664	1.375	0.688	1.452	0.753	1.28	1.461	1.392	0.701667	1.98385	9.09994e-05	0.000833651
O62436	Uncharacterized protein OS=Caenorhabditis elegans GN=CELE_Y41E3.1 PE=1 SV=2	CELE_Y41E3.1	78.7	9	6	6	1.174	0.867	1.169	0.876	1.187	0.87	0.921	0.8835	1.17667	-1.33182	9.13101e-05	0.000833651
Q18969	RAB family OS=Caenorhabditis elegans GN=rab-39 PE=1 SV=2	rab-39	26	32	6	6	0.856	1.111	0.852	1.138	0.856	1.086	1.127	1.1155	0.854667	1.30519	9.09143e-05	0.000833651
Q20779	Probable cytochrome c oxidase subunit 6A, mitochondrial OS=Caenorhabditis elegans GN=tag-174 PE=3 SV=1	tag-174	14.7	29	3	3	1.102	0.982	1.1	0.998	1.087	1.01	0.982	0.993	1.09633	-1.10406	9.15961e-05	0.000833651
Q9GZH5	Proteasome Regulatory Particle, Non-ATPase-like OS=Caenorhabditis elegans GN=rpn-1 PE=1 SV=1	rpn-1	107.3	24	20	20	0.919	1.058	0.904	1.035	0.913	1.015	1.035	1.03575	0.912	1.13569	9.13761e-05	0.000833651
Q9N538	DeHydrogenases, Short chain OS=Caenorhabditis elegans GN=dhs-9 PE=1 SV=1	dhs-9	35	31	9	9	0.864	1.079	0.878	1.106	0.874	1.045	1.069	1.07475	0.872	1.23251	9.18222e-05	0.000833651
Q9XTQ6	Tyramine beta-hydroxylase OS=Caenorhabditis elegans GN=tbh-1 PE=1 SV=3	tbh-1	74.9	14	7	7	0.814	1.105	0.839	1.092	0.802	1.099	1.061	1.08925	0.818333	1.33106	9.20239e-05	0.000833651
P55954	Cytochrome c oxidase subunit 5A, mitochondrial OS=Caenorhabditis elegans GN=cco-2 PE=1 SV=2	cco-2	20.1	27	5	5	1.068	0.921	1.088	0.899	1.051	0.869	0.888	0.89425	1.069	-1.19542	9.24285e-05	0.000836112
Q336L1	Uncharacterized protein OS=Caenorhabditis elegans GN=B0205.13 PE=1 SV=1	B0205.13	11.6	44	3	3	0.673	1.12	0.74	1.302	0.674	1.338	1.208	1.242	0.695667	1.78534	9.29204e-05	0.000839355
Q2HQJ8	Uncharacterized protein OS=Caenorhabditis elegans GN=CELE_Y51H4A.15 PE=1 SV=1	CELE_Y51H4A.15	20	21	3	3	1.172	0.857	1.233	0.893	1.233	0.884	0.915	0.88725	1.21267	-1.36677	9.32369e-05	0.000841005
Q9XWD6	Cell death abnormality protein 1 OS=Caenorhabditis elegans GN=ced-1 PE=1 SV=1	ced-1	118.7	5	4	4	0.825	1.164	0.878	1.146	0.868	1.249	1.182	1.18525	0.857	1.38302	9.36747e-05	0.000843743
P34605	Trafficking protein particle complex subunit 3 homolog OS=Caenorhabditis elegans GN=trpp-3 PE=1 SV=1	trpp-3	19.7	18	3	3	1.567	0.701	1.416	0.7	1.615	0.697	0.791	0.72225	1.53267	-2.12207	9.42875e-05	0.000846837
Q9XVS3	C-type lectin domain-containing protein 87 OS=Caenorhabditis elegans GN=clec-87 PE=1 SV=1	clec-87	26.7	14	3	3	0.685	1.485	0.738	1.25	0.725	1.249	1.313	1.32425	0.716	1.84951	9.41598e-05	0.000846837
Q9N4I4	60S ribosomal protein L10a OS=Caenorhabditis elegans GN=rpl-10a PE=3 SV=1	rpl-10a	24.1	33	7	7	1.097	0.912	1.104	0.89	1.069	0.919	0.922	0.91075	1.09	-1.19682	9.5271e-05	0.000854449
Q93243	Zinc metalloproteinase nas-37 OS=Caenorhabditis elegans GN=nas-37 PE=1 SV=2	nas-37	85.1	4	3	3	1.258	0.826	1.343	0.806	1.359	0.827	0.769	0.807	1.32	-1.63569	9.57579e-05	0.000857592
G5EF08	Na/Ca eXchangers OS=Caenorhabditis elegans GN=ncx-1 PE=1 SV=1	ncx-1	97.1	11	8	8	1.084	0.985	1.109	0.966	1.086	0.959	0.954	0.966	1.093	-1.13147	9.62748e-05	0.000860995
Q09610	Probable galaptin lec-8 OS=Caenorhabditis elegans GN=lec-8 PE=2 SV=2	lec-8	20.4	7	1	1	0.667	1.334	0.708	1.23	0.697	1.234	1.117	1.22875	0.690667	1.77908	9.66076e-05	0.000862605
Q19974	NucleOLar protein OS=Caenorhabditis elegans GN=nol-10 PE=1 SV=1	nol-10	85.4	15	11	11	1.201	0.899	1.187	0.945	1.202	0.912	0.889	0.91125	1.19667	-1.31321	9.6937e-05	0.000862605
Q564Y3	Uncharacterized protein OS=Caenorhabditis elegans GN=C30G7.3 PE=1 SV=2	C30G7.3	34.4	6	2	2	1.453	0.353	1.338	0.484	1.484	0.458	0.39	0.42125	1.425	-3.38279	9.69918e-05	0.000862605
Q86S26	Peroxisomal Membrane Protein related OS=Caenorhabditis elegans GN=pmp-5 PE=1 SV=2	pmp-5	72.4	10	7	7	1.207	0.834	1.183	0.891	1.175	0.907	0.866	0.8745	1.18833	-1.35887	9.70036e-05	0.000862605
G5EGA7	GTP binding protein OS=Caenorhabditis elegans GN=ras-2 PE=1 SV=1	ras-2	24	33	6	6	1.162	0.822	1.124	0.846	1.108	0.874	0.899	0.86025	1.13133	-1.31512	9.76694e-05	0.000862807
H2KZY5	Sulfhydryl oxidase OS=Caenorhabditis elegans GN=CELE_F47B7.2 PE=1 SV=1	CELE_F47B7.2	76.6	13	8	8	1.274	0.818	1.191	0.838	1.219	0.877	0.862	0.84875	1.228	-1.44683	9.75918e-05	0.000862807
O62078	Uncharacterized protein OS=Caenorhabditis elegans GN=C25F9.4 PE=1 SV=3	C25F9.4	68.9	4	2	1	1.046	0.783	1.071	0.828	1.043	0.762	0.775	0.787	1.05333	-1.33842	9.71975e-05	0.000862807
Q20626	Uncharacterized protein OS=Caenorhabditis elegans GN=CELE_F49E2.5 PE=1 SV=3	CELE_F49E2.5	133.7	31	25	25	0.898	1.137	0.86	1.162	0.906	1.162	1.218	1.16975	0.888	1.31729	9.78498e-05	0.000862807
Q20728	Tubulin-specific chaperone B OS=Caenorhabditis elegans GN=tbcb-1 PE=1 SV=1	tbcb-1	25.4	20	5	5	0.824	1.091	0.835	1.107	0.835	1.047	1.111	1.089	0.831333	1.30994	9.78489e-05	0.000862807
Q7Z072	TropoNin T OS=Caenorhabditis elegans GN=tnt-2 PE=1 SV=1	tnt-2	48.7	35	12	8	0.961	1.064	0.941	1.08	0.942	1.114	1.083	1.08525	0.948	1.14478	9.7479e-05	0.000862807
G5ECG7	Defecation Suppressor of Clk-1 OS=Caenorhabditis elegans GN=dsc-4 PE=1 SV=1	dsc-4	101	22	19	18	0.894	1.071	0.917	1.044	0.918	1.037	1.066	1.0545	0.909667	1.15922	9.82223e-05	0.000864214
O61929	Uncharacterized protein OS=Caenorhabditis elegans GN=CELE_T06A1.5 PE=1 SV=1	CELE_T06A1.5	54.4	9	5	5	1.138	0.876	1.111	0.885	1.147	0.883	0.864	0.877	1.132	-1.29076	9.86966e-05	0.000864214
Q19536	Uncharacterized protein OS=Caenorhabditis elegans GN=CELE_F18A1.7 PE=1 SV=2	CELE_F18A1.7	29.9	13	4	4	0.689	1.245	0.7	1.311	0.634	1.179	1.263	1.2495	0.674333	1.85294	9.86343e-05	0.000864214
Q20864	Uncharacterized protein OS=Caenorhabditis elegans GN=CELE_F56C9.3 PE=1 SV=2	CELE_F56C9.3	50.3	2	1	1	0.686	1.336	0.738	1.264	0.698	1.284	1.312	1.299	0.707333	1.83648	9.85493e-05	0.000864214
Q9XW16	Profilin-1 OS=Caenorhabditis elegans GN=pfn-1 PE=2 SV=1	pfn-1	14.2	70	8	8	0.86	1.105	0.895	1.067	0.869	1.051	1.056	1.06975	0.874667	1.22304	9.83942e-05	0.000864214
O45182	Uncharacterized protein OS=Caenorhabditis elegans GN=CELE_K07H8.2 PE=1 SV=1	CELE_K07H8.2	54.9	5	2	2	1.465	0.484	1.371	0.526	1.549	0.494	0.494	0.4995	1.46167	-2.92626	9.93253e-05	0.00086851
O17626	Uncharacterized protein OS=Caenorhabditis elegans GN=C31C9.2 PE=1 SV=1	C31C9.2	34.7	55	15	15	1.138	0.857	1.174	0.84	1.156	0.846	0.846	0.84725	1.156	-1.36441	0.000100339	0.000876154
Q17956	Uncharacterized protein OS=Caenorhabditis elegans GN=C14A4.9 PE=1 SV=1	C14A4.9	15.7	10	1	1	1.425	0.317	1.409	0.392	1.394	0.387	0.336	0.358	1.40933	-3.93669	0.000101661	0.000886469
Q22524	Uncharacterized protein OS=Caenorhabditis elegans GN=CELE_T16A9.5 PE=4 SV=1	CELE_T16A9.5	33.1	7	2	2	1.228	1.006	1.243	1.026	1.204	1.03	1.004	1.0165	1.225	-1.20512	0.000102342	0.000891174
O44560	Fatty Acid CoA Synthetase family OS=Caenorhabditis elegans GN=acs-3 PE=1 SV=2	acs-3	73.2	3	2	2	1.145	0.769	1.244	0.731	1.205	0.802	0.839	0.78525	1.198	-1.52563	0.000102704	0.000891847
P24894	Cytochrome c oxidase subunit 2 OS=Caenorhabditis elegans GN=ctc-2 PE=3 SV=2	ctc-2	26.5	16	4	4	1.111	0.851	1.101	0.863	1.127	0.881	0.911	0.8765	1.113	-1.26982	0.000102638	0.000891847
O62289	TransThyretin-Related family domain OS=Caenorhabditis elegans GN=ttr-51 PE=1 SV=2	ttr-51	15.4	48	5	5	0.835	1.24	0.827	1.231	0.821	1.168	1.158	1.19925	0.827667	1.44895	0.000103603	0.000898416
P90860	Uncharacterized protein OS=Caenorhabditis elegans GN=CELE_F36A2.7 PE=1 SV=1	CELE_F36A2.7	19.5	23	4	4	1.036	0.879	1.067	0.909	1.072	0.885	0.867	0.885	1.05833	-1.19586	0.000103828	0.000899127
Q9XW38	Uncharacterized protein OS=Caenorhabditis elegans GN=CELE_Y69E1A.2 PE=1 SV=1	CELE_Y69E1A.2	41.4	30	9	6	1.054	0.911	1.077	0.947	1.071	0.928	0.949	0.93375	1.06733	-1.14306	0.00010401	0.000899468
O01835	Cytoplasmic polyadenylation element-binding protein 3 OS=Caenorhabditis elegans GN=cpb-3 PE=2 SV=2	cpb-3	83.1	13	8	8	1.239	0.889	1.185	0.951	1.219	0.966	0.909	0.92875	1.21433	-1.30749	0.000105181	0.000908338
K8F801	CaDHerin family OS=Caenorhabditis elegans GN=cdh-12 PE=1 SV=1	cdh-12	319.4	1	2	2	1.348	0.87	1.316	0.808	1.383	0.87	0.93	0.8695	1.349	-1.55147	0.000106228	0.000916129
Q94056	O-ACyltransferase homolog OS=Caenorhabditis elegans GN=oac-46 PE=1 SV=2	oac-46	78.3	3	2	2	1.338	0.794	1.252	0.728	1.322	0.787	0.675	0.746	1.304	-1.74799	0.000107853	0.000928869
P34398	Uncharacterized protein F10E9.4 OS=Caenorhabditis elegans GN=F10E9.4 PE=4 SV=1	F10E9.4	29.9	26	6	6	1.046	0.91	1.053	0.903	1.052	0.912	0.883	0.902	1.05033	-1.16445	0.000108255	0.000931053
V6CLY3	Uncharacterized protein OS=Caenorhabditis elegans GN=CELE_Y65B4A.9 PE=1 SV=1	CELE_Y65B4A.9	44.6	6	2	1	1.228	0.959	1.193	0.986	1.175	0.992	0.932	0.96725	1.19867	-1.23925	0.000108966	0.000935888
H2KYU6	NPL (Yeast Nuclear Protein Localization) homolog OS=Caenorhabditis elegans GN=npl-4.1 PE=1 SV=1	npl-4.1	59.5	13	6	6	0.783	1.099	0.781	1.108	0.795	1.156	1.189	1.138	0.786333	1.44722	0.000109747	0.000940707
P91284	Uncharacterized protein OS=Caenorhabditis elegans GN=CELE_F27C1.2 PE=1 SV=1	CELE_F27C1.2	27.8	13	3	3	1.159	0.924	1.192	0.98	1.187	0.918	0.917	0.93475	1.17933	-1.26166	0.000109826	0.000940707
P91867	THO Complex (Transcription factor/nuclear export) subunit OS=Caenorhabditis elegans GN=thoc-3 PE=1 SV=3	thoc-3	36.8	11	3	3	1.163	0.89	1.212	0.81	1.131	0.837	0.832	0.84225	1.16867	-1.38755	0.000111069	0.000950055
O16485	Uncharacterized protein OS=Caenorhabditis elegans GN=B0238.9 PE=4 SV=2	B0238.9	53.1	5	2	2	0.87	1.23	0.865	1.224	0.871	1.257	1.176	1.22175	0.868667	1.40647	0.000111442	0.000950656
O61848	Uncharacterized protein OS=Caenorhabditis elegans GN=CELE_K03E5.2 PE=1 SV=2	CELE_K03E5.2	22.8	48	8	7	0.908	1.048	0.882	1.102	0.913	1.077	1.066	1.07325	0.901	1.19118	0.000111298	0.000950656
O44145	PERMeable eggshell OS=Caenorhabditis elegans GN=perm-2 PE=1 SV=2	perm-2	22.4	17	3	3	0.878	1.162	0.857	1.155	0.828	1.143	1.07	1.1325	0.854333	1.3256	0.000112091	0.000951873
O62102	Proteasome subunit beta type OS=Caenorhabditis elegans GN=pbs-2 PE=1 SV=1	pbs-2	29.8	39	10	10	0.927	1.068	0.906	1.066	0.928	1.03	1.038	1.0505	0.920333	1.14143	0.000112081	0.000951873
P34638	G2/mitotic-specific cyclin-A1 OS=Caenorhabditis elegans GN=cya-1 PE=1 SV=2	cya-1	55.5	5	3	3	0.866	1.14	0.912	1.215	0.904	1.146	1.14	1.16025	0.894	1.29782	0.000112357	0.000951873
Q09641	alpha-1,2-Mannosidase OS=Caenorhabditis elegans GN=CELE_ZC506.1 PE=1 SV=3	CELE_ZC506.1	106.4	3	4	4	1.043	0.941	1.068	0.911	1.06	0.897	0.925	0.9185	1.057	-1.15079	0.000112058	0.000951873
Q17435	Probable prefoldin subunit 4 OS=Caenorhabditis elegans GN=pfd-4 PE=2 SV=1	pfd-4	14	37	4	4	0.808	1.13	0.821	1.087	0.814	1.052	1.104	1.09325	0.814333	1.34251	0.000112493	0.000951873
Q9XTT9	Proteasome Regulatory Particle, ATPase-like OS=Caenorhabditis elegans GN=rpt-6 PE=1 SV=1	rpt-6	46.2	41	15	6	0.925	1.089	0.939	1.052	0.924	1.051	1.085	1.06925	0.929333	1.15056	0.000112266	0.000951873
O17570	60S ribosomal protein L38 OS=Caenorhabditis elegans GN=rpl-38 PE=3 SV=2	rpl-38	8.1	14	1	1	1.087	0.936	1.12	0.959	1.103	0.968	0.947	0.9525	1.10333	-1.15836	0.000112812	0.00095329
G5EGF1	Uncharacterized protein OS=Caenorhabditis elegans GN=CELE_F40E10.6 PE=1 SV=1	CELE_F40E10.6	44.5	8	1	1	0.48	1.384	0.429	1.439	0.472	1.492	1.471	1.4465	0.460333	3.14229	0.000113343	0.000955215
Q19775	Protein phosphatase ppm-1 OS=Caenorhabditis elegans GN=ppm-1 PE=1 SV=1	ppm-1	51.9	25	10	10	0.89	1.138	0.856	1.144	0.876	1.082	1.069	1.10825	0.874	1.26802	0.000113311	0.000955215
A7DT40	Uncharacterized protein OS=Caenorhabditis elegans GN=CELE_F49D11.10 PE=1 SV=2	CELE_F49D11.10	79.9	14	10	10	1.072	0.941	1.062	0.966	1.068	0.968	0.961	0.959	1.06733	-1.11296	0.000113903	0.000958642
G5EDZ9	Cystatin OS=Caenorhabditis elegans GN=cpi-1 PE=1 SV=1	cpi-1	15.1	12	1	1	0.701	1.262	0.698	1.322	0.676	1.311	1.146	1.26025	0.691667	1.82205	0.000114451	0.000961969
Q93559	Uncharacterized protein OS=Caenorhabditis elegans GN=tag-353 PE=1 SV=2	tag-353	40.1	12	3	3	0.909	1.097	0.866	1.088	0.891	1.125	1.156	1.1165	0.888667	1.25638	0.000114646	0.000962324
Q23027	Innexin-5 OS=Caenorhabditis elegans GN=inx-5 PE=3 SV=2	inx-5	51.1	28	9	9	1.084	0.904	1.054	0.936	1.059	0.942	0.915	0.92425	1.06567	-1.15301	0.000115054	0.000964463
Q22633	4-hydroxyphenylpyruvate dioxygenase OS=Caenorhabditis elegans GN=hpd-1 PE=3 SV=1	hpd-1	44.4	35	13	13	0.914	1.045	0.934	1.029	0.923	1.013	1.051	1.0345	0.923667	1.11999	0.000115879	0.000970083
Q19878	Fatty Acid CoA Synthetase family OS=Caenorhabditis elegans GN=acs-20 PE=1 SV=3	acs-20	76.5	1	1	1	1.761	0.686	1.448	0.525	1.676	0.601	0.485	0.57425	1.62833	-2.83558	0.000116477	0.000973789
O17966	DNA topoisomerase 1 OS=Caenorhabditis elegans GN=top-1 PE=2 SV=1	top-1	94	11	10	10	1.045	0.953	1.057	0.939	1.068	0.954	0.92	0.9415	1.05667	-1.12232	0.000116657	0.000973999
P91373	Uncharacterized protein OS=Caenorhabditis elegans GN=CELE_K11H12.8 PE=1 SV=1	CELE_K11H12.8	36.1	13	5	5	0.871	1.132	0.867	1.227	0.85	1.174	1.141	1.1685	0.862667	1.35452	0.000116869	0.000974477
Q8IAA9	CaLPain family OS=Caenorhabditis elegans GN=clp-4 PE=1 SV=1	clp-4	80.2	3	1	1	0.9	1.079	0.922	1.117	0.932	1.074	1.066	1.084	0.918	1.18083	0.000118218	0.000984421
C5VUK2	COP-9 SigNalosome subunit OS=Caenorhabditis elegans GN=csn-6 PE=1 SV=1	csn-6	48.1	16	7	7	0.883	1.062	0.883	1.072	0.911	1.069	1.029	1.058	0.892333	1.18566	0.000118755	0.000986281
Q65XX4	Uncharacterized protein OS=Caenorhabditis elegans GN=CELE_Y47G6A.15 PE=1 SV=1	CELE_Y47G6A.15	30.8	37	10	10	1.293	0.827	1.235	0.787	1.176	0.801	0.736	0.78775	1.23467	-1.56733	0.000118681	0.000986281
O45569	NEPrilysin metallopeptidase family OS=Caenorhabditis elegans GN=nep-17 PE=1 SV=1	nep-17	177.9	24	29	29	1.038	0.941	1.052	0.922	1.031	0.93	0.936	0.93225	1.04033	-1.11594	0.00011956	0.00099035
Q9N456	GLutaRedoXin OS=Caenorhabditis elegans GN=glrx-10 PE=1 SV=1	glrx-10	11.3	23	2	2	0.854	1.005	0.857	1.052	0.883	1.028	1.033	1.0295	0.864667	1.19063	0.000119415	0.00099035
G5EDD8	SKR-2 OS=Caenorhabditis elegans GN=skr-2 PE=1 SV=1	skr-2	19.6	32	6	6	0.88	1.133	0.86	1.128	0.851	1.068	1.166	1.12375	0.863667	1.30114	0.000120692	0.000998406
P91240	Signal recognition particle subunit SRP72 OS=Caenorhabditis elegans GN=srpa-72 PE=3 SV=2	srpa-72	71.4	40	22	22	1.067	0.922	1.07	0.929	1.076	0.952	0.944	0.93675	1.071	-1.14331	0.000120984	0.000998845
Q09974	Uncharacterized protein OS=Caenorhabditis elegans GN=C17G10.2 PE=1 SV=2	C17G10.2	49	23	9	9	1.092	0.898	1.074	0.854	1.117	0.899	0.843	0.8735	1.09433	-1.25281	0.000121063	0.000998845
A0A0K3ARB5	Uncharacterized protein OS=Caenorhabditis elegans GN=lev-11 PE=1 SV=1	lev-11	29.7	49	13	3	0.808	1.138	0.79	1.135	0.83	1.132	1.097	1.1255	0.809333	1.39065	0.000121876	0.00100292
Q20921	COLlagen OS=Caenorhabditis elegans GN=col-160 PE=4 SV=2	col-160	30.3	6	2	2	1.485	0.645	1.328	0.502	1.528	0.537	0.658	0.5855	1.447	-2.47139	0.000121853	0.00100292
Q9TYL2	Uncharacterized protein OS=Caenorhabditis elegans GN=CELE_Y25C1A.13 PE=1 SV=1	CELE_Y25C1A.13	33	34	11	11	0.89	1.095	0.916	1.069	0.916	1.04	1.051	1.06375	0.907333	1.17239	0.000122095	0.00100342
O18152	Uncharacterized protein OS=Caenorhabditis elegans GN=CELE_T28D6.4 PE=4 SV=1	CELE_T28D6.4	108.6	2	2	2	1.305	0.845	1.198	0.731	1.26	0.767	0.716	0.76475	1.25433	-1.64019	0.000122362	0.00100384
Q20615	Downstream Of DAF-16 (Regulated by DAF-16) OS=Caenorhabditis elegans GN=dod-23 PE=1 SV=1	dod-23	19.1	13	2	2	0.657	1.328	0.706	1.264	0.644	1.229	1.246	1.26675	0.669	1.8935	0.000122466	0.00100384
Q18310	Uncharacterized protein OS=Caenorhabditis elegans GN=C29F5.1 PE=1 SV=1	C29F5.1	43.2	15	6	6	1.115	0.918	1.097	0.916	1.076	0.924	0.954	0.928	1.096	-1.18103	0.000123006	0.00100695
O16458	Related to yeast Vacuolar Protein Sorting factor OS=Caenorhabditis elegans GN=vps-60 PE=1 SV=1	vps-60	24.6	31	5	5	0.92	1.1	0.924	1.116	0.919	1.089	1.131	1.109	0.921	1.20413	0.000123341	0.00100786
O61235	Catalase-2 OS=Caenorhabditis elegans GN=ctl-1 PE=2 SV=3	ctl-1	57.3	29	12	8	0.801	1.199	0.792	1.176	0.804	1.147	1.104	1.1565	0.799	1.44743	0.000123591	0.00100786
Q94241	Yeast SEC homolog OS=Caenorhabditis elegans GN=sec-22 PE=1 SV=2	sec-22	24.3	19	4	4	1.038	0.912	1.068	0.907	1.038	0.874	0.909	0.9005	1.048	-1.1638	0.000123598	0.00100786
Q20033	Uncharacterized protein OS=Caenorhabditis elegans GN=CELE_F35D11.5 PE=1 SV=2	CELE_F35D11.5	15.5	24	3	3	1.017	0.94	1.015	0.929	1.021	0.917	0.927	0.92825	1.01767	-1.09633	0.000123873	0.00100879
P52887	Probable dolichyl pyrophosphate Glc1Man9GlcNAc2 alpha-1,3-glucosyltransferase OS=Caenorhabditis elegans GN=C08H9.3 PE=3 SV=3	C08H9.3	86.8	4	3	3	0.857	1.032	0.859	1.021	0.837	0.978	1.035	1.0165	0.851	1.19448	0.000124245	0.00100984
Q23402	Protein BCCIP homolog OS=Caenorhabditis elegans GN=ZK1127.4 PE=3 SV=1	ZK1127.4	39.5	20	7	7	1.129	0.951	1.103	0.915	1.142	0.972	0.948	0.9465	1.12467	-1.18824	0.000124322	0.00100984
Q95Y84	HoloCentric chromosome binding Protein OS=Caenorhabditis elegans GN=hcp-6 PE=1 SV=1	hcp-6	198.8	5	6	6	0.892	1.135	0.864	1.054	0.892	1.103	1.126	1.1045	0.882667	1.25132	0.000124567	0.00101052
Q19140	SCAVenger receptor (CD36 family) related OS=Caenorhabditis elegans GN=scav-6 PE=1 SV=1	scav-6	67	3	1	1	1.444	1.118	1.485	1.064	1.395	1.105	1.024	1.07775	1.44133	-1.33735	0.000125081	0.00101078
Q965P2	CHiTinase OS=Caenorhabditis elegans GN=cht-4 PE=1 SV=2	cht-4	40.7	4	1	1	1.271	0.858	1.197	0.762	1.26	0.87	0.811	0.82525	1.24267	-1.50581	0.000124892	0.00101078
Q9N4F3	AP complex subunit beta OS=Caenorhabditis elegans GN=apb-1 PE=1 SV=2	apb-1	105.2	21	19	19	1.054	0.963	1.063	0.953	1.063	0.934	0.958	0.952	1.06	-1.11345	0.000125069	0.00101078
Q09660	Probable cytochrome P450 CYP44 OS=Caenorhabditis elegans GN=cyp-44A1 PE=3 SV=2	cyp-44A1	56	4	2	2	0.836	1.13	0.873	1.083	0.871	1.143	1.056	1.103	0.86	1.28256	0.00012597	0.00101666
O02289	Uncharacterized protein OS=Caenorhabditis elegans GN=gla-3 PE=1 SV=4	gla-3	76.1	11	5	5	0.739	1.176	0.793	1.232	0.759	1.239	1.235	1.2205	0.763667	1.59821	0.00012701	0.00102243
O44191	Receptor Mediated Endocytosis OS=Caenorhabditis elegans GN=rme-2 PE=1 SV=3	rme-2	102.9	12	8	8	0.664	1.257	0.725	1.236	0.698	1.274	1.325	1.273	0.695667	1.8299	0.000126947	0.00102243
Q23647	Uncharacterized protein OS=Caenorhabditis elegans GN=hpo-40 PE=1 SV=2	hpo-40	87.4	7	4	4	0.883	1.118	0.9	1.11	0.862	1.07	1.097	1.09875	0.881667	1.24622	0.000127357	0.00102391
Q22223	Uncharacterized protein OS=Caenorhabditis elegans GN=CELE_T05C12.1 PE=4 SV=1	CELE_T05C12.1	37.8	2	1	1	1.441	0.67	1.272	0.734	1.426	0.819	0.702	0.73125	1.37967	-1.88672	0.000128157	0.0010264
Q7YX43	Uncharacterized protein OS=Caenorhabditis elegans GN=C50B8.6 PE=1 SV=1	C50B8.6	22.8	14	2	2	1.31	0.738	1.259	0.714	1.367	0.763	0.735	0.7375	1.312	-1.77898	0.000128004	0.0010264
Q965R9	Uncharacterized protein OS=Caenorhabditis elegans GN=CELE_Y97E10AR.6 PE=1 SV=1	CELE_Y97E10AR.6	49.5	29	9	9	0.916	1.108	0.945	1.099	0.935	1.059	1.069	1.08375	0.932	1.16282	0.000127901	0.0010264
G5EES6	Ubiquitin Fusion Degradation (Yeast UFD homolog) OS=Caenorhabditis elegans GN=ufd-3 PE=1 SV=1	ufd-3	93.9	14	8	8	0.831	1.051	0.811	1.099	0.846	1.091	1.162	1.10075	0.829333	1.32727	0.000129701	0.00103037
O61711	RNP (RRM RNA binding domain) containing OS=Caenorhabditis elegans GN=rnp-8 PE=1 SV=1	rnp-8	64.6	13	6	6	0.799	1.145	0.818	1.158	0.829	1.153	1.172	1.157	0.815333	1.41905	0.000129708	0.00103037
O61749	Probable signal recognition particle 19 kDa protein OS=Caenorhabditis elegans GN=F37F2.2 PE=3 SV=4	F37F2.2	15.9	29	4	4	1.098	0.958	1.076	0.966	1.101	0.983	0.959	0.9665	1.09167	-1.12951	0.000129099	0.00103037
Q09225	Nose resistant to fluoxetine protein 6 OS=Caenorhabditis elegans GN=nrf-6 PE=1 SV=3	nrf-6	94.1	9	8	8	1.06	0.943	1.065	0.915	1.038	0.928	0.9	0.9215	1.05433	-1.14415	0.00012935	0.00103037
Q09938	PaTched Related family OS=Caenorhabditis elegans GN=ptr-6 PE=1 SV=2	ptr-6	112.7	3	2	2	1.466	0.752	1.486	0.741	1.558	0.655	0.811	0.73975	1.50333	-2.03222	0.000129226	0.00103037
Q19315	C-type LECtin OS=Caenorhabditis elegans GN=clec-153 PE=4 SV=1	clec-153	66.4	2	1	1	1.146	0.948	1.196	0.905	1.151	0.939	0.913	0.92625	1.16433	-1.25704	0.000129852	0.00103037
Q19591	Uncharacterized protein OS=Caenorhabditis elegans GN=CELE_F19C7.1 PE=1 SV=1	CELE_F19C7.1	29.4	17	4	4	1.135	0.903	1.171	0.901	1.129	0.954	0.952	0.9275	1.145	-1.2345	0.000129964	0.00103037
Q22038	Ras-like GTP-binding protein rhoA OS=Caenorhabditis elegans GN=rho-1 PE=1 SV=1	rho-1	21.6	28	5	5	1.057	0.949	1.068	0.92	1.09	0.931	0.913	0.92825	1.07167	-1.1545	0.000129702	0.00103037
G5EFQ1	Isopentenyl-diphosphate isomerase OS=Caenorhabditis elegans GN=idi-1 PE=1 SV=1	idi-1	27.3	22	4	4	0.716	1.117	0.652	1.214	0.664	1.169	1.113	1.15325	0.677333	1.70263	0.000131307	0.00103355
P46563	Fructose-bisphosphate aldolase 2 OS=Caenorhabditis elegans GN=aldo-2 PE=2 SV=1	aldo-2	38.8	42	14	14	0.924	1.06	0.936	1.063	0.914	1.071	1.081	1.06875	0.924667	1.15582	0.000130974	0.00103355
Q17489	Uncharacterized protein OS=Caenorhabditis elegans GN=unc-44 PE=1 SV=2	unc-44	34.2	33	8	7	0.848	1.09	0.875	1.089	0.884	1.044	1.076	1.07475	0.869	1.23677	0.00013062	0.00103355
Q17967	Protein disulfide-isomerase 1 OS=Caenorhabditis elegans GN=pdi-1 PE=3 SV=1	pdi-1	53.4	48	19	18	1.036	0.957	1.054	0.938	1.035	0.938	0.952	0.94625	1.04167	-1.10084	0.000130796	0.00103355
Q21219	Peptide transporter family 1 OS=Caenorhabditis elegans GN=pept-1 PE=2 SV=2	pept-1	94	3	3	3	1.142	0.859	1.093	0.8	1.127	0.881	0.858	0.8495	1.12067	-1.31921	0.000131352	0.00103355
Q9N4H4	Poly(ADP-ribose) polymerase pme-1 OS=Caenorhabditis elegans GN=pme-1 PE=2 SV=1	pme-1	107.9	6	4	4	0.841	1.117	0.875	1.112	0.876	1.092	1.197	1.1295	0.864	1.30729	0.000131119	0.00103355
Q19537	Probable replication factor A 73 kDa subunit OS=Caenorhabditis elegans GN=rpa-1 PE=1 SV=1	rpa-1	73.2	30	16	16	0.852	1.108	0.886	1.08	0.853	1.059	1.065	1.078	0.863667	1.24817	0.000132086	0.0010353
Q95ZP6	Uncharacterized protein OS=Caenorhabditis elegans GN=CELE_T06F4.1 PE=1 SV=1	CELE_T06F4.1	21.4	15	2	2	0.548	1.281	0.621	1.433	0.54	1.269	1.396	1.34475	0.569667	2.36059	0.000132125	0.0010353
Q9N3E8	Uncharacterized protein OS=Caenorhabditis elegans GN=CELE_Y54E10A.12 PE=1 SV=1	CELE_Y54E10A.12	62.5	9	6	6	0.741	1.188	0.764	1.162	0.792	1.144	1.206	1.175	0.765667	1.53461	0.000132232	0.0010353
Q9NAR3	COLlagen OS=Caenorhabditis elegans GN=col-124 PE=1 SV=1	col-124	29.2	20	6	6	1.418	0.881	1.472	0.823	1.335	0.806	0.811	0.83025	1.40833	-1.69628	0.000131847	0.0010353
H2L0G2	Uncharacterized protein OS=Caenorhabditis elegans GN=CELE_K12H6.6 PE=1 SV=1	CELE_K12H6.6	40.5	11	2	2	0.812	1.155	0.854	1.177	0.805	1.166	1.107	1.15125	0.823667	1.39771	0.000132567	0.00103663
Q20010	Spindle assembly abnormal protein 5 OS=Caenorhabditis elegans GN=sas-5 PE=1 SV=2	sas-5	46.2	10	3	3	0.783	1.197	0.793	1.095	0.832	1.141	1.065	1.1245	0.802667	1.40096	0.00013305	0.00103911
O76387	Probable peptidyl-tRNA hydrolase 2 OS=Caenorhabditis elegans GN=C24G6.8 PE=3 SV=1	C24G6.8	33.7	9	2	2	0.823	1.32	0.888	1.345	0.885	1.223	1.315	1.30075	0.865333	1.50318	0.000133327	0.00103998
Q23266	Uncharacterized protein OS=Caenorhabditis elegans GN=CELE_ZC374.2 PE=1 SV=2	CELE_ZC374.2	77.4	11	6	6	1.153	0.762	1.104	0.784	1.166	0.862	0.787	0.79875	1.141	-1.42848	0.000133729	0.00104182
O76836	Uncharacterized protein OS=Caenorhabditis elegans GN=CELE_T19D12.4 PE=1 SV=1	CELE_T19D12.4	112.8	18	18	1	0.777	1.351	0.813	1.427	0.737	1.25	1.196	1.306	0.775667	1.68371	0.00013453	0.00104677
O44565	LAMinin related. See also lmb OS=Caenorhabditis elegans GN=lam-1 PE=1 SV=3	lam-1	197.8	14	28	28	1.141	0.904	1.095	0.89	1.106	0.929	0.944	0.91675	1.114	-1.21516	0.000134762	0.00104728
A3QMC6	ERLin (ER lipid raft associated protein) homolog OS=Caenorhabditis elegans GN=erl-1 PE=1 SV=1	erl-1	35.3	24	7	7	0.844	1.075	0.877	1.054	0.88	1.044	1.106	1.06975	0.867	1.23385	0.000135755	0.0010536
Q86G90	Nuclear Pore complex Protein OS=Caenorhabditis elegans GN=npp-9 PE=1 SV=1	npp-9	95.5	32	21	21	0.955	1.037	0.959	1.046	0.946	1.035	1.016	1.0335	0.953333	1.08409	0.00013591	0.0010536
G5EDT4	Uncharacterized protein OS=Caenorhabditis elegans GN=CELE_T01D3.6 PE=1 SV=1	CELE_T01D3.6	103.3	6	5	5	0.781	1.161	0.792	1.263	0.78	1.232	1.28	1.234	0.784333	1.57331	0.00013645	0.00105648
Q20938	Probable 26S proteasome regulatory subunit rpn-6.1 OS=Caenorhabditis elegans GN=rpn-6.1 PE=2 SV=2	rpn-6.1	49.1	34	14	14	0.937	1.056	0.91	1.05	0.927	1.044	1.082	1.058	0.924667	1.1442	0.000136974	0.00105914
Q22957	UPF0376 protein F10G2.1 OS=Caenorhabditis elegans GN=F10G2.1 PE=1 SV=2	F10G2.1	23	16	4	4	1.04	0.868	1.012	0.898	1.045	0.866	0.888	0.88	1.03233	-1.17311	0.00013713	0.00105914
O17071	Probable 26S proteasome regulatory subunit 10B OS=Caenorhabditis elegans GN=rpt-4 PE=1 SV=2	rpt-4	45.8	35	13	13	0.894	1.066	0.916	1.024	0.893	1.024	1.063	1.04425	0.901	1.15899	0.000137967	0.00106429
P54813	ATP-dependent zinc metalloprotease YME1 homolog OS=Caenorhabditis elegans GN=ymel-1 PE=3 SV=2	ymel-1	79.8	28	17	17	1.058	0.929	1.049	0.9	1.062	0.92	0.937	0.9215	1.05633	-1.14632	0.000138306	0.00106429
Q18610	Protein abhd-3.2 OS=Caenorhabditis elegans GN=abhd-3.2 PE=3 SV=1	abhd-3.2	42.3	4	2	2	1.231	0.789	1.158	0.831	1.177	0.82	0.827	0.81675	1.18867	-1.45536	0.000138263	0.00106429
A0A0K3ARN9	Uncharacterized protein OS=Caenorhabditis elegans GN=CELE_Y50D4B.1 PE=1 SV=1	CELE_Y50D4B.1	34	9	3	3	0.698	1.411	0.649	1.589	0.579	1.721	1.429	1.5375	0.642	2.39486	0.000140677	0.00108041
O02129	Uncharacterized protein OS=Caenorhabditis elegans GN=CELE_E03H12.7 PE=1 SV=1	CELE_E03H12.7	18.7	15	2	1	0.734	1.229	0.779	1.252	0.704	1.235	1.13	1.2115	0.739	1.63938	0.000141813	0.00108041
O18301	Uncharacterized protein OS=Caenorhabditis elegans GN=CELE_ZK849.1 PE=4 SV=1	CELE_ZK849.1	37.6	5	2	2	1.444	0.806	1.286	0.737	1.443	0.824	0.7	0.76675	1.391	-1.81415	0.000141341	0.00108041
Q09457	Cuticle collagen bli-1 OS=Caenorhabditis elegans GN=bli-1 PE=3 SV=2	bli-1	105.3	8	8	8	1.947	0.482	1.794	0.471	1.894	0.524	0.366	0.46075	1.87833	-4.07669	0.000141586	0.00108041
Q19058	MAO-C-like dehydratase domain OS=Caenorhabditis elegans GN=maoc-1 PE=1 SV=1	maoc-1	32.7	36	9	9	0.904	1.117	0.875	1.102	0.905	1.078	1.086	1.09575	0.894667	1.22476	0.000141704	0.00108041
Q21080	Uncharacterized protein OS=Caenorhabditis elegans GN=CELE_K01C8.1 PE=1 SV=2	CELE_K01C8.1	53.8	21	7	7	1.126	0.929	1.181	0.947	1.16	0.897	0.95	0.93075	1.15567	-1.24165	0.000140987	0.00108041
Q21544	Uncharacterized protein OS=Caenorhabditis elegans GN=CELE_M153.1 PE=1 SV=1	CELE_M153.1	29.1	42	11	11	1.153	0.861	1.152	0.842	1.196	0.844	0.835	0.8455	1.167	-1.38025	0.000142119	0.00108041
Q2AAC0	Uncharacterized protein OS=Caenorhabditis elegans GN=CELE_Y71H2AM.3 PE=1 SV=1	CELE_Y71H2AM.3	53.9	19	7	7	0.8	1.182	0.847	1.209	0.784	1.162	1.087	1.16	0.810333	1.43151	0.000141194	0.00108041
Q95Q98	JmjC domain-containing histone demethylation protein 1 OS=Caenorhabditis elegans GN=jhdm-1 PE=3 SV=2	jhdm-1	123.4	9	7	7	0.844	1.157	0.844	1.054	0.874	1.128	1.109	1.112	0.854	1.30211	0.000141207	0.00108041
Q9TZE4	Uncharacterized protein OS=Caenorhabditis elegans GN=CELE_W04C9.4 PE=1 SV=1	CELE_W04C9.4	17	28	3	3	1.129	0.873	1.158	0.938	1.193	0.916	0.897	0.906	1.16	-1.28035	0.00014201	0.00108041
P45970	Spindle apparatus protein lin-5 OS=Caenorhabditis elegans GN=lin-5 PE=1 SV=2	lin-5	93.4	17	13	13	0.735	1.243	0.778	1.204	0.74	1.198	1.235	1.22	0.751	1.6245	0.000143035	0.00108527
Q93571	Ubiquitin-conjugating enzyme E2 25 OS=Caenorhabditis elegans GN=ubc-25 PE=2 SV=2	ubc-25	44	6	3	3	0.868	1.116	0.828	1.078	0.843	1.067	1.095	1.089	0.846333	1.28673	0.000143103	0.00108527
H2KZQ8	Uncharacterized protein OS=Caenorhabditis elegans GN=CELE_F13B9.1 PE=1 SV=1	CELE_F13B9.1	181.6	11	12	12	0.955	1.117	0.94	1.178	0.975	1.12	1.166	1.14525	0.956667	1.19713	0.000143466	0.00108671
H2L068	Uncharacterized protein OS=Caenorhabditis elegans GN=CELE_F56C11.5 PE=4 SV=1	CELE_F56C11.5	25.6	6	1	1	0.843	1.076	0.891	1.105	0.855	1.176	1.132	1.12225	0.863	1.30041	0.000143756	0.00108671
Q17458	COLlagen OS=Caenorhabditis elegans GN=col-144 PE=4 SV=3	col-144	28.5	7	1	1	2.23	0.103	1.682	0.128	2.05	0.138	0.238	0.15175	1.98733	-13.0961	0.000143984	0.00108671
Q9XUS5	Uncharacterized protein OS=Caenorhabditis elegans GN=CELE_K08E3.5 PE=1 SV=1	CELE_K08E3.5	58.2	38	19	19	0.938	1.053	0.951	1.027	0.933	1.02	1.029	1.03225	0.940667	1.09736	0.000143956	0.00108671
P34524	Ribosome biogenesis protein BRX1 homolog OS=Caenorhabditis elegans GN=K12H4.3 PE=3 SV=1	K12H4.3	40.2	21	7	7	1.127	0.958	1.128	0.965	1.109	0.971	0.963	0.96425	1.12133	-1.16291	0.00014449	0.00108922
Q17770	Protein disulfide-isomerase 2 OS=Caenorhabditis elegans GN=pdi-2 PE=1 SV=1	pdi-2	55.1	48	25	24	1.061	0.925	1.065	0.908	1.07	0.893	0.924	0.9125	1.06533	-1.16749	0.000146115	0.00110015
O02327	Protein LTV1 homolog OS=Caenorhabditis elegans GN=T23D8.3 PE=3 SV=1	T23D8.3	47.6	11	3	3	1.196	0.889	1.137	0.907	1.151	0.95	0.921	0.91675	1.16133	-1.26679	0.00014756	0.00110628
O45430	MethylCrotonoyl-Coenzyme A Carboxylase (Alpha) OS=Caenorhabditis elegans GN=mccc-1 PE=1 SV=2	mccc-1	73.7	36	21	21	0.936	1.049	0.938	1.038	0.945	1.041	1.071	1.04975	0.939667	1.11715	0.000147555	0.00110628
P34441	Abnormal embryogenesis protein 30 OS=Caenorhabditis elegans GN=emb-30 PE=1 SV=4	emb-30	117	10	9	9	0.894	1.089	0.865	1.116	0.887	1.112	1.096	1.10325	0.882	1.25085	0.000147985	0.00110628
Q21152	Fatty Acid/Retinol binding protein OS=Caenorhabditis elegans GN=far-8 PE=1 SV=2	far-8	26.4	25	5	5	1.338	0.782	1.215	0.814	1.306	0.769	0.893	0.8145	1.28633	-1.57929	0.000147873	0.00110628
Q8IA98	Protein CASP OS=Caenorhabditis elegans GN=ceh-44 PE=3 SV=1	ceh-44	70.9	22	13	13	1.186	0.85	1.129	0.858	1.157	0.883	0.851	0.8605	1.15733	-1.34495	0.00014778	0.00110628
Q9NAH7	AMP-Activated Kinase Beta subunit OS=Caenorhabditis elegans GN=aakb-2 PE=1 SV=1	aakb-2	30.7	13	4	4	0.79	1.155	0.811	1.185	0.793	1.083	1.096	1.12975	0.798	1.41573	0.000147719	0.00110628
Q9U2G4	PUF (Pumilio/FBF) domain-containing OS=Caenorhabditis elegans GN=puf-3 PE=1 SV=1	puf-3	56.9	16	8	5	0.784	1.175	0.707	1.285	0.756	1.306	1.249	1.25375	0.749	1.6739	0.000148648	0.00110992
P90897	DEAD-box ATP-dependent RNA helicase rde-12 OS=Caenorhabditis elegans GN=rde-12 PE=1 SV=4	rde-12	103.8	28	21	21	0.925	1.042	0.913	1.016	0.933	1.011	1.043	1.028	0.923667	1.11296	0.000148905	0.00111052
G5EG11	Delta(5) fatty acid desaturase fat-4 OS=Caenorhabditis elegans GN=fat-4 PE=2 SV=1	fat-4	52.3	5	2	2	1.262	0.75	1.236	0.765	1.214	0.825	0.841	0.79525	1.23733	-1.5559	0.000149831	0.00111583
Q27493	DNA-directed RNA polymerase subunit beta OS=Caenorhabditis elegans GN=rpoa-2 PE=1 SV=1	rpoa-2	127	10	11	11	1.098	0.899	1.06	0.928	1.093	0.934	0.897	0.9145	1.08367	-1.18498	0.000149973	0.00111583
Q02332	Probable [pyruvate dehydrogenase (acetyl-transferring)] kinase, mitochondrial OS=Caenorhabditis elegans GN=pdhk-2 PE=3 SV=1	pdhk-2	45.3	25	8	8	0.896	1.07	0.895	1.103	0.885	1.047	1.063	1.07075	0.892	1.20039	0.00015123	0.00112292
Q21241	LECT-2 OS=Caenorhabditis elegans GN=lect-2 PE=1 SV=3	lect-2	37.5	9	3	3	1.161	0.826	1.181	0.851	1.23	0.866	0.867	0.8525	1.19067	-1.39668	0.000151282	0.00112292
Q9XX20	Uncharacterized protein OS=Caenorhabditis elegans GN=CELE_Y39A1A.24 PE=1 SV=1	CELE_Y39A1A.24	13.6	23	3	3	0.939	1.081	0.942	1.068	0.916	1.075	1.126	1.0875	0.932333	1.16643	0.000151661	0.0011244
Q9BPN6	Mitochondrial Ribosomal Protein, Large OS=Caenorhabditis elegans GN=mrpl-15 PE=1 SV=1	mrpl-15	33.8	23	6	6	1.114	0.951	1.092	0.947	1.132	0.954	0.903	0.93875	1.11267	-1.18526	0.000152698	0.00113075
Q564Q1	UDP-glucose 4-epimerase OS=Caenorhabditis elegans GN=gale-1 PE=1 SV=1	gale-1	37.9	45	11	11	0.845	1.052	0.851	1.065	0.836	1.018	1.087	1.0555	0.844	1.25059	0.000152917	0.00113105
G8XYY6	tRNA (guanine-N(7)-)-methyltransferase non-catalytic subunit OS=Caenorhabditis elegans GN=wdr-4 PE=1 SV=1	wdr-4	43.9	26	9	9	0.92	1.027	0.91	1.027	0.895	1.02	1.052	1.0315	0.908333	1.1356	0.000153723	0.00113434
Q19131	Nuclear pore complex protein 5 OS=Caenorhabditis elegans GN=npp-5 PE=1 SV=1	npp-5	91.8	10	8	8	0.931	1.027	0.934	1.062	0.949	1.027	1.045	1.04025	0.938	1.10901	0.00015364	0.00113434
Q4R148	Uncharacterized protein OS=Caenorhabditis elegans GN=CELE_R09E12.9 PE=1 SV=1	CELE_R09E12.9	14.2	13	2	2	0.859	1.011	0.854	1.005	0.828	1.072	1.017	1.02625	0.847	1.21163	0.000155486	0.00114466
Q9UB28	Myotactin form B OS=Caenorhabditis elegans GN=let-805 PE=1 SV=1	let-805	497.2	32	110	110	1.052	0.98	1.042	0.989	1.039	0.987	0.976	0.983	1.04433	-1.06239	0.000155469	0.00114466
Q9BHK7	5'-3' exoribonuclease 1 OS=Caenorhabditis elegans GN=xrn-1 PE=1 SV=3	xrn-1	180	16	24	24	1.082	0.969	1.067	0.983	1.089	0.99	0.973	0.97875	1.07933	-1.10277	0.000155846	0.00114597
G5ECL1	Uncharacterized protein OS=Caenorhabditis elegans GN=CELE_M05D6.2 PE=1 SV=1	CELE_M05D6.2	59.3	12	6	5	0.892	1.089	0.875	1.136	0.856	1.055	1.138	1.1045	0.874333	1.26325	0.00015646	0.00114877
O16999	Zinc finger protein ZPR1 homolog OS=Caenorhabditis elegans GN=W03F9.1 PE=3 SV=2	W03F9.1	50.9	32	10	9	0.923	1.092	0.937	1.049	0.951	1.063	1.068	1.068	0.937	1.13981	0.000156776	0.00114877
Q94401	Uncharacterized protein OS=Caenorhabditis elegans GN=CELE_ZK265.3 PE=1 SV=1	CELE_ZK265.3	37.6	14	5	5	1.026	0.938	1.012	0.93	1.027	0.958	0.935	0.94025	1.02167	-1.08659	0.000156718	0.00114877
Q19459	Golgi apparatus protein 1 homolog OS=Caenorhabditis elegans GN=F14E5.2 PE=1 SV=1	F14E5.2	131.6	9	10	10	1.146	0.918	1.118	0.913	1.164	0.944	0.941	0.929	1.14267	-1.23	0.000157521	0.00115156
Q9U1Q8	Uncharacterized protein OS=Caenorhabditis elegans GN=CELE_Y80D3A.9 PE=1 SV=1	CELE_Y80D3A.9	32	11	3	3	0.776	1.107	0.774	1.139	0.771	1.136	1.201	1.14575	0.773667	1.48093	0.000157463	0.00115156
Q18846	Putative ribosomal protein S6 kinase alpha-2 OS=Caenorhabditis elegans GN=rskn-2 PE=3 SV=2	rskn-2	87	15	11	10	1.173	0.939	1.121	0.97	1.161	0.904	0.918	0.93275	1.15167	-1.2347	0.000158681	0.001156
Q27245	Putative aminopeptidase W07G4.4 OS=Caenorhabditis elegans GN=lap-2 PE=3 SV=1	lap-2	56.1	41	18	18	0.847	1.112	0.879	1.115	0.864	1.096	1.128	1.11275	0.863333	1.2889	0.000158638	0.001156
V6CLH1	Elongation of very long chain fatty acids protein OS=Caenorhabditis elegans GN=elo-5 PE=1 SV=1	elo-5	31.7	6	2	2	1.661	0.641	1.519	0.772	1.571	0.6	0.599	0.653	1.58367	-2.42522	0.000158548	0.001156
Q23050	CaLponIn-liKe proteins OS=Caenorhabditis elegans GN=clik-1 PE=1 SV=1	clik-1	44.3	61	19	19	0.947	1.017	0.96	1.034	0.947	1.05	1.033	1.0335	0.951333	1.08637	0.000159705	0.00116211
Q20402	EGG sterile (Unfertilizable) OS=Caenorhabditis elegans GN=egg-3 PE=1 SV=1	egg-3	64.1	7	4	4	0.747	1.185	0.778	1.143	0.737	1.174	1.179	1.17025	0.754	1.55206	0.000161482	0.00117328
Q95XM5	Uncharacterized protein OS=Caenorhabditis elegans GN=CELE_Y71G12B.6 PE=1 SV=1	CELE_Y71G12B.6	41.9	31	10	10	1.129	0.875	1.113	0.858	1.161	0.878	0.89	0.87525	1.13433	-1.29601	0.000161821	0.00117328
Q9BIA9	Uncharacterized protein OS=Caenorhabditis elegans GN=C17C3.1 PE=1 SV=1	C17C3.1	41	16	6	6	0.838	1.105	0.878	1.122	0.869	1.084	1.069	1.095	0.861667	1.27079	0.000161986	0.00117328
Q9TYX1	Dipeptidyl Peptidase Four (IV) family OS=Caenorhabditis elegans GN=dpf-5 PE=1 SV=2	dpf-5	82.3	21	14	14	0.825	1.122	0.835	1.106	0.831	1.059	1.066	1.08825	0.830333	1.31062	0.00016168	0.00117328
P34426	Ancient ubiquitous protein 1 homolog OS=Caenorhabditis elegans GN=F44B9.5 PE=3 SV=2	F44B9.5	44.2	16	6	6	1.036	0.917	1.013	0.929	1.036	0.901	0.928	0.91875	1.02833	-1.11927	0.000163606	0.00118229
Q9GUM5	Uncharacterized protein OS=Caenorhabditis elegans GN=CELE_Y73E7A.2 PE=1 SV=3	CELE_Y73E7A.2	52.6	23	9	9	1.032	0.934	1.03	0.922	1.02	0.913	0.944	0.92825	1.02733	-1.10674	0.000163431	0.00118229
Q03615	Suppressor of activated egl-4 protein 2 OS=Caenorhabditis elegans GN=saeg-2 PE=1 SV=2	saeg-2	35.1	10	3	3	1.429	0.872	1.366	0.973	1.297	0.843	0.874	0.8905	1.364	-1.53172	0.000163992	0.00118371
Q18577	Uncharacterized protein OS=Caenorhabditis elegans GN=C42D4.1 PE=1 SV=1	C42D4.1	28.5	27	7	7	0.759	1.208	0.787	1.14	0.766	1.104	1.072	1.131	0.770667	1.46756	0.000164477	0.0011845
V6CLU0	KETtiN (Drosophila actin-binding) homolog OS=Caenorhabditis elegans GN=ketn-1 PE=1 SV=1	ketn-1	545.9	27	112	112	0.957	1.018	0.949	1.016	0.964	1.037	1.034	1.02625	0.956667	1.07274	0.000164295	0.0011845
Q9XTV4	MBF (Multiprotein bridging factor) transcriptional coactivator OS=Caenorhabditis elegans GN=mbf-1 PE=1 SV=1	mbf-1	17.1	62	8	8	0.885	1.096	0.913	1.119	0.904	1.067	1.048	1.0825	0.900667	1.20189	0.00016571	0.00119201
O01889	Uncharacterized protein OS=Caenorhabditis elegans GN=CELE_R08F11.4 PE=1 SV=1	CELE_R08F11.4	39.3	5	2	2	0.53	1.445	0.515	1.412	0.47	1.525	1.435	1.45425	0.505	2.8797	0.000166431	0.00119578
O76413	SYntaXin OS=Caenorhabditis elegans GN=syx-18 PE=1 SV=1	syx-18	48.5	2	1	1	1.552	0.635	1.39	0.694	1.539	0.645	0.649	0.65575	1.49367	-2.2778	0.000166614	0.00119578
A8WFJ7	Uncharacterized protein OS=Caenorhabditis elegans GN=C06G1.1 PE=1 SV=1	C06G1.1	58	4	2	2	1.962	0.198	1.308	0.237	1.97	0.101	0.144	0.17	1.74667	-10.2745	0.000167243	0.00119892
Q20643	Uncharacterized protein OS=Caenorhabditis elegans GN=CELE_F52B5.2 PE=1 SV=2	CELE_F52B5.2	34.5	14	5	5	0.73	1.196	0.786	1.15	0.752	1.127	1.182	1.16375	0.756	1.53935	0.000168168	0.00120418
O61742	26S proteasome non-ATPase regulatory subunit 4 OS=Caenorhabditis elegans GN=rpn-10 PE=2 SV=2	rpn-10	37.3	37	9	9	0.829	1.111	0.77	1.162	0.824	1.184	1.221	1.1695	0.807667	1.448	0.000168818	0.00120746
Q8ITY1	Phosphoenolypyruvate CarboxyKinase OS=Caenorhabditis elegans GN=pck-1 PE=1 SV=1	pck-1	41.1	30	11	1	1.181	0.668	1.362	0.681	1.285	0.758	0.632	0.68475	1.276	-1.86345	0.000169292	0.00120948
O17602	Uncharacterized protein OS=Caenorhabditis elegans GN=C25D7.10 PE=4 SV=3	C25D7.10	26.2	4	1	1	0.7	1.17	0.762	1.092	0.7	1.027	1.187	1.119	0.720667	1.55273	0.000169886	0.00121234
A0A1T5HUZ1	Uncharacterized protein OS=Caenorhabditis elegans GN=unc-52 PE=1 SV=1	unc-52	359.5	28	68	3	1.531	0.732	1.346	0.705	1.418	0.654	0.681	0.693	1.43167	-2.0659	0.000170356	0.00121432
G5ECH9	Uncharacterized protein OS=Caenorhabditis elegans GN=CELE_K08D8.6 PE=1 SV=1	CELE_K08D8.6	53.6	12	6	6	0.789	1.122	0.801	1.085	0.78	1.077	1.183	1.11675	0.79	1.41361	0.000170559	0.00121439
O17365	SeRPin OS=Caenorhabditis elegans GN=srp-2 PE=1 SV=1	srp-2	39.6	27	8	8	0.78	1.12	0.839	1.16	0.787	1.075	1.181	1.134	0.802	1.41397	0.0001712	0.00121757
Q19642	Centromere/kinetochore protein zw10 homolog OS=Caenorhabditis elegans GN=czw-1 PE=1 SV=1	czw-1	87.9	21	14	13	0.92	1.084	0.929	1.033	0.902	1.039	1.057	1.05325	0.917	1.14858	0.000172482	0.0012253
Q09511	Probable splicing factor, arginine/serine-rich 4 OS=Caenorhabditis elegans GN=rsp-4 PE=3 SV=1	rsp-4	22.6	17	3	3	1.213	0.902	1.231	0.892	1.165	0.942	0.902	0.9095	1.203	-1.3227	0.000174756	0.0012331
Q21734	Putative ribosomal protein S6 kinase alpha-1 OS=Caenorhabditis elegans GN=rskn-1 PE=3 SV=4	rskn-1	88.1	5	4	3	0.746	1.219	0.803	1.394	0.841	1.309	1.422	1.336	0.796667	1.67699	0.000174358	0.0012331
Q93169	Methylthioribose-1-phosphate isomerase OS=Caenorhabditis elegans GN=C01G10.9 PE=3 SV=1	C01G10.9	40.8	5	2	2	1.122	0.903	1.07	0.839	1.071	0.842	0.86	0.861	1.08767	-1.26326	0.000174618	0.0012331
Q94216	DNaJ domain (Prokaryotic heat shock protein) OS=Caenorhabditis elegans GN=dnj-11 PE=1 SV=1	dnj-11	69.4	26	14	14	1.077	0.924	1.09	0.873	1.074	0.904	0.893	0.8985	1.08033	-1.20237	0.000174637	0.0012331
Q95XL8	CHromatin Assembly Factor OS=Caenorhabditis elegans GN=chaf-2 PE=1 SV=1	chaf-2	55.2	7	4	4	1.062	0.933	1.094	0.924	1.074	0.885	0.934	0.919	1.07667	-1.17156	0.000174621	0.0012331
Q9XX15	Ribosomal RNA small subunit methyltransferase nep-1 OS=Caenorhabditis elegans GN=Y39A1A.14 PE=3 SV=1	Y39A1A.14	25.7	27	5	5	1.104	0.926	1.083	0.907	1.083	0.896	0.949	0.9195	1.09	-1.18543	0.000173776	0.0012331
Q95YD1	GLutamiNe synthetase (Glutamate-ammonia ligase) OS=Caenorhabditis elegans GN=gln-1 PE=1 SV=2	gln-1	43.6	17	6	6	0.856	1.098	0.858	1.166	0.886	1.169	1.221	1.1635	0.866667	1.3425	0.000175231	0.00123506
Q20585	26S proteasome non-ATPase regulatory subunit 6 OS=Caenorhabditis elegans GN=rpn-7 PE=2 SV=1	rpn-7	47.6	33	12	12	0.924	1.034	0.937	1.031	0.943	1.027	1.048	1.035	0.934667	1.10735	0.000175985	0.00123899
Q18712	Gon-2 Extragenic Modifier OS=Caenorhabditis elegans GN=gem-1 PE=4 SV=2	gem-1	85.5	3	2	2	0.416	1.628	0.386	1.534	0.479	1.364	1.584	1.5275	0.427	3.57728	0.000176245	0.00123943
G5EEV5	5C820 OS=Caenorhabditis elegans GN=pud-3 PE=1 SV=1	pud-3	19.4	42	5	5	0.423	1.497	0.458	1.447	0.422	1.463	1.447	1.4635	0.434333	3.36953	0.000178238	0.00125205
Q9XUV0	Proteasome subunit beta type OS=Caenorhabditis elegans GN=pbs-5 PE=1 SV=1	pbs-5	31.2	32	9	9	0.909	1.051	0.905	1.054	0.926	1.033	1.043	1.04525	0.913333	1.14443	0.000179241	0.00125769
G5EDV7	Uncharacterized protein OS=Caenorhabditis elegans GN=CELE_Y53H1B.2 PE=1 SV=1	CELE_Y53H1B.2	25.7	9	2	2	0.802	1.009	0.792	1.065	0.826	1.104	1.111	1.07225	0.806667	1.32924	0.000180167	0.00126228
Q22054	40S ribosomal protein S16 OS=Caenorhabditis elegans GN=rps-16 PE=1 SV=3	rps-16	16.3	47	8	8	1.074	0.961	1.069	0.965	1.096	0.983	0.949	0.9645	1.07967	-1.11941	0.000180498	0.00126228
Q22968	Aminomethyltransferase OS=Caenorhabditis elegans GN=gcst-1 PE=1 SV=1	gcst-1	43.9	47	18	18	1.039	0.899	1.06	0.878	1.069	0.886	0.883	0.8865	1.056	-1.1912	0.000180457	0.00126228
Q9NAI5	Uncharacterized protein OS=Caenorhabditis elegans GN=CELE_Y39G8B.1 PE=1 SV=1	CELE_Y39G8B.1	35.2	27	9	1	1.071	0.838	1.014	0.794	1.035	0.802	0.796	0.8075	1.04	-1.28793	0.000181865	0.00127043
Q17391	Cullin-3 OS=Caenorhabditis elegans GN=cul-3 PE=1 SV=2	cul-3	90.2	16	12	12	0.974	1.067	0.969	1.041	0.978	1.068	1.06	1.059	0.973667	1.08764	0.000182885	0.00127335
Q17828	ATP-dependent RNA helicase SUV3 homolog, mitochondrial OS=Caenorhabditis elegans GN=C08F8.2 PE=3 SV=2	C08F8.2	81.2	8	5	5	1.057	0.883	1.023	0.894	1.044	0.906	0.916	0.89975	1.04133	-1.15736	0.000182779	0.00127335
Q95XL1	Uncharacterized protein OS=Caenorhabditis elegans GN=CELE_Y54F10BM.3 PE=1 SV=2	CELE_Y54F10BM.3	89.7	2	2	2	1.54	0.529	1.401	0.501	1.624	0.679	0.65	0.58975	1.52167	-2.58019	0.000182891	0.00127335
Q20240	Uncharacterized protein OS=Caenorhabditis elegans GN=CELE_F40F9.10 PE=4 SV=2	CELE_F40F9.10	52.5	2	1	1	1.129	0.783	1.203	0.731	1.222	0.845	0.729	0.772	1.18467	-1.53454	0.00018482	0.00128536
G5EEV2	Transcription-associated protein 1 OS=Caenorhabditis elegans GN=trr-1 PE=2 SV=1	trr-1	466.6	4	11	11	0.946	1.06	0.929	1.076	0.946	1.085	1.037	1.0645	0.940333	1.13205	0.000186317	0.00129158
P34342	Ran GTPase-activating protein 2 OS=Caenorhabditis elegans GN=ran-2 PE=4 SV=3	ran-2	105.6	18	18	18	0.943	1.034	0.939	1.003	0.932	1.026	1.025	1.022	0.938	1.08955	0.000186083	0.00129158
Q9N3E0	DNaJ domain (Prokaryotic heat shock protein) OS=Caenorhabditis elegans GN=dnj-28 PE=1 SV=1	dnj-28	56.2	11	5	4	0.901	1.179	0.87	1.28	0.875	1.236	1.323	1.2545	0.882	1.42234	0.000186332	0.00129158
Q22888	Eukaryotic translation initiation factor 4E-4 OS=Caenorhabditis elegans GN=ife-4 PE=2 SV=1	ife-4	24.6	25	4	4	1.076	0.882	1.093	0.867	1.047	0.891	0.824	0.866	1.072	-1.23788	0.000186622	0.00129217
P34676	Prolyl carboxy peptidase like protein 5 OS=Caenorhabditis elegans GN=pcp-5 PE=1 SV=1	pcp-5	56.9	16	9	9	1.088	0.944	1.105	0.919	1.115	0.935	0.887	0.92125	1.10267	-1.19692	0.000187304	0.00129547
H2FLL1	Plant Late Embryo Abundant (LEA) related OS=Caenorhabditis elegans GN=lea-1 PE=1 SV=1	lea-1	147.8	59	77	6	0.842	1.288	0.791	1.321	0.869	1.201	1.184	1.2485	0.834	1.497	0.000187726	0.00129696
O62246	Coatomer subunit epsilon OS=Caenorhabditis elegans GN=cope-1 PE=3 SV=1	cope-1	32.8	20	6	6	1.025	0.945	1.054	0.916	1.046	0.905	0.919	0.92125	1.04167	-1.13071	0.000188089	0.00129804
O44551	Uncharacterized protein OS=Caenorhabditis elegans GN=CELE_K06A5.2 PE=1 SV=1	CELE_K06A5.2	34.7	9	3	3	1.244	0.824	1.201	0.858	1.214	0.91	0.905	0.87425	1.21967	-1.3951	0.00018854	0.00129876
Q03560	RNA polymerase-associated protein CTR9 OS=Caenorhabditis elegans GN=ctr-9 PE=3 SV=3	ctr-9	132.3	10	12	12	1.074	0.917	1.068	0.923	1.095	0.916	0.934	0.9225	1.079	-1.16965	0.000188606	0.00129876
A0A0K3AU72	Formin HOmology Domain OS=Caenorhabditis elegans GN=fhod-1 PE=1 SV=1	fhod-1	190.7	6	7	7	0.932	1.103	0.945	1.109	0.911	1.093	1.134	1.10975	0.929333	1.19414	0.000189565	0.00130369
P30627	Globin-like protein OS=Caenorhabditis elegans GN=glb-1 PE=1 SV=2	glb-1	18.5	21	3	3	0.796	1.099	0.783	1.115	0.764	1.016	1.137	1.09175	0.781	1.39789	0.000189736	0.00130369
Q9U1W9	RAB family OS=Caenorhabditis elegans GN=rab-19 PE=1 SV=1	rab-19	23.3	10	2	2	1.222	0.889	1.166	0.874	1.132	0.806	0.816	0.84625	1.17333	-1.38651	0.000192218	0.0013193
Q7K707	Glucose-6-phosphate isomerase OS=Caenorhabditis elegans GN=gpi-1 PE=1 SV=1	gpi-1	65.2	22	13	13	0.92	1.041	0.939	1.019	0.922	1.007	1.041	1.027	0.927	1.10787	0.000192825	0.00132058
Q9N5K2	DNA-directed RNA polymerases I, II, and III subunit RPABC1 OS=Caenorhabditis elegans GN=rpb-5 PE=3 SV=1	rpb-5	24.3	30	5	5	1.029	0.941	1.034	0.933	1.052	0.932	0.961	0.94175	1.03833	-1.10256	0.00019279	0.00132058
Q10663	Bifunctional glyoxylate cycle protein OS=Caenorhabditis elegans GN=icl-1 PE=1 SV=2	icl-1	108.6	33	29	29	0.906	1.099	0.873	1.083	0.897	1.102	1.067	1.08775	0.892	1.21945	0.000193284	0.00132228
G5EGD4	TWiK family of potassium channels OS=Caenorhabditis elegans GN=twk-34 PE=1 SV=1	twk-34	63	2	1	1	1.183	0.856	1.112	0.794	1.195	0.83	0.874	0.8385	1.16333	-1.3874	0.000194722	0.00133067
A0A131MCL4	Dorsal Intercalation and Elongation defect OS=Caenorhabditis elegans GN=die-1 PE=1 SV=1	die-1	70.1	3	2	2	0.778	1.033	0.818	0.972	0.814	1.058	1.008	1.01775	0.803333	1.26691	0.000195069	0.0013316
Q9U6P6	Ribonuclease H2 subunit A OS=Caenorhabditis elegans GN=rnh-2 PE=2 SV=1	rnh-2	33.2	5	2	2	0.854	1.098	0.819	1.062	0.827	1.069	1.001	1.0575	0.833333	1.269	0.000196532	0.00134012
Q7K755	Putative polypeptide N-acetylgalactosaminyltransferase 11 OS=Caenorhabditis elegans GN=gly-11 PE=3 SV=2	gly-11	69.6	6	3	3	1.29	0.707	1.233	0.614	1.252	0.722	0.715	0.6895	1.25833	-1.82499	0.00019688	0.00134105
Q95XM8	Uncharacterized protein OS=Caenorhabditis elegans GN=CELE_Y71G12B.25 PE=1 SV=3	CELE_Y71G12B.25	45.2	3	1	1	1.558	0.671	1.395	0.707	1.525	0.675	0.724	0.69425	1.49267	-2.15004	0.000197146	0.0013414
Q9XU56	ENdoSulfine Alpha OS=Caenorhabditis elegans GN=ensa-1 PE=1 SV=1	ensa-1	18.1	59	5	5	0.954	1.133	0.955	1.188	0.925	1.121	1.108	1.1375	0.944667	1.20413	0.000197874	0.0013449
Q21774	Adenylosuccinate lyase OS=Caenorhabditis elegans GN=adsl-1 PE=1 SV=1	adsl-1	53.5	40	18	18	1.069	0.947	1.058	0.943	1.061	0.94	0.972	0.9505	1.06267	-1.11801	0.000199375	0.00135364
Q9NAN1	SUMO-activating enzyme subunit uba-2 OS=Caenorhabditis elegans GN=uba-2 PE=3 SV=3	uba-2	64.8	16	8	8	0.794	1.148	0.815	1.07	0.849	1.07	1.082	1.0925	0.819333	1.3334	0.000201238	0.00136481
O01826	Uncharacterized protein OS=Caenorhabditis elegans GN=C53H9.2 PE=1 SV=3	C53H9.2	62.7	22	11	11	1.137	0.914	1.138	0.96	1.127	0.917	0.921	0.928	1.134	-1.22198	0.000202324	0.0013707
O16850	Forkhead box protein O OS=Caenorhabditis elegans GN=daf-16 PE=1 SV=3	daf-16	59.7	3	2	2	1.139	0.843	1.143	0.839	1.103	0.871	0.781	0.8335	1.12833	-1.35373	0.000202687	0.00137168
Q9TZI7	Fatty Acid CoA Synthetase family OS=Caenorhabditis elegans GN=acs-16 PE=1 SV=2	acs-16	63.1	5	3	3	1.158	0.762	1.19	0.789	1.205	0.796	0.698	0.76125	1.18433	-1.55577	0.000202982	0.0013722
B5BM47	Uncharacterized protein OS=Caenorhabditis elegans GN=CELE_T03D8.6 PE=1 SV=1	CELE_T03D8.6	71.1	17	11	11	1.17	0.873	1.107	0.887	1.18	0.887	0.813	0.865	1.15233	-1.33218	0.000204156	0.00137718
Q18034	Transcriptional repressor NF-X1 homolog OS=Caenorhabditis elegans GN=nfx-1 PE=3 SV=1	nfx-1	125.1	6	8	8	0.881	1.117	0.884	1.2	0.873	1.176	1.151	1.161	0.879333	1.32032	0.000204375	0.00137718
Q9N416	Uncharacterized protein OS=Caenorhabditis elegans GN=CELE_Y39A3CL.3 PE=1 SV=1	CELE_Y39A3CL.3	5.3	26	1	1	1.207	0.962	1.191	0.89	1.263	0.906	0.971	0.93225	1.22033	-1.30902	0.000204159	0.00137718
Q20316	Uncharacterized protein OS=Caenorhabditis elegans GN=CELE_F42A9.3 PE=1 SV=1	CELE_F42A9.3	13.8	18	1	1	0.674	1.099	0.716	1.336	0.62	1.169	1.285	1.22225	0.67	1.82425	0.000205551	0.00138159
Q8I4E2	Sorting nexin lst-4 OS=Caenorhabditis elegans GN=lst-4 PE=1 SV=1	lst-4	64.3	9	6	6	0.906	1.083	0.895	1.069	0.917	1.032	1.033	1.05425	0.906	1.16363	0.000205689	0.00138159
Q9TYR0	Uncharacterized protein OS=Caenorhabditis elegans GN=CELE_H04M03.3 PE=1 SV=1	CELE_H04M03.3	36.9	7	2	2	0.778	1.176	0.832	1.125	0.782	1.131	1.088	1.13	0.797333	1.41722	0.000205353	0.00138159
H2KYV8	Uncharacterized protein OS=Caenorhabditis elegans GN=C18C4.5 PE=1 SV=1	C18C4.5	121.4	19	20	20	1.124	0.905	1.108	0.909	1.097	0.918	0.907	0.90975	1.10967	-1.21975	0.000207009	0.00138897
Q9U379	R-Seven Binding Protein (R7BP) homolog OS=Caenorhabditis elegans GN=rsbp-1 PE=1 SV=1	rsbp-1	19	36	5	5	1.124	0.908	1.132	0.967	1.179	0.924	0.905	0.926	1.145	-1.2365	0.000207258	0.00138916
Q93595	Uncharacterized protein OS=Caenorhabditis elegans GN=CELE_F26A3.1 PE=1 SV=3	CELE_F26A3.1	38.1	9	3	3	1.083	0.914	1.081	0.923	1.05	0.904	0.939	0.92	1.07133	-1.16449	0.00020806	0.00139305
Q966A4	Uncharacterized protein OS=Caenorhabditis elegans GN=CELE_Y58A7A.5 PE=1 SV=1	CELE_Y58A7A.5	40.6	15	5	2	0.187	1.642	0.184	1.908	0.184	1.922	1.247	1.67975	0.185	9.07973	0.000208321	0.00139327
Q9TZ51	Fatty Acid/Retinol binding protein OS=Caenorhabditis elegans GN=far-7 PE=1 SV=1	far-7	15.4	16	2	2	1.226	0.641	1.35	0.803	1.247	0.742	0.721	0.72675	1.27433	-1.75347	0.000208536	0.00139327
Q9XVV1	Uncharacterized protein OS=Caenorhabditis elegans GN=CELE_D1054.9 PE=1 SV=4	CELE_D1054.9	66.9	2	1	1	2.267	0.027	2.046	0.01	2.205	0.01	0.01	0.01425	2.17267	-152.468	0.000209167	0.001396
P90915	Uncharacterized protein OS=Caenorhabditis elegans GN=CELE_K07A1.10 PE=1 SV=3	CELE_K07A1.10	24.2	15	3	3	1.091	0.924	1.108	0.908	1.145	0.873	0.91	0.90375	1.11467	-1.23338	0.000210048	0.00140039
H2KY58	ALG-1 INteracting protein OS=Caenorhabditis elegans GN=ain-2 PE=1 SV=1	ain-2	79.8	15	9	9	0.95	1.054	0.929	1.098	0.956	1.059	1.091	1.0755	0.945	1.1381	0.000211372	0.00140773
O16202	Lysozyme-like protein 7 OS=Caenorhabditis elegans GN=lys-7 PE=2 SV=1	lys-7	30.9	30	6	6	0.685	1.441	0.683	1.357	0.642	1.252	1.156	1.3015	0.67	1.94254	0.00021199	0.00141035
G5EFB5	CPN-1 OS=Caenorhabditis elegans GN=cpn-1 PE=1 SV=1	cpn-1	21.1	32	6	6	0.698	1.228	0.764	1.188	0.698	1.121	1.123	1.165	0.72	1.61806	0.000212711	0.00141216
P91359	CarboxyPeptidase D family OS=Caenorhabditis elegans GN=cpd-1 PE=1 SV=3	cpd-1	112.6	5	5	5	1.324	0.852	1.217	0.906	1.295	0.834	0.947	0.88475	1.27867	-1.44523	0.000212514	0.00141216
O44158	Related to yeast Vacuolar Protein Sorting factor OS=Caenorhabditis elegans GN=vps-37 PE=1 SV=1	vps-37	25.6	13	3	3	0.866	1.024	0.882	1.036	0.893	1.014	1.006	1.02	0.880333	1.15865	0.000213644	0.00141536
O62514	Uncharacterized protein OS=Caenorhabditis elegans GN=CELE_ZK550.5 PE=1 SV=1	CELE_ZK550.5	37.4	8	3	3	1.1	0.9	1.085	0.936	1.083	0.949	0.917	0.9255	1.08933	-1.17702	0.000213621	0.00141536
O44133	Uncharacterized protein OS=Caenorhabditis elegans GN=C24D10.6 PE=1 SV=1	C24D10.6	18	29	5	5	1.247	0.865	1.173	0.891	1.256	0.936	0.868	0.89	1.22533	-1.37678	0.000214308	0.00141546
Q20981	Major sperm protein OS=Caenorhabditis elegans GN=CELE_F58E6.5 PE=1 SV=1	CELE_F58E6.5	32.7	23	5	5	0.972	1.128	0.955	1.15	0.943	1.215	1.161	1.1635	0.956667	1.2162	0.000214334	0.00141546
Q9TXQ6	Uncharacterized protein OS=Caenorhabditis elegans GN=CELE_T04G9.7 PE=1 SV=2	CELE_T04G9.7	15.2	20	2	2	0.718	1.256	0.786	1.252	0.789	1.136	1.248	1.223	0.764333	1.60009	0.000214204	0.00141546
B4E3X6	SPermiDine Synthase OS=Caenorhabditis elegans GN=spds-1 PE=1 SV=1	spds-1	40.6	13	5	5	1.154	0.858	1.113	0.907	1.115	0.919	0.934	0.9045	1.12733	-1.24636	0.000216386	0.00142601
Q95QA6	Protein pat-12 OS=Caenorhabditis elegans GN=pat-12 PE=1 SV=1	pat-12	76.7	39	21	21	0.924	1.069	0.912	1.131	0.95	1.143	1.135	1.1195	0.928667	1.20549	0.000216273	0.00142601
Q23635	Uncharacterized protein OS=Caenorhabditis elegans GN=CELE_ZK84.1 PE=1 SV=1	CELE_ZK84.1	77.1	2	2	2	0.879	1.067	0.85	1.103	0.826	1.15	1.077	1.09925	0.851667	1.2907	0.000217387	0.00143111
Q9NAC0	Uncharacterized protein OS=Caenorhabditis elegans GN=CELE_Y53F4B.11 PE=1 SV=1	CELE_Y53F4B.11	29.8	4	1	1	1.262	0.715	1.27	0.767	1.302	0.786	0.68	0.737	1.278	-1.73406	0.000217941	0.00143326
Q21243	Acyl CoA DeHydrogenase OS=Caenorhabditis elegans GN=acdh-8 PE=1 SV=1	acdh-8	44.5	27	10	6	1.08	0.922	1.085	0.924	1.064	0.967	0.939	0.938	1.07633	-1.14748	0.000218567	0.00143588
Q7YTU9	Uncharacterized protein OS=Caenorhabditis elegans GN=tag-229 PE=1 SV=1	tag-229	23	16	3	3	0.863	1.083	0.82	1.109	0.83	1.062	1.109	1.09075	0.837667	1.30213	0.00021893	0.00143676
P90786	Piwi-like protein OS=Caenorhabditis elegans GN=prg-1 PE=1 SV=1	prg-1	93.8	25	16	16	1.012	0.954	1.023	0.965	1.013	0.946	0.966	0.95775	1.016	-1.06082	0.00022084	0.00144778
Q19064	Uncharacterized protein OS=Caenorhabditis elegans GN=CELE_E04F6.9 PE=1 SV=1	CELE_E04F6.9	13.7	27	3	3	1.133	0.945	1.127	0.887	1.188	0.918	0.869	0.90475	1.14933	-1.27033	0.000221355	0.00144964
O01504	60S acidic ribosomal protein P2 OS=Caenorhabditis elegans GN=C37A2.7 PE=3 SV=2	C37A2.7	10.8	64	4	3	1.114	0.832	1.173	0.807	1.09	0.765	0.865	0.81725	1.12567	-1.37738	0.000222098	0.001453
Q19727	Vertebrate Pre-mRNA Processing Factor OS=Caenorhabditis elegans GN=prpf-4 PE=1 SV=1	prpf-4	90.9	7	5	5	0.908	1.084	0.92	1.041	0.94	1.097	1.057	1.06975	0.922667	1.15941	0.000222522	0.00145426
Q23312	40S ribosomal protein S7 OS=Caenorhabditis elegans GN=rps-7 PE=3 SV=1	rps-7	22	38	8	8	1.106	0.899	1.132	0.929	1.145	0.965	0.9	0.92325	1.12767	-1.22141	0.000223697	0.00146042
Q09967	EGG sterile (Unfertilizable) OS=Caenorhabditis elegans GN=egg-1 PE=1 SV=2	egg-1	59.7	24	11	11	0.709	1.228	0.742	1.247	0.695	1.248	1.278	1.25025	0.715333	1.74779	0.000224438	0.00146373
G5EET8	Protein Up-regulated in Daf-2(Gf) OS=Caenorhabditis elegans GN=pud-1.2 PE=1 SV=1	pud-1.2	17.2	54	5	5	0.635	1.329	0.652	1.334	0.622	1.318	1.328	1.32725	0.636333	2.08578	0.000225235	0.00146741
O18215	Uncharacterized protein OS=Caenorhabditis elegans GN=CELE_Y53C12B.1 PE=1 SV=1	CELE_Y53C12B.1	88	27	16	16	1.177	0.868	1.117	0.913	1.17	0.893	0.919	0.89825	1.15467	-1.28546	0.00022596	0.0014706
Q09607	Probable glutathione S-transferase gst-36 OS=Caenorhabditis elegans GN=gst-36 PE=3 SV=2	gst-36	23.9	25	5	5	0.918	1.044	0.919	1.055	0.892	1.016	1.058	1.04325	0.909667	1.14685	0.000226192	0.0014706
Q21465	2 (Zwei) IG domain protein OS=Caenorhabditis elegans GN=zig-12 PE=1 SV=1	zig-12	22.1	22	4	4	0.895	1.037	0.881	1.059	0.885	1.035	1.09	1.05525	0.887	1.18968	0.000226735	0.00147261
A0A1I6CM84	Suppressor of PAr-Two defect OS=Caenorhabditis elegans GN=spat-2 PE=1 SV=1	spat-2	64.9	40	16	4	0.836	1.149	0.887	1.163	0.852	1.103	1.111	1.1315	0.858333	1.31825	0.000227314	0.00147332
Q95ZV9	Uncharacterized protein OS=Caenorhabditis elegans GN=CELE_F08F8.9 PE=1 SV=1	CELE_F08F8.9	70.9	5	2	2	0.853	1.014	0.851	1.085	0.877	1.051	1.093	1.06075	0.860333	1.23295	0.000227232	0.00147332
Q22093	Transcription Factor ThreeC subunit (GTF3C homolog) OS=Caenorhabditis elegans GN=tftc-5 PE=1 SV=1	tftc-5	50.1	6	2	1	1.392	0.591	1.504	0.564	1.576	0.547	0.559	0.56525	1.49067	-2.63718	0.000230544	0.00149272
P30628	Probable V-type proton ATPase 116 kDa subunit a OS=Caenorhabditis elegans GN=unc-32 PE=2 SV=3	unc-32	103.3	14	10	10	1.062	0.964	1.086	0.978	1.082	0.957	0.958	0.96425	1.07667	-1.11658	0.000232865	0.00150465
Q9XXN4	Nucleolar GTP-binding protein 2 OS=Caenorhabditis elegans GN=ngp-1 PE=1 SV=2	ngp-1	73.3	26	17	17	1.11	0.911	1.156	0.916	1.13	0.972	0.899	0.9245	1.132	-1.22445	0.000232696	0.00150465
G5EDW8	Uncharacterized protein OS=Caenorhabditis elegans GN=CELE_VF13D12L.3 PE=1 SV=1	CELE_VF13D12L.3	42.8	27	10	10	0.823	1.047	0.834	1.063	0.811	1.009	1.103	1.0555	0.822667	1.28302	0.000233335	0.00150614
Q17339	Female germline-specific tumor suppressor gld-1 OS=Caenorhabditis elegans GN=gld-1 PE=1 SV=1	gld-1	50.6	33	12	12	0.888	1.063	0.926	1.114	0.898	1.092	1.047	1.079	0.904	1.19358	0.000233828	0.00150777
Q9TZ33	Ubiquinol-Cytochrome c oxidoReductase complex OS=Caenorhabditis elegans GN=ucr-2.3 PE=1 SV=1	ucr-2.3	45.5	23	9	9	0.888	1.041	0.91	0.991	0.893	1.013	1.032	1.01925	0.897	1.13629	0.000234482	0.00151044
Q21633	UBiquitin Conjugating enzyme OS=Caenorhabditis elegans GN=ubc-18 PE=1 SV=2	ubc-18	17.6	20	3	3	0.885	1.133	0.838	1.098	0.841	1.053	1.108	1.098	0.854667	1.28471	0.000235129	0.00151306
Q02328	Huntington interacting protein related 1 OS=Caenorhabditis elegans GN=hipr-1 PE=3 SV=3	hipr-1	104.4	19	17	17	0.884	1.082	0.864	1.065	0.864	1.07	1.074	1.07275	0.870667	1.2321	0.000236041	0.00151737
O01300	Uncharacterized protein OS=Caenorhabditis elegans GN=CELE_F09C8.1 PE=1 SV=2	CELE_F09C8.1	41.9	11	4	4	0.84	1.173	0.874	1.218	0.884	1.185	1.175	1.18775	0.866	1.37154	0.000237068	0.00151931
Q18945	Uncharacterized protein OS=Caenorhabditis elegans GN=CELE_D1054.5 PE=4 SV=2	CELE_D1054.5	44.1	4	1	1	0.745	1.097	0.775	1.225	0.806	1.079	1.222	1.15575	0.775333	1.49065	0.000236952	0.00151931
Q86S66	Nascent polypeptide-associated complex subunit alpha OS=Caenorhabditis elegans GN=icd-2 PE=1 SV=1	icd-2	22.1	58	9	4	0.878	1.131	0.893	1.069	0.859	1.049	1.053	1.0755	0.876667	1.22681	0.000236663	0.00151931
Q22003	Uncharacterized protein OS=Caenorhabditis elegans GN=CELE_R166.2 PE=1 SV=1	CELE_R166.2	71.2	14	6	6	1.05	0.899	1.078	0.895	1.077	0.855	0.842	0.87275	1.06833	-1.2241	0.000238474	0.00152677
Q86FL7	COLlagen OS=Caenorhabditis elegans GN=col-166 PE=4 SV=1	col-166	28.4	6	2	1	1.559	0.577	1.326	0.707	1.305	0.643	0.514	0.61025	1.39667	-2.28868	0.000239199	0.00152985
G5EGH4	Aminopeptidase OS=Caenorhabditis elegans GN=CELE_F49B2.6 PE=1 SV=1	CELE_F49B2.6	124.9	2	2	2	1.162	0.905	1.135	0.855	1.096	0.861	0.887	0.877	1.131	-1.28962	0.000239958	0.00153315
O01516	Uncharacterized protein OS=Caenorhabditis elegans GN=CELE_F19F10.3 PE=1 SV=2	CELE_F19F10.3	13.9	23	2	2	0.797	1.103	0.8	1.059	0.783	1.129	1.174	1.11625	0.793333	1.40704	0.000240904	0.00153703
Q23044	Uncharacterized protein OS=Caenorhabditis elegans GN=CELE_T22B7.7 PE=1 SV=1	CELE_T22B7.7	44.4	16	6	6	1.456	0.681	1.529	0.701	1.408	0.691	0.672	0.68625	1.46433	-2.13382	0.000241055	0.00153703
G5EF84	Gamma-tubulin interacting protein 2 OS=Caenorhabditis elegans GN=gip-2 PE=4 SV=1	gip-2	73.3	12	7	7	0.965	1.089	0.945	1.123	0.948	1.121	1.161	1.1235	0.952667	1.17932	0.000243315	0.00153813
O62515	Probable phytanoyl-CoA dioxygenase OS=Caenorhabditis elegans GN=ZK550.6 PE=3 SV=2	ZK550.6	35.7	24	8	8	0.796	1.071	0.813	1.121	0.85	1.067	1.022	1.07025	0.819667	1.30571	0.000242155	0.00153813
O76577	26S proteasome non-ATPase regulatory subunit 14 OS=Caenorhabditis elegans GN=rpn-11 PE=1 SV=1	rpn-11	34.6	32	9	8	0.917	1.06	0.929	1.045	0.913	1.013	1.029	1.03675	0.919667	1.12731	0.000243601	0.00153813
P34528	Putative serine protease K12H4.7 OS=Caenorhabditis elegans GN=K12H4.7 PE=3 SV=2	K12H4.7	56.5	7	4	4	1.151	0.876	1.095	0.886	1.137	0.923	0.897	0.8955	1.12767	-1.25926	0.000241565	0.00153813
P52716	Uncharacterized serine carboxypeptidase F32A5.3 OS=Caenorhabditis elegans GN=F32A5.3 PE=1 SV=1	F32A5.3	64	19	9	9	1.144	0.878	1.185	0.916	1.203	0.908	0.909	0.90275	1.17733	-1.30416	0.000244163	0.00153813
Q0G840	Uncharacterized protein OS=Caenorhabditis elegans GN=CELE_M106.3 PE=1 SV=1	CELE_M106.3	40.8	25	8	8	0.863	1.077	0.884	1.117	0.912	1.078	1.148	1.105	0.886333	1.24671	0.000242641	0.00153813
Q21228	Uncharacterized protein OS=Caenorhabditis elegans GN=CELE_K04G2.9 PE=1 SV=1	CELE_K04G2.9	23.7	9	1	1	0.717	1.086	0.742	1.088	0.721	0.973	1.069	1.054	0.726667	1.45046	0.000244121	0.00153813
Q21740	Yeast Enhancer of DeCapping homolog OS=Caenorhabditis elegans GN=edc-3 PE=1 SV=1	edc-3	62.6	19	9	9	0.712	1.225	0.749	1.222	0.72	1.227	1.251	1.23125	0.727	1.6936	0.000243275	0.00153813
Q95X59	Palmitoyltransferase OS=Caenorhabditis elegans GN=dhhc-3 PE=1 SV=1	dhhc-3	29.9	12	3	3	1.165	0.898	1.123	0.962	1.155	0.968	0.939	0.94175	1.14767	-1.21865	0.000244139	0.00153813
Q966J9	Uncharacterized protein OS=Caenorhabditis elegans GN=CELE_F35B3.4 PE=4 SV=1	CELE_F35B3.4	24.8	11	1	1	1.481	0.392	1.44	0.383	1.463	0.286	0.337	0.3495	1.46133	-4.18121	0.000242617	0.00153813
Q9N5S8	ACyLtransferase-like OS=Caenorhabditis elegans GN=acl-4 PE=1 SV=1	acl-4	69.8	8	4	4	0.843	1.053	0.817	0.987	0.813	1.031	1.082	1.03825	0.824333	1.2595	0.000243875	0.00153813
V6CLC2	Heterodimeric GTPase Activating Protein subunit OS=Caenorhabditis elegans GN=hgap-1 PE=1 SV=1	hgap-1	145.4	5	6	6	1.055	0.978	1.056	1.001	1.045	0.986	0.996	0.99025	1.052	-1.06236	0.000243277	0.00153813
Q18529	Uncharacterized protein OS=Caenorhabditis elegans GN=C39D10.7 PE=1 SV=3	C39D10.7	128.7	15	15	15	0.818	1.126	0.804	1.21	0.868	1.171	1.214	1.18025	0.83	1.42199	0.000246148	0.00154753
Q20546	Uncharacterized protein OS=Caenorhabditis elegans GN=CELE_F47G9.1 PE=1 SV=1	CELE_F47G9.1	23.7	15	4	4	1.05	0.919	1.06	0.903	1.036	0.886	0.936	0.911	1.04867	-1.15112	0.000246096	0.00154753
O17209	SQuaT OS=Caenorhabditis elegans GN=sqt-2 PE=1 SV=1	sqt-2	29.8	6	2	2	2.465	0.571	2.114	0.553	1.798	0.616	0.444	0.546	2.12567	-3.89316	0.000250111	0.00156797
O45593	BTB (Broad/complex/Tramtrack/Bric a brac) domain protein OS=Caenorhabditis elegans GN=btb-20 PE=1 SV=2	btb-20	34.7	10	3	3	1.181	0.785	1.225	0.754	1.291	0.84	0.886	0.81625	1.23233	-1.50975	0.000251407	0.00156797
O45766	Protein CWC15 homolog OS=Caenorhabditis elegans GN=T10C6.5 PE=3 SV=1	T10C6.5	26.1	34	7	7	0.886	1.121	0.894	1.138	0.926	1.112	1.158	1.13225	0.902	1.25527	0.000251134	0.00156797
P34260	Vacuolar protein sorting-associated protein 33A OS=Caenorhabditis elegans GN=vps-33.1 PE=1 SV=4	vps-33.1	68.1	8	4	4	0.972	1.087	0.956	1.047	0.946	1.071	1.064	1.06725	0.958	1.11404	0.000250237	0.00156797
P91345	Protein-tyrosine-phosphatase OS=Caenorhabditis elegans GN=CELE_F55F8.7 PE=4 SV=2	CELE_F55F8.7	56.3	4	2	2	1.395	0.813	1.284	0.743	1.442	0.842	0.914	0.828	1.37367	-1.65902	0.000251893	0.00156797
Q17902	EGALitarian (Drosophila exonuclease-like) homolog OS=Caenorhabditis elegans GN=egal-1 PE=1 SV=2	egal-1	64.8	15	8	8	1.165	0.897	1.115	0.888	1.139	0.868	0.878	0.88275	1.13967	-1.29104	0.000251005	0.00156797
Q18508	Protein mel-28 OS=Caenorhabditis elegans GN=mel-28 PE=1 SV=2	mel-28	200.7	16	21	21	0.807	1.18	0.809	1.188	0.84	1.167	1.197	1.183	0.818667	1.44503	0.000251667	0.00156797
Q20060	Structural maintenance of chromosomes protein 4 OS=Caenorhabditis elegans GN=smc-4 PE=1 SV=1	smc-4	176.5	19	29	29	0.92	1.103	0.884	1.088	0.892	1.104	1.13	1.10625	0.898667	1.23099	0.000251259	0.00156797
Q93641	SAC1 PIP phosphatase (Yeast Suppressor of ACtin) homolog OS=Caenorhabditis elegans GN=sac-1 PE=1 SV=2	sac-1	68.8	11	7	7	1.065	0.89	1.056	0.893	1.028	0.934	0.911	0.907	1.04967	-1.1573	0.000251815	0.00156797
Q9N4D9	Alpha N-terminal protein methyltransferase 1 OS=Caenorhabditis elegans GN=homt-1 PE=2 SV=2	homt-1	26.6	26	6	6	1.104	0.893	1.111	0.903	1.115	0.885	0.935	0.904	1.11	-1.22788	0.000251157	0.00156797
Q9XXH8	Arf-GAP with ANK repeat and PH domain-containing protein cnt-1 OS=Caenorhabditis elegans GN=cnt-1 PE=1 SV=2	cnt-1	90.5	6	5	5	0.93	1.014	0.919	1.035	0.91	0.993	1.017	1.01475	0.919667	1.10339	0.000252617	0.00157092
P91344	Mitochondrial Fission Factor OS=Caenorhabditis elegans GN=mff-2 PE=1 SV=1	mff-2	18.5	27	4	4	0.481	1.516	0.483	1.542	0.526	1.493	1.481	1.508	0.496667	3.03624	0.00025289	0.00157107
Q22619	Probable NADH dehydrogenase [ubiquinone] iron-sulfur protein 8, mitochondrial OS=Caenorhabditis elegans GN=T20H4.5 PE=2 SV=1	T20H4.5	23.9	15	3	3	0.893	1.012	0.917	1.02	0.902	0.982	1.007	1.00525	0.904	1.112	0.00025458	0.00158
Q9XVP0	40S ribosomal protein S15 OS=Caenorhabditis elegans GN=rps-15 PE=1 SV=3	rps-15	17.2	37	5	5	1.075	0.916	1.105	0.932	1.084	0.95	0.889	0.92175	1.088	-1.18036	0.000255489	0.00158409
Q9U3N4	Innexin-6 OS=Caenorhabditis elegans GN=inx-6 PE=1 SV=1	inx-6	45.1	2	1	1	1.121	0.84	1.089	0.909	1.103	0.839	0.868	0.864	1.10433	-1.27816	0.000257131	0.00159269
A0A061AJI9	Uncharacterized protein OS=Caenorhabditis elegans GN=epi-1 PE=1 SV=1	epi-1	409	21	68	68	1.099	0.927	1.063	0.928	1.083	0.957	0.941	0.93825	1.08167	-1.15286	0.0002591	0.00160016
H2KZ05	Uncharacterized protein OS=Caenorhabditis elegans GN=CELE_T05C3.6 PE=1 SV=1	CELE_T05C3.6	57	9	4	4	1.064	0.861	1.034	0.831	1.075	0.899	0.833	0.856	1.05767	-1.23559	0.000258624	0.00160016
Q9U302	Polyadenylate-binding protein OS=Caenorhabditis elegans GN=pab-1 PE=1 SV=1	pab-1	71.6	50	23	19	1.064	0.945	1.052	0.944	1.064	0.977	0.96	0.9565	1.06	-1.10821	0.000259024	0.00160016
G5ECF0	RIN (Ras/Rab INteractor) homolog OS=Caenorhabditis elegans GN=rin-1 PE=1 SV=1	rin-1	207.2	2	4	4	0.912	1.059	0.912	1.115	0.877	1.084	1.085	1.08575	0.900333	1.20594	0.000260449	0.00160535
Q9TXM1	Uncharacterized protein OS=Caenorhabditis elegans GN=meg-3 PE=4 SV=1	meg-3	95.7	2	2	2	0.498	1.015	0.59	1.299	0.587	1.336	1.186	1.209	0.558333	2.16537	0.000260682	0.00160535
Q9XTU5	Uncharacterized protein OS=Caenorhabditis elegans GN=CELE_Y49E10.16 PE=1 SV=1	CELE_Y49E10.16	36.9	10	3	2	1.527	0.727	1.331	0.841	1.497	0.796	0.886	0.8125	1.45167	-1.78667	0.000260706	0.00160535
H2KZL0	Galectin OS=Caenorhabditis elegans GN=CELE_W04B5.3 PE=1 SV=1	CELE_W04B5.3	46.4	13	5	5	0.858	1.074	0.848	1.081	0.871	1.065	1.07	1.0725	0.859	1.24854	0.000261256	0.00160592
Q966M4	URI (Unconventional prefoldin RPB5 Interactor) homolog OS=Caenorhabditis elegans GN=uri-1 PE=1 SV=1	uri-1	51.5	13	6	6	0.809	1.103	0.857	1.072	0.814	1.025	1.077	1.06925	0.826667	1.29345	0.000261565	0.00160592
Q9XXI3	Uncharacterized protein OS=Caenorhabditis elegans GN=CELE_Y17G7B.12 PE=1 SV=1	CELE_Y17G7B.12	30.2	14	4	4	1.164	0.9	1.143	0.872	1.163	0.946	0.896	0.9035	1.15667	-1.28021	0.000261528	0.00160592
Q09544	ATP synthase subunit delta, mitochondrial OS=Caenorhabditis elegans GN=F58F12.1 PE=1 SV=1	F58F12.1	16.9	33	5	5	0.505	1.428	0.555	1.349	0.493	1.336	1.397	1.3775	0.517667	2.66098	0.000262186	0.00160816
O01683	FACT complex subunit ssrp1-B OS=Caenorhabditis elegans GN=hmg-3 PE=3 SV=1	hmg-3	77.7	10	7	6	0.886	1.073	0.878	1.084	0.914	1.036	1.063	1.064	0.892667	1.19193	0.000262697	0.00160972
O44895	Uncharacterized protein OS=Caenorhabditis elegans GN=CELE_ZK484.3 PE=1 SV=2	CELE_ZK484.3	30.5	45	7	7	1.232	0.831	1.197	0.857	1.231	0.928	0.842	0.8645	1.22	-1.41122	0.000263239	0.00161147
Q9NEQ8	Uncharacterized protein OS=Caenorhabditis elegans GN=CELE_Y59A8B.8 PE=1 SV=2	CELE_Y59A8B.8	32.9	26	8	8	1.057	0.935	1.1	0.928	1.082	0.888	0.936	0.92175	1.07967	-1.17132	0.000263989	0.00161449
O44901	Protein-tyrosine-phosphatase OS=Caenorhabditis elegans GN=CELE_ZK484.7 PE=4 SV=1	CELE_ZK484.7	39.5	8	2	2	1.724	0.547	1.435	0.471	1.678	0.524	0.504	0.5115	1.61233	-3.15217	0.000264576	0.00161651
P52012	Peptidyl-prolyl cis-trans isomerase 4 OS=Caenorhabditis elegans GN=cyn-4 PE=1 SV=3	cyn-4	58.5	11	4	4	0.845	1.271	0.84	1.215	0.84	1.199	1.161	1.2115	0.841667	1.43941	0.00026621	0.00162243
Q10661	Dosage compensation protein dpy-30 OS=Caenorhabditis elegans GN=dpy-30 PE=1 SV=1	dpy-30	12.8	56	3	3	0.979	1.07	0.957	1.107	0.969	1.086	1.124	1.09675	0.968333	1.13262	0.000265832	0.00162243
Q8WTL6	Uncharacterized protein OS=Caenorhabditis elegans GN=hpo-29 PE=1 SV=2	hpo-29	98.4	30	26	26	1.042	0.965	1.063	0.925	1.038	0.93	0.936	0.939	1.04767	-1.11573	0.000266365	0.00162243
Q95Y51	SMN (Survival of Motor Neuron protein) Related OS=Caenorhabditis elegans GN=smr-1 PE=1 SV=1	smr-1	26.1	36	6	6	0.964	1.068	0.969	1.115	0.94	1.088	1.077	1.087	0.957667	1.13505	0.000266577	0.00162243
O45060	Uncharacterized protein OS=Caenorhabditis elegans GN=C35B1.5 PE=1 SV=1	C35B1.5	17	21	3	3	0.811	1.103	0.795	1.217	0.778	1.078	1.106	1.126	0.794667	1.41695	0.000267155	0.00162437
Q95XR3	Uncharacterized protein OS=Caenorhabditis elegans GN=CELE_Y39G10AR.9 PE=1 SV=2	CELE_Y39G10AR.9	46	15	5	5	0.95	1.152	0.917	1.11	0.951	1.108	1.123	1.12325	0.939333	1.19579	0.000267611	0.00162523
Q9BL17	HAlF transporter (PGP related) OS=Caenorhabditis elegans GN=haf-6 PE=1 SV=3	haf-6	73.3	16	11	8	0.894	1.1	0.904	1.105	0.869	1.132	1.123	1.115	0.889	1.25422	0.000267812	0.00162523
Q19853	Uncharacterized protein OS=Caenorhabditis elegans GN=CELE_F28B4.3 PE=1 SV=1	CELE_F28B4.3	244.7	14	24	19	1.091	0.907	1.101	0.932	1.081	0.957	0.949	0.93625	1.091	-1.16529	0.000269311	0.00163181
Q27531	CYtochrome P450 family OS=Caenorhabditis elegans GN=cyp-14a5 PE=1 SV=1	cyp-14a5	56.5	12	6	3	0.412	1.719	0.381	1.801	0.34	1.767	1.114	1.60025	0.377667	4.2372	0.000269415	0.00163181
P91400	Kinesin-like protein OS=Caenorhabditis elegans GN=klp-15 PE=1 SV=1	klp-15	64	22	11	9	0.789	1.226	0.852	1.272	0.777	1.34	1.307	1.28625	0.806	1.59584	0.000270332	0.00163264
Q09958	Probable rRNA-processing protein EBP2 homolog OS=Caenorhabditis elegans GN=C18A3.3 PE=1 SV=2	C18A3.3	38.1	20	7	7	1.152	1.045	1.173	1.003	1.14	1.043	1.022	1.02825	1.155	-1.12327	0.000269939	0.00163264
Q5F4U5	Uncharacterized protein OS=Caenorhabditis elegans GN=tag-261 PE=1 SV=1	tag-261	12.5	21	2	2	0.798	1.105	0.835	1.089	0.793	1.026	1.002	1.0555	0.808667	1.30523	0.000270122	0.00163264
G5ECE3	LAMinin related. See also lmb OS=Caenorhabditis elegans GN=lam-3 PE=1 SV=1	lam-3	343.6	3	9	9	1.078	0.923	1.042	0.899	1.082	0.883	0.923	0.907	1.06733	-1.17677	0.000271863	0.00163353
O01479	Tropomodulin OS=Caenorhabditis elegans GN=unc-94 PE=1 SV=2	unc-94	44.4	27	9	9	0.892	1.034	0.884	1.073	0.922	1.087	1.111	1.07625	0.899333	1.19672	0.000273338	0.00163353
O16454	Uncharacterized protein OS=Caenorhabditis elegans GN=tag-196 PE=1 SV=2	tag-196	55.2	9	3	3	0.876	1.093	0.901	1.203	0.841	1.215	1.143	1.1635	0.872667	1.33327	0.000271706	0.00163353
P91544	Uncharacterized protein OS=Caenorhabditis elegans GN=CELE_ZC204.12 PE=1 SV=1	CELE_ZC204.12	28.2	5	1	1	1.078	0.929	1.067	0.966	1.101	0.918	0.909	0.9305	1.082	-1.16282	0.000272623	0.00163353
Q19579	Polyadenylate-binding protein OS=Caenorhabditis elegans GN=pab-2 PE=1 SV=1	pab-2	75.9	36	21	17	1.095	0.919	1.088	0.976	1.115	0.955	0.955	0.95125	1.09933	-1.15567	0.000272695	0.00163353
Q20684	GaLECtin OS=Caenorhabditis elegans GN=lec-2 PE=1 SV=2	lec-2	131.9	18	16	16	0.842	1.159	0.806	1.175	0.828	1.177	1.189	1.175	0.825333	1.42367	0.000272392	0.00163353
Q20924	Sun domain-containing protein 1 OS=Caenorhabditis elegans GN=sun-1 PE=3 SV=1	sun-1	54.1	10	4	4	0.838	1.213	0.839	1.143	0.775	1.23	1.251	1.20925	0.817333	1.47951	0.000271578	0.00163353
Q94404	Uncharacterized protein OS=Caenorhabditis elegans GN=CELE_ZK265.7 PE=1 SV=2	CELE_ZK265.7	42.5	5	2	2	1.291	0.643	1.279	0.736	1.186	0.802	0.75	0.73275	1.252	-1.70863	0.000271691	0.00163353
Q9N393	Uncharacterized protein OS=Caenorhabditis elegans GN=CELE_Y54H5A.1 PE=1 SV=2	CELE_Y54H5A.1	50.6	23	8	8	1.048	0.95	1.059	0.91	1.03	0.903	0.922	0.92125	1.04567	-1.13505	0.000273186	0.00163353
Q9N4U5	Suppressor of Mec and Unc defects OS=Caenorhabditis elegans GN=smu-2 PE=1 SV=1	smu-2	62.2	11	5	5	0.94	1.018	0.921	1.051	0.929	1.039	1.011	1.02975	0.93	1.10726	0.000272574	0.00163353
Q9NAA7	Nop2 (NOP2)/SUN domain family member OS=Caenorhabditis elegans GN=nsun-5 PE=1 SV=2	nsun-5	49.8	14	6	6	1.091	0.967	1.058	0.937	1.078	0.968	0.943	0.95375	1.07567	-1.12783	0.00027285	0.00163353
O17589	Uncharacterized protein OS=Caenorhabditis elegans GN=eat-16 PE=1 SV=2	eat-16	54.7	4	2	2	1.213	0.877	1.212	0.97	1.153	0.948	0.914	0.92725	1.19267	-1.28624	0.000274206	0.00163621
Q95Q25	Uncharacterized protein OS=Caenorhabditis elegans GN=rad-51 PE=1 SV=1	rad-51	43.6	4	2	2	0.873	1.165	0.886	1.094	0.889	1.091	1.094	1.111	0.882667	1.25869	0.000274307	0.00163621
H2KZY6	Pharyngeal MARGginal cell marker OS=Caenorhabditis elegans GN=marg-1 PE=1 SV=1	marg-1	37.7	14	3	3	0.824	1.148	0.857	1.198	0.873	1.158	1.148	1.163	0.851333	1.36609	0.000275597	0.00164235
G5EF58	Intracelllar PhosphoLipase A family OS=Caenorhabditis elegans GN=ipla-7 PE=1 SV=1	ipla-7	52.6	11	4	4	1.056	0.876	1.065	0.881	1.055	0.834	0.865	0.864	1.05867	-1.22531	0.000276725	0.00164595
U4PC34	Uncharacterized protein OS=Caenorhabditis elegans GN=CELE_F56A11.5 PE=1 SV=1	CELE_F56A11.5	39	11	3	3	0.886	1.152	0.897	1.092	0.938	1.158	1.177	1.14475	0.907	1.26213	0.000276569	0.00164595
O45293	Probable N-acetylgalactosaminyltransferase 8 OS=Caenorhabditis elegans GN=gly-8 PE=1 SV=1	gly-8	48.3	12	5	5	1.087	0.896	1.1	0.899	1.1	0.905	0.945	0.91125	1.09567	-1.20238	0.000277189	0.00164715
O62236	SYntaXin OS=Caenorhabditis elegans GN=syx-7 PE=1 SV=2	syx-7	28	21	4	4	1.172	0.887	1.112	0.894	1.112	0.847	0.858	0.8715	1.132	-1.29891	0.000279563	0.00165969
Q22235	Endoplasmin homolog OS=Caenorhabditis elegans GN=enpl-1 PE=3 SV=1	enpl-1	87.1	45	30	29	1.079	0.967	1.068	0.933	1.048	0.918	0.942	0.94	1.065	-1.13298	0.000280499	0.00166368
Q6AHR3	Uncharacterized protein OS=Caenorhabditis elegans GN=CELE_R151.2 PE=1 SV=2	CELE_R151.2	49	21	8	8	1.082	0.947	1.102	0.911	1.058	0.918	0.904	0.92	1.08067	-1.17464	0.000281185	0.00166618
Q9BKZ9	Protein Fe65 homolog OS=Caenorhabditis elegans GN=feh-1 PE=1 SV=2	feh-1	76.3	6	4	4	1.127	0.901	1.195	0.925	1.14	0.922	0.865	0.90325	1.154	-1.27761	0.000281975	0.00166811
Q9XWZ3	RAB family OS=Caenorhabditis elegans GN=rab-30 PE=1 SV=1	rab-30	24.4	17	3	2	0.85	1.189	0.772	1.273	0.822	1.234	1.145	1.21025	0.814667	1.48558	0.000282043	0.00166811
S6F527	Uncharacterized protein OS=Caenorhabditis elegans GN=eat-17 PE=1 SV=1	eat-17	101.7	9	8	8	1.041	0.981	1.036	0.965	1.053	0.949	0.956	0.96275	1.04333	-1.0837	0.000282677	0.00167029
O16992	Uncharacterized protein OS=Caenorhabditis elegans GN=CELE_W03F9.4 PE=1 SV=2	CELE_W03F9.4	85.9	5	4	4	1.421	0.602	1.403	0.618	1.488	0.675	0.511	0.6015	1.43733	-2.38958	0.000283254	0.00167213
O16305	Calmodulin OS=Caenorhabditis elegans GN=cmd-1 PE=1 SV=3	cmd-1	16.8	45	6	6	1.094	0.985	1.096	0.95	1.11	0.942	0.94	0.95425	1.1	-1.15274	0.000284095	0.00167395
P46769	40S ribosomal protein SA OS=Caenorhabditis elegans GN=rps-0 PE=1 SV=3	rps-0	30.7	56	11	11	0.857	1.119	0.899	1.108	0.88	1.115	1.151	1.12325	0.878667	1.27836	0.000284009	0.00167395
Q09644	Protein arginine methyltransferase NDUFAF7 homolog, mitochondrial OS=Caenorhabditis elegans GN=ZK1128.1 PE=3 SV=4	ZK1128.1	48.1	7	3	3	1.595	0.561	1.399	0.712	1.683	0.784	0.603	0.665	1.559	-2.34436	0.000286077	0.00168405
A0A078BS63	InTestinal NeureXin-like OS=Caenorhabditis elegans GN=itx-1 PE=1 SV=1	itx-1	182.4	9	15	15	1.05	0.967	1.046	0.972	1.057	0.947	0.945	0.95775	1.051	-1.09736	0.000287076	0.00168835
O61826	Peptidylprolyl isomerase OS=Caenorhabditis elegans GN=fkb-7 PE=1 SV=2	fkb-7	36.1	6	2	2	0.872	0.925	0.877	0.925	0.863	0.939	0.921	0.9275	0.870667	1.06528	0.000287377	0.00168854
G5EFM7	Uncharacterized protein OS=Caenorhabditis elegans GN=CELE_F18C12.3 PE=1 SV=1	CELE_F18C12.3	61.6	18	11	11	1.17	0.9	1.118	0.913	1.144	0.916	0.885	0.9035	1.144	-1.26619	0.000288249	0.00169208
Q19305	SPONdin (Extracellular matrix glycoprotein) family OS=Caenorhabditis elegans GN=spon-1 PE=1 SV=2	spon-1	92.4	15	9	9	1.082	0.92	1.082	0.899	1.078	0.937	0.927	0.92075	1.08067	-1.17368	0.000291755	0.00171106
A9D2P7	Suppressor of Ectopic Unc-5 OS=Caenorhabditis elegans GN=seu-1 PE=1 SV=1	seu-1	75.3	10	8	8	0.912	1.135	0.854	1.114	0.883	1.181	1.184	1.1535	0.883	1.30634	0.000294106	0.00172164
Q19391	Uncharacterized protein OS=Caenorhabditis elegans GN=CELE_F13D11.4 PE=1 SV=3	CELE_F13D11.4	38.7	5	2	2	1.171	0.968	1.13	0.91	1.17	0.972	0.98	0.9575	1.157	-1.20836	0.000294072	0.00172164
Q09315	Putative cytosolic 5'-nucleotidase 3 OS=Caenorhabditis elegans GN=F25B5.3 PE=3 SV=2	F25B5.3	42.1	18	6	6	1.12	0.862	1.151	0.914	1.19	0.892	0.909	0.89425	1.15367	-1.29009	0.000294414	0.00172184
Q18515	Glycoprotein-N-acetylgalactosamine 3-beta-galactosyltransferase 1 OS=Caenorhabditis elegans GN=C38H2.2 PE=2 SV=2	C38H2.2	44.1	5	2	2	1.037	0.919	1.062	0.948	1.067	0.924	0.929	0.93	1.05533	-1.13477	0.000297285	0.00173702
A5JYW3	Uncharacterized protein OS=Caenorhabditis elegans GN=C25F9.11 PE=1 SV=1	C25F9.11	10.5	23	2	2	0.51	1.542	0.468	1.503	0.479	1.409	1.114	1.392	0.485667	2.86616	0.000298609	0.00174314
Q22624	Uncharacterized protein OS=Caenorhabditis elegans GN=CELE_T21B10.3 PE=1 SV=2	CELE_T21B10.3	135.4	7	9	9	0.927	1.083	0.895	1.067	0.901	1.057	1.018	1.05625	0.907667	1.1637	0.0002992	0.00174334
Q95PW2	Uncharacterized protein OS=Caenorhabditis elegans GN=CELE_ZK792.1 PE=1 SV=1	CELE_ZK792.1	55.2	8	4	4	1.124	0.941	1.124	0.946	1.12	0.906	0.917	0.9275	1.12267	-1.21042	0.000299097	0.00174334
Q19699	Glutamine-Fructose 6-phosphate AminoTransferase homolog OS=Caenorhabditis elegans GN=gfat-2 PE=1 SV=1	gfat-2	79.2	24	14	7	0.627	1.368	0.659	1.36	0.587	1.297	1.398	1.35575	0.624333	2.17152	0.000299598	0.00174405
O02621	Glutathione peroxidase 1 OS=Caenorhabditis elegans GN=gpx-1 PE=3 SV=1	gpx-1	18.4	28	5	3	0.958	1.069	0.921	1.099	0.95	1.13	1.128	1.1065	0.943	1.17338	0.000300409	0.00174695
O61707	TAF (TBP-associated transcription factor) family OS=Caenorhabditis elegans GN=taf-4 PE=1 SV=2	taf-4	57.7	4	2	2	1.186	0.923	1.121	0.918	1.162	0.955	0.865	0.91525	1.15633	-1.26341	0.000300652	0.00174695
Q9N4H7	Coatomer subunit alpha OS=Caenorhabditis elegans GN=copa-1 PE=1 SV=2	copa-1	137.6	19	22	22	1.052	0.968	1.045	0.989	1.051	0.965	0.976	0.9745	1.04933	-1.07679	0.000301906	0.00175261
Q19983	Tetraspanin OS=Caenorhabditis elegans GN=tsp-8 PE=1 SV=1	tsp-8	30.9	19	4	4	1.125	0.9	1.102	0.949	1.093	0.892	0.877	0.9045	1.10667	-1.22351	0.000303706	0.00176144
O02331	Uncharacterized protein OS=Caenorhabditis elegans GN=CELE_T24D1.2 PE=1 SV=2	CELE_T24D1.2	51.4	5	2	2	0.645	1.42	0.579	1.442	0.551	1.295	1.311	1.367	0.591667	2.31042	0.000304298	0.00176325
O16517	ATP synthase subunit OS=Caenorhabditis elegans GN=atp-4 PE=1 SV=1	atp-4	13.9	47	6	6	1.051	0.972	1.064	0.929	1.044	0.948	0.947	0.949	1.053	-1.10959	0.000305838	0.00177054
O02096	Adenylyl cyclase-associated protein OS=Caenorhabditis elegans GN=cas-2 PE=1 SV=2	cas-2	50.9	14	7	7	0.869	1.104	0.857	1.167	0.85	1.192	1.217	1.17	0.858667	1.36258	0.00030674	0.00177413
D5MCQ6	SUPpressor OS=Caenorhabditis elegans GN=sup-26 PE=1 SV=1	sup-26	47.8	23	8	8	1.144	0.847	1.103	0.839	1.177	0.867	0.817	0.8425	1.14133	-1.3547	0.000308382	0.00178199
G5EDH7	AANAT (Arylalkylamine N-AcetylTransferase) homolog OS=Caenorhabditis elegans GN=anat-1 PE=1 SV=2	anat-1	32.3	16	4	4	0.918	1.121	0.908	1.053	0.903	1.077	1.083	1.0835	0.909667	1.1911	0.000309565	0.00178497
O61219	N-alpha-acetyltransferase daf-31 OS=Caenorhabditis elegans GN=daf-31 PE=2 SV=1	daf-31	21.1	37	8	8	1.043	0.962	1.029	0.971	1.045	0.988	0.972	0.97325	1.039	-1.06756	0.000309524	0.00178497
Q9XUD6	Uncharacterized protein OS=Caenorhabditis elegans GN=CELE_F55G11.8 PE=1 SV=1	CELE_F55G11.8	37.4	13	3	2	1.307	0.752	1.306	0.671	1.329	0.75	0.659	0.708	1.314	-1.85593	0.000309751	0.00178497
Q20282	COLlagen OS=Caenorhabditis elegans GN=col-139 PE=1 SV=1	col-139	30.4	11	2	2	1.467	0.63	1.48	0.513	1.459	0.633	0.591	0.59175	1.46867	-2.4819	0.000313063	0.00180076
Q9NH52	Histone-lysine N-methyltransferase mes-4 OS=Caenorhabditis elegans GN=mes-4 PE=1 SV=1	mes-4	100	3	3	3	0.796	1.179	0.856	1.235	0.859	1.12	1.178	1.178	0.837	1.40741	0.000312879	0.00180076
O16595	MS Related Protein OS=Caenorhabditis elegans GN=msrp-5 PE=1 SV=1	msrp-5	14.1	17	2	2	1.075	0.881	1.057	0.901	1.105	0.943	0.912	0.90925	1.079	-1.18669	0.00031393	0.00180244
Q21929	L-xylulose reductase OS=Caenorhabditis elegans GN=dhs-21 PE=1 SV=2	dhs-21	27.2	31	7	7	0.815	1.17	0.815	1.142	0.817	1.138	1.078	1.132	0.815667	1.38782	0.000313803	0.00180244
Q2HQL2	Uncharacterized protein OS=Caenorhabditis elegans GN=CELE_Y105C5A.8 PE=1 SV=1	CELE_Y105C5A.8	26.9	24	6	6	0.882	1.14	0.831	1.181	0.89	1.2	1.105	1.1565	0.867667	1.33289	0.000314606	0.00180468
H9G328	Protein KINase OS=Caenorhabditis elegans GN=kin-4 PE=1 SV=1	kin-4	198.8	8	10	9	1.051	0.948	1.025	0.908	1.058	0.909	0.919	0.921	1.04467	-1.13427	0.000315594	0.00180783
Q9XWQ8	Uncharacterized protein OS=Caenorhabditis elegans GN=CELE_Y11D7A.5 PE=1 SV=1	CELE_Y11D7A.5	18.5	5	1	1	1.767	0.348	2.084	0.344	1.975	0.333	0.357	0.3455	1.942	-5.62084	0.000315731	0.00180783
O76430	Uncharacterized protein OS=Caenorhabditis elegans GN=C24B9.3 PE=1 SV=2	C24B9.3	45.2	9	4	4	1.026	0.933	1.054	0.94	1.047	0.953	0.911	0.93425	1.04233	-1.11569	0.000316873	0.00181272
G5EBZ1	(Xeroderma Pigmentosum group F) DNA repair gene homolog OS=Caenorhabditis elegans GN=xpf-1 PE=1 SV=1	xpf-1	107.2	3	3	3	0.945	1.039	0.93	1.099	0.914	1.057	1.058	1.06325	0.929667	1.14369	0.000317167	0.00181275
Q09497	Ras SUppressor homolog OS=Caenorhabditis elegans GN=rsu-1 PE=1 SV=1	rsu-1	30.5	19	6	6	1.096	0.886	1.129	0.875	1.095	0.891	0.874	0.8815	1.10667	-1.25544	0.000320744	0.00183153
Q9N3H9	Uncharacterized protein OS=Caenorhabditis elegans GN=CELE_Y52E8A.3 PE=1 SV=1	CELE_Y52E8A.3	17.3	24	3	3	0.939	1.149	0.931	1.115	0.899	1.064	1.101	1.10725	0.923	1.19962	0.000321833	0.00183609
O16291	Uncharacterized protein OS=Caenorhabditis elegans GN=CELE_F32D1.7 PE=1 SV=1	CELE_F32D1.7	31.6	28	5	5	0.64	1.276	0.736	1.383	0.7	1.102	1.154	1.22875	0.692	1.77565	0.000322459	0.00183799
Q93533	Uncharacterized protein OS=Caenorhabditis elegans GN=CELE_F20D1.1 PE=4 SV=1	CELE_F20D1.1	17.6	13	1	1	1.142	0.964	1.106	0.958	1.152	0.927	0.893	0.9355	1.13333	-1.21147	0.00032312	0.00184009
Q9XU67	RBD (RNA binding domain) protein OS=Caenorhabditis elegans GN=rbd-1 PE=1 SV=1	rbd-1	98	17	13	13	1.117	0.953	1.15	0.98	1.15	0.97	0.962	0.96625	1.139	-1.17878	0.000324611	0.00184691
Q20312	Uncharacterized protein OS=Caenorhabditis elegans GN=CELE_F42A10.7 PE=1 SV=1	CELE_F42A10.7	20.8	12	2	2	1.122	0.8	1.103	0.85	1.086	0.865	0.883	0.8495	1.10367	-1.2992	0.00032513	0.00184818
H2L2B2	Uncharacterized protein OS=Caenorhabditis elegans GN=CELE_F46B6.5 PE=1 SV=1	CELE_F46B6.5	94.1	7	5	5	0.921	1.108	0.881	1.073	0.896	1.057	1.076	1.0785	0.899333	1.19922	0.000328978	0.00185842
O02357	Infection Response protein OS=Caenorhabditis elegans GN=irg-5 PE=1 SV=2	irg-5	38.3	5	2	2	0.552	1.402	0.516	1.246	0.535	1.262	1.651	1.39025	0.534333	2.60184	0.000328357	0.00185842
P46582	Protein sumv-1 OS=Caenorhabditis elegans GN=sumv-1 PE=2 SV=2	sumv-1	112.1	7	5	5	0.859	1.112	0.846	1.242	0.834	1.224	1.179	1.18925	0.846333	1.40518	0.000327848	0.00185842
P91198	Protein Phosphatase Four Regulatory subunit OS=Caenorhabditis elegans GN=ppfr-2 PE=1 SV=1	ppfr-2	42.2	18	5	5	0.809	1.156	0.806	1.238	0.769	1.07	1.219	1.17075	0.794667	1.47326	0.000327958	0.00185842
Q09495	Uncharacterized protein OS=Caenorhabditis elegans GN=C34C12.2 PE=1 SV=1	C34C12.2	75.8	14	7	7	0.924	1.038	0.916	1.097	0.95	1.094	1.087	1.079	0.93	1.16022	0.000328257	0.00185842
Q21253	Gelsolin-like protein 1 OS=Caenorhabditis elegans GN=gsnl-1 PE=1 SV=1	gsnl-1	54.6	23	10	10	0.921	1.056	0.922	1.029	0.9	1.052	1.005	1.0355	0.914333	1.13252	0.000328999	0.00185842
Q9N4P9	EXOSome (Multiexonuclease complex) component OS=Caenorhabditis elegans GN=exos-4.2 PE=1 SV=3	exos-4.2	25.7	7	2	2	1.309	0.812	1.215	0.704	1.398	0.728	0.788	0.758	1.30733	-1.72471	0.000328685	0.00185842
Q9U2Z9	Uncharacterized protein OS=Caenorhabditis elegans GN=CELE_Y106G6H.8 PE=1 SV=2	CELE_Y106G6H.8	16.7	5	1	1	0.854	1.079	0.886	1.117	0.88	1.021	1.067	1.071	0.873333	1.22634	0.000330602	0.0018658
G5ED21	DNA-directed RNA polymerase subunit OS=Caenorhabditis elegans GN=rpoa-1 PE=1 SV=1	rpoa-1	195	19	31	30	1.062	0.948	1.075	0.964	1.062	0.973	0.934	0.95475	1.06633	-1.11687	0.000331845	0.00187113
O62486	NanOS related OS=Caenorhabditis elegans GN=nos-3 PE=1 SV=1	nos-3	96.1	16	8	8	0.84	1.193	0.792	1.371	0.858	1.449	1.287	1.325	0.83	1.59639	0.000332811	0.00187489
G5EES9	ThioredoXin-Like OS=Caenorhabditis elegans GN=txl-1 PE=1 SV=1	txl-1	31.1	27	7	7	0.938	1.111	0.945	1.123	0.922	1.057	1.121	1.103	0.935	1.17968	0.000334682	0.00188375
Q22467	CRAL/TRIO and GOLD domain containing OS=Caenorhabditis elegans GN=ctg-2 PE=1 SV=2	ctg-2	46.7	20	7	6	1.114	1.001	1.147	1.012	1.117	1.002	0.974	0.99725	1.126	-1.12911	0.000335102	0.00188442
G5ECD7	Uncharacterized protein OS=Caenorhabditis elegans GN=mel-11 PE=1 SV=1	mel-11	122.5	18	18	18	0.992	1.12	0.972	1.161	1.007	1.121	1.14	1.1355	0.990333	1.14658	0.00033578	0.00188636
Q21210	Uncharacterized protein OS=Caenorhabditis elegans GN=CELE_K04C2.2 PE=1 SV=1	CELE_K04C2.2	109.8	23	22	22	1.116	0.898	1.102	0.898	1.141	0.88	0.892	0.892	1.11967	-1.25523	0.000336046	0.00188636
P91442	Sulfhydryl oxidase OS=Caenorhabditis elegans GN=CELE_T10H10.2 PE=1 SV=1	CELE_T10H10.2	65.2	3	2	2	1.199	0.931	1.31	0.93	1.245	0.904	0.838	0.90075	1.25133	-1.38921	0.000336684	0.00188825
Q17361	Ubiquitin carboxyl-terminal hydrolase 14 OS=Caenorhabditis elegans GN=usp-14 PE=2 SV=2	usp-14	55.8	28	11	11	0.914	1.056	0.926	1.025	0.898	1.031	1.032	1.036	0.912667	1.13514	0.000337272	0.00188986
Q9NEU3	Queuine tRNA-ribosyltransferase accessory subunit 2 OS=Caenorhabditis elegans GN=tgt-2 PE=3 SV=1	tgt-2	41.9	17	6	6	1.102	0.941	1.076	0.884	1.09	0.928	0.935	0.922	1.08933	-1.18149	0.000337771	0.00189098
H2L0G8	Uncharacterized protein OS=Caenorhabditis elegans GN=CELE_M01H9.3 PE=1 SV=1	CELE_M01H9.3	26.8	22	4	4	0.615	1.505	0.628	1.366	0.607	1.275	1.207	1.33825	0.616667	2.17014	0.000338976	0.00189603
Q95Q11	28S ribosomal protein S7, mitochondrial OS=Caenorhabditis elegans GN=mrps-7 PE=3 SV=2	mrps-7	25.6	18	2	2	1.05	0.89	1.062	0.858	1.079	0.899	0.924	0.89275	1.06367	-1.19145	0.000340926	0.00190524
Q94239	STAUfen (DsRNA binding protein) homolog OS=Caenorhabditis elegans GN=stau-1 PE=1 SV=1	stau-1	77.8	8	6	6	1.187	0.961	1.143	0.949	1.187	0.943	0.978	0.95775	1.17233	-1.22405	0.000341859	0.00190876
Q93765	Uncharacterized protein OS=Caenorhabditis elegans GN=CELE_F53C11.1 PE=1 SV=2	CELE_F53C11.1	54.5	4	2	2	0.783	1.106	0.82	1.153	0.751	1.063	1.022	1.086	0.784667	1.38403	0.000343762	0.00191769
H2KYP2	Na/Ca eXchangers OS=Caenorhabditis elegans GN=ncx-2 PE=1 SV=1	ncx-2	108.4	14	13	3	0.943	1.129	0.96	1.1	0.968	1.092	1.162	1.12075	0.957	1.17111	0.000344501	0.00191961
Q9N5L0	Uncharacterized protein OS=Caenorhabditis elegans GN=CELE_H24K24.4 PE=1 SV=2	CELE_H24K24.4	68.1	16	8	8	1.058	0.942	1.059	0.937	1.089	0.966	0.931	0.944	1.06867	-1.13206	0.000344718	0.00191961
P34286	Proteasome subunit beta type-1 OS=Caenorhabditis elegans GN=pbs-6 PE=1 SV=2	pbs-6	28.9	12	3	3	0.902	1.065	0.932	1.059	0.903	1.064	1.131	1.07975	0.912333	1.1835	0.000345287	0.00192108
P27798	Calreticulin OS=Caenorhabditis elegans GN=crt-1 PE=1 SV=1	crt-1	45.6	27	8	8	1.071	0.933	1.082	0.898	1.083	0.88	0.907	0.9045	1.07867	-1.19256	0.000345913	0.00192286
Q5FC61	Uncharacterized protein OS=Caenorhabditis elegans GN=C35A5.11 PE=1 SV=1	C35A5.11	18.6	6	1	1	2.249	0.346	1.84	0.317	2.335	0.349	0.369	0.34525	2.14133	-6.20227	0.000347521	0.00193009
G5EC21	Protein qua-1 OS=Caenorhabditis elegans GN=qua-1 PE=2 SV=1	qua-1	116.8	8	6	6	2.141	0.331	1.84	0.481	2.129	0.444	0.274	0.3825	2.03667	-5.32462	0.000348328	0.00193099
O16315	Uncharacterized protein OS=Caenorhabditis elegans GN=C05C8.7 PE=1 SV=1	C05C8.7	53.3	12	5	5	1.43	0.715	1.385	0.73	1.425	0.776	0.855	0.769	1.41333	-1.83788	0.000348844	0.00193099
O44954	Succinate dehydrogenase [ubiquinone] flavoprotein subunit, mitochondrial OS=Caenorhabditis elegans GN=sdha-2 PE=1 SV=1	sdha-2	70.4	19	11	9	0.926	1.085	0.925	1.021	0.905	1.06	1.068	1.0585	0.918667	1.15221	0.000348911	0.00193099
Q9TZ58	Uncharacterized protein OS=Caenorhabditis elegans GN=CELE_K01A2.5 PE=1 SV=1	CELE_K01A2.5	29.7	6	2	2	1.058	0.856	1.115	0.881	1.1	0.844	0.842	0.85575	1.091	-1.27491	0.000348611	0.00193099
Q9XW03	Uncharacterized protein OS=Caenorhabditis elegans GN=CELE_Y54G11A.2 PE=1 SV=1	CELE_Y54G11A.2	24.3	29	6	6	0.861	1.035	0.87	1.037	0.895	1.045	1.07	1.04675	0.875333	1.19583	0.000349328	0.0019316
Q19479	INverted Formin/formin Three-related OS=Caenorhabditis elegans GN=inft-2 PE=1 SV=5	inft-2	122	15	12	12	0.964	1.086	0.981	1.148	0.984	1.109	1.131	1.1185	0.976333	1.14561	0.000349842	0.00193274
L8E917	Related to yeast Vacuolar Protein Sorting factor OS=Caenorhabditis elegans GN=vps-26 PE=1 SV=1	vps-26	47.2	10	4	4	0.808	1.174	0.77	1.196	0.757	1.142	1.176	1.172	0.778333	1.50578	0.000353266	0.00194653
Q17510	Regulator of Microtubule Dynamics OS=Caenorhabditis elegans GN=rmd-3 PE=1 SV=1	rmd-3	25.9	18	4	4	1.087	0.9	1.132	0.955	1.138	0.952	0.918	0.93125	1.119	-1.20161	0.000353115	0.00194653
Q9TYT3	SHC-transforming protein homolog 1 OS=Caenorhabditis elegans GN=shc-1 PE=1 SV=2	shc-1	35.1	11	3	3	1.068	0.846	1.079	0.892	1.055	0.884	0.91	0.883	1.06733	-1.20876	0.000353162	0.00194653
Q9N3S2	RNA interference defective protein 10 OS=Caenorhabditis elegans GN=rde-10 PE=1 SV=1	rde-10	72.1	3	2	2	0.799	1.168	0.81	1.148	0.741	1.131	1.05	1.12425	0.783333	1.43521	0.000353579	0.00194654
Q9XUP4	D-tyrosyl-tRNA(Tyr) deacylase OS=Caenorhabditis elegans GN=pqn-68 PE=1 SV=1	pqn-68	16.7	10	1	1	1.283	0.723	1.13	0.805	1.244	0.689	0.785	0.7505	1.219	-1.62425	0.000354385	0.00194927
A6ZJ73	Uncharacterized protein OS=Caenorhabditis elegans GN=C35C5.10 PE=4 SV=1	C35C5.10	36	4	1	1	1.164	0.887	1.199	0.894	1.121	0.809	0.91	0.875	1.16133	-1.32724	0.000354862	0.00194929
Q17490	Uncharacterized protein OS=Caenorhabditis elegans GN=unc-44 PE=1 SV=2	unc-44	774.9	17	66	65	1.027	0.973	1.028	0.982	1.04	0.985	0.972	0.978	1.03167	-1.05487	0.000355009	0.00194929
Q22782	Ras-related protein Rab-6.2 OS=Caenorhabditis elegans GN=rab-6.2 PE=3 SV=1	rab-6.2	23.4	30	6	3	1.125	0.985	1.173	0.944	1.133	0.987	0.955	0.96775	1.14367	-1.18178	0.000355451	0.00195002
H2KZG6	Acyl CoA DeHydrogenase OS=Caenorhabditis elegans GN=acdh-1 PE=1 SV=1	acdh-1	47.1	28	11	8	1.057	0.84	1.085	0.896	1.066	0.9	0.894	0.8825	1.06933	-1.21171	0.000356804	0.00195403
Q9XXF9	Uncharacterized protein OS=Caenorhabditis elegans GN=CELE_Y37A1B.5 PE=1 SV=1	CELE_Y37A1B.5	52.4	14	6	6	0.764	1.111	0.734	1.117	0.698	1.1	1.181	1.12725	0.732	1.53996	0.000356748	0.00195403
P51403	40S ribosomal protein S2 OS=Caenorhabditis elegans GN=rps-2 PE=3 SV=1	rps-2	28.9	49	14	14	1.118	0.954	1.149	0.956	1.129	1.012	0.978	0.975	1.132	-1.16103	0.000357237	0.0019547
Q9UAW2	Uncharacterized protein OS=Caenorhabditis elegans GN=CELE_DC2.5 PE=1 SV=4	CELE_DC2.5	37.9	13	4	4	0.898	1.083	0.873	1.139	0.928	1.118	1.168	1.127	0.899667	1.25269	0.000358942	0.00196232
O62437	Uncharacterized protein OS=Caenorhabditis elegans GN=CELE_Y41E3.8 PE=1 SV=1	CELE_Y41E3.8	11	42	3	3	0.839	1.129	0.827	1.231	0.863	1.168	1.289	1.20425	0.843	1.42853	0.000359395	0.00196309
Q7YTR9	Uncharacterized protein OS=Caenorhabditis elegans GN=C27B7.9 PE=1 SV=1	C27B7.9	10.1	30	3	3	0.395	1.638	0.416	1.709	0.44	1.595	1.136	1.5195	0.417	3.64388	0.000359773	0.00196345
V6CKN0	Uncharacterized protein OS=Caenorhabditis elegans GN=CELE_Y34D9A.3 PE=4 SV=1	CELE_Y34D9A.3	90.6	2	2	2	1.139	0.89	1.138	0.856	1.151	0.851	0.814	0.85275	1.14267	-1.33998	0.000362279	0.00197541
Q18674	Ribosomal RNA processing protein 1 homolog OS=Caenorhabditis elegans GN=C47E12.7 PE=3 SV=2	C47E12.7	45.8	20	8	8	1.166	0.89	1.174	0.926	1.169	0.952	0.928	0.924	1.16967	-1.26587	0.000362967	0.00197745
Q18490	Uncharacterized protein OS=Caenorhabditis elegans GN=C35D10.13 PE=1 SV=1	C35D10.13	16.2	29	4	4	0.752	1.182	0.806	1.086	0.733	1.059	1.089	1.104	0.763667	1.44566	0.000363469	0.00197821
Q20588	Translation machinery-associated protein 7 homolog OS=Caenorhabditis elegans GN=F49C12.11 PE=3 SV=1	F49C12.11	6.9	16	1	1	0.88	1.201	0.898	1.161	0.833	1.173	1.089	1.156	0.870333	1.32823	0.000364188	0.00197821
Q22516	Chromodomain-helicase-DNA-binding protein 3 homolog OS=Caenorhabditis elegans GN=chd-3 PE=2 SV=2	chd-3	205.1	4	8	4	1.09	0.874	1.04	0.84	1.085	0.838	0.847	0.84975	1.07167	-1.26116	0.000363748	0.00197821
Q9N4A7	Protein SEC13 homolog OS=Caenorhabditis elegans GN=npp-20 PE=3 SV=1	npp-20	34.7	27	8	8	1.047	0.962	1.036	0.968	1.062	0.937	0.963	0.9575	1.04833	-1.09487	0.000364366	0.00197821
Q93646	Syntrophin-1 OS=Caenorhabditis elegans GN=stn-1 PE=1 SV=1	stn-1	49	6	3	3	1.22	0.899	1.127	0.819	1.158	0.864	0.866	0.862	1.16833	-1.35538	0.000368858	0.00200087
P34454	Uncharacterized protein F54F2.9 OS=Caenorhabditis elegans GN=F54F2.9 PE=3 SV=3	F54F2.9	48.2	31	13	13	1.098	0.922	1.066	0.94	1.089	0.973	0.966	0.95025	1.08433	-1.1411	0.000369865	0.0020046
P34623	DDRGK domain-containing protein 1 OS=Caenorhabditis elegans GN=ufbp-1 PE=3 SV=3	ufbp-1	35.1	24	6	6	1.074	0.953	1.078	0.914	1.041	0.91	0.927	0.926	1.06433	-1.14939	0.000370732	0.00200584
Q22032	TransThyretin-Related family domain OS=Caenorhabditis elegans GN=ttr-27 PE=1 SV=1	ttr-27	15.4	22	2	2	1.232	0.803	1.2	0.844	1.244	0.913	0.812	0.843	1.22533	-1.45354	0.00037059	0.00200584
Q9NES8	Serine/threonine-protein phosphatase 5 OS=Caenorhabditis elegans GN=pph-5 PE=1 SV=2	pph-5	56.4	25	10	10	0.999	0.939	0.998	0.936	1.003	0.951	0.952	0.9445	1	-1.05876	0.000372683	0.00201467
O01422	COP9 signalosome complex subunit 2 OS=Caenorhabditis elegans GN=csn-2 PE=1 SV=2	csn-2	56.7	14	7	7	0.93	1.044	0.934	1.031	0.91	1.014	1.036	1.03125	0.924667	1.11527	0.000374988	0.00202539
Q93596	Uncharacterized protein OS=Caenorhabditis elegans GN=CELE_F26A3.5 PE=1 SV=2	CELE_F26A3.5	37.2	9	2	2	1.234	0.687	1.196	0.686	1.182	0.758	0.798	0.73225	1.204	-1.64425	0.00037623	0.00203035
G5EE46	Uncharacterized protein OS=Caenorhabditis elegans GN=CELE_F54D5.12 PE=1 SV=1	CELE_F54D5.12	53.3	25	10	10	0.919	1.124	0.922	1.1	0.882	1.069	1.051	1.086	0.907667	1.19647	0.000379593	0.00204674
Q21918	Uncharacterized protein OS=Caenorhabditis elegans GN=CELE_R10H10.6 PE=1 SV=1	CELE_R10H10.6	14.8	13	2	2	1.102	0.839	1.072	0.877	1.137	0.885	0.858	0.86475	1.10367	-1.27628	0.000380565	0.00205023
Q18673	Neprilysin-1 OS=Caenorhabditis elegans GN=nep-1 PE=1 SV=3	nep-1	86.9	10	6	6	1.518	0.701	1.444	0.739	1.363	0.695	0.72	0.71375	1.44167	-2.01985	0.000381049	0.00205108
H2KYB8	Glutamate Receptor Level Decreased OS=Caenorhabditis elegans GN=grld-1 PE=1 SV=1	grld-1	58.9	12	7	7	1.161	0.968	1.13	0.955	1.12	0.97	0.942	0.95875	1.137	-1.18592	0.000382185	0.00205274
Q22705	Uncharacterized protein OS=Caenorhabditis elegans GN=CELE_T23G7.3 PE=1 SV=1	CELE_T23G7.3	39	30	8	8	1.124	0.874	1.189	0.845	1.158	0.88	0.861	0.865	1.157	-1.33757	0.000382172	0.00205274
Q9XTY9	Vacuolar H ATPase OS=Caenorhabditis elegans GN=vha-20 PE=1 SV=1	vha-20	34.2	12	4	4	1.12	0.868	1.182	0.841	1.162	0.875	0.864	0.862	1.15467	-1.33952	0.000382338	0.00205274
Q93167	Uncharacterized protein OS=Caenorhabditis elegans GN=C01G10.7 PE=1 SV=1	C01G10.7	36.3	11	3	3	0.785	1.136	0.793	1.235	0.793	1.13	1.119	1.155	0.790333	1.46141	0.000383581	0.00205766
Q23203	Cysteine-rich hydrophobic protein OS=Caenorhabditis elegans GN=tag-266 PE=1 SV=2	tag-266	19.9	18	3	3	0.763	1.058	0.82	1.091	0.758	1.002	1.121	1.068	0.780333	1.36865	0.000384988	0.00206344
Q21029	Mitogen-activated protein kinase kinase kinase nsy-1 OS=Caenorhabditis elegans GN=nsy-1 PE=1 SV=4	nsy-1	169.5	7	9	9	1.168	0.846	1.17	0.783	1.253	0.838	0.92	0.84675	1.197	-1.41364	0.000387188	0.00207174
Q86MH6	Uncharacterized protein OS=Caenorhabditis elegans GN=CELE_T08B6.9 PE=1 SV=1	CELE_T08B6.9	62.4	3	2	2	1.144	0.797	1.142	0.863	1.1	0.798	0.883	0.83525	1.12867	-1.35129	0.000387195	0.00207174
Q8MXR2	HnRNP F homolog OS=Caenorhabditis elegans GN=hrpf-2 PE=1 SV=1	hrpf-2	66.7	18	11	11	0.951	1.047	0.942	1.047	0.928	1.035	1.059	1.047	0.940333	1.11343	0.00038815	0.00207347
Q9U217	Fatty Acid Amide Hydrolase homolog OS=Caenorhabditis elegans GN=faah-4 PE=1 SV=1	faah-4	71.7	11	6	6	0.935	1.047	0.946	1.114	0.913	1.063	1.093	1.07925	0.931333	1.15882	0.000388178	0.00207347
G5EE04	Hsp-70 Interacting Protein homolog OS=Caenorhabditis elegans GN=hip-1 PE=1 SV=1	hip-1	44.7	42	14	14	0.877	1.132	0.867	1.09	0.873	1.095	1.053	1.0925	0.872333	1.25239	0.000392777	0.00209481
Q93703	Tyrosine AminoTraNsferase OS=Caenorhabditis elegans GN=tatn-1 PE=1 SV=1	tatn-1	51	8	3	3	1.242	0.798	1.284	0.868	1.173	0.88	0.933	0.86975	1.233	-1.41765	0.000392839	0.00209481
Q9U2G6	Uncharacterized protein OS=Caenorhabditis elegans GN=CELE_Y43F8A.2 PE=1 SV=1	CELE_Y43F8A.2	57	8	4	4	1.143	0.799	1.143	0.868	1.166	0.884	0.844	0.84875	1.15067	-1.35572	0.000393309	0.00209554
O18180	Mitochondrial Ribosomal Protein, Large OS=Caenorhabditis elegans GN=mrpl-12 PE=1 SV=1	mrpl-12	18.4	48	5	5	0.931	0.999	0.929	0.987	0.922	0.98	1.007	0.99325	0.927333	1.07108	0.000396575	0.00210457
Q17432	Uncharacterized protein OS=Caenorhabditis elegans GN=B0035.3 PE=1 SV=1	B0035.3	22.1	23	4	4	0.874	1.031	0.868	1.019	0.862	1.038	1.083	1.04275	0.868	1.20132	0.000397013	0.00210457
Q9N4F4	G Protein, Alpha subunit OS=Caenorhabditis elegans GN=gpa-17 PE=1 SV=1	gpa-17	47.2	7	3	3	1.163	0.887	1.109	0.877	1.144	0.923	0.963	0.9125	1.13867	-1.24785	0.000396963	0.00210457
Q9XVI1	Uncharacterized protein OS=Caenorhabditis elegans GN=CELE_T23G11.1 PE=1 SV=1	CELE_T23G11.1	18.7	36	4	4	1.196	0.853	1.214	0.902	1.215	0.929	0.928	0.903	1.20833	-1.33813	0.000395745	0.00210457
Q9XWH0	Mitotic checkpoint protein bub-3 OS=Caenorhabditis elegans GN=bub-3 PE=1 SV=1	bub-3	38.1	18	4	4	0.951	1.088	0.971	1.084	0.976	1.099	1.071	1.0855	0.966	1.12371	0.000396043	0.00210457
S6FWN4	K+/Cl-Cotransporter OS=Caenorhabditis elegans GN=kcc-1 PE=1 SV=1	kcc-1	126.7	16	15	15	0.977	1.066	0.963	1.069	0.954	1.051	1.075	1.06525	0.964667	1.10427	0.000396207	0.00210457
Q22013	Uncharacterized protein OS=Caenorhabditis elegans GN=CELE_R186.3 PE=1 SV=1	CELE_R186.3	26.8	32	8	8	1.019	0.947	1.041	0.943	1.034	0.908	0.937	0.93375	1.03133	-1.10451	0.000398312	0.00210968
O01914	TATA box-binding protein-associated factor RNA polymerase I subunit B OS=Caenorhabditis elegans GN=F23H11.2 PE=3 SV=3	F23H11.2	99.7	1	1	1	1.272	1.047	1.346	1.034	1.314	1.1	1.07	1.06275	1.31067	-1.23328	0.000399113	0.00211145
Q9N3T5	SPG (Spastic paraplegia) OS=Caenorhabditis elegans GN=spg-7 PE=1 SV=2	spg-7	87.4	25	19	19	1.029	0.963	1.04	0.947	1.03	0.934	0.931	0.94375	1.033	-1.09457	0.000399319	0.00211145
O44739	BAG family molecular chaperone regulator 1 OS=Caenorhabditis elegans GN=bag-1 PE=1 SV=1	bag-1	24	39	8	8	0.926	1.022	0.94	1.032	0.935	0.998	1.035	1.02175	0.933667	1.09434	0.000400532	0.00211609
Q6A573	Uncharacterized protein OS=Caenorhabditis elegans GN=CELE_Y44E3A.4 PE=1 SV=2	CELE_Y44E3A.4	58.4	48	12	12	0.88	1.076	0.899	1.106	0.847	1.038	1.121	1.08525	0.875333	1.23981	0.000401888	0.00212147
Q19848	Serine/threonine-protein kinase VRK1 OS=Caenorhabditis elegans GN=vrk-1 PE=1 SV=1	vrk-1	67.3	20	10	10	0.953	1.071	0.914	1.104	0.945	1.128	1.106	1.10225	0.937333	1.17594	0.00040248	0.00212221
Q9GUF1	ACid Phosphatase family OS=Caenorhabditis elegans GN=acp-7 PE=1 SV=1	acp-7	47.7	5	2	1	0.847	1.277	0.783	1.176	0.856	1.122	1.316	1.22275	0.828667	1.47556	0.000402704	0.00212221
O45298	Amino acid Transporter GlycoProtein subunit OS=Caenorhabditis elegans GN=atgp-2 PE=1 SV=2	atgp-2	73.3	11	7	7	1.14	0.889	1.095	0.844	1.16	0.939	0.907	0.89475	1.13167	-1.26479	0.000403496	0.00212283
U4PLR3	Uncharacterized protein OS=Caenorhabditis elegans GN=kvs-5 PE=1 SV=1	kvs-5	67.9	6	4	4	1.066	0.91	1.055	0.872	1.068	0.896	0.858	0.884	1.063	-1.20249	0.000403239	0.00212283
Q22924	Uncharacterized protein OS=Caenorhabditis elegans GN=C50E3.5 PE=1 SV=2	C50E3.5	54.2	2	1	1	1.04	1.353	1.015	1.329	1.067	1.271	1.233	1.2965	1.04067	1.24584	0.000406062	0.00213454
Q22138	DNaJ domain (Prokaryotic heat shock protein) OS=Caenorhabditis elegans GN=dnj-18 PE=4 SV=1	dnj-18	29.3	17	4	4	1.136	0.929	1.153	0.989	1.138	0.948	0.969	0.95875	1.14233	-1.19148	0.000406456	0.00213483
Q93572	60S acidic ribosomal protein P0 OS=Caenorhabditis elegans GN=rpa-0 PE=1 SV=3	rpa-0	33.8	44	11	10	1.043	0.917	1.081	0.914	1.052	0.911	0.958	0.925	1.05867	-1.1445	0.00040708	0.00213632
Q23330	Uncharacterized protein OS=Caenorhabditis elegans GN=CELE_ZC449.5 PE=1 SV=2	CELE_ZC449.5	53.6	9	4	4	1.238	0.992	1.182	0.901	1.167	0.969	0.945	0.95175	1.19567	-1.25628	0.000407837	0.00213851
Q21884	Uncharacterized protein OS=Caenorhabditis elegans GN=CELE_R09H10.5 PE=1 SV=2	CELE_R09H10.5	177	8	11	11	1.08	0.902	1.083	0.878	1.07	0.934	0.902	0.904	1.07767	-1.19211	0.000410116	0.00214724
Q7YX57	Uncharacterized protein OS=Caenorhabditis elegans GN=CELE_D1086.8 PE=1 SV=1	CELE_D1086.8	20.9	20	3	3	1.011	0.887	0.977	0.862	0.984	0.866	0.852	0.86675	0.990667	-1.14297	0.000410186	0.00214724
Q21531	Initiation Factor 4G (eIF4G) family OS=Caenorhabditis elegans GN=ifg-1 PE=1 SV=1	ifg-1	129.2	29	28	27	1.043	0.961	1.026	0.965	1.029	0.979	0.965	0.9675	1.03267	-1.06736	0.000412046	0.00215384
Q9N3I1	Uncharacterized protein OS=Caenorhabditis elegans GN=CELE_Y51H7C.13 PE=1 SV=2	CELE_Y51H7C.13	36.1	9	2	2	1.696	1.003	1.473	0.999	1.575	0.936	0.817	0.93875	1.58133	-1.68451	0.000412131	0.00215384
Q9N4U2	COLlagen OS=Caenorhabditis elegans GN=col-71 PE=1 SV=1	col-71	37	17	4	4	2.064	0.616	1.984	0.468	1.722	0.461	0.337	0.4705	1.92333	-4.08785	0.00041259	0.00215445
H2L0C0	EMC Endoplasmic Membrane protein Complex (Yeast EMC) homolog OS=Caenorhabditis elegans GN=emc-1 PE=1 SV=1	emc-1	104.7	18	13	13	1.071	1.01	1.073	1.007	1.058	1.002	1.024	1.01075	1.06733	-1.05598	0.000414667	0.0021617
Q9XTT3	SCAVenger receptor (CD36 family) related OS=Caenorhabditis elegans GN=scav-3 PE=1 SV=3	scav-3	60.1	14	7	7	0.93	1.105	0.961	1.098	0.928	1.071	1.063	1.08425	0.939667	1.15387	0.000414467	0.0021617
Q65XY4	Uncharacterized protein OS=Caenorhabditis elegans GN=CELE_K07A3.3 PE=4 SV=1	CELE_K07A3.3	57.8	5	3	3	1.11	0.924	1.111	0.897	1.116	0.915	0.872	0.902	1.11233	-1.23319	0.000416511	0.00216951
O45941	UPF0375 protein Y45F10C.2 OS=Caenorhabditis elegans GN=Y45F10C.2 PE=1 SV=1	Y45F10C.2	12.8	15	1	1	0.721	1.381	0.693	1.535	0.8	1.46	1.37	1.4365	0.738	1.94648	0.000417	0.00217026
O45303	Uncharacterized protein OS=Caenorhabditis elegans GN=C45G3.3 PE=1 SV=3	C45G3.3	32.7	19	5	5	1.104	0.917	1.073	0.956	1.112	0.928	0.881	0.9205	1.09633	-1.19102	0.00041788	0.00217291
P50140	Chaperonin homolog Hsp-60, mitochondrial OS=Caenorhabditis elegans GN=hsp-60 PE=2 SV=2	hsp-60	60.1	61	27	27	1.034	0.939	1.038	0.926	1.058	0.926	0.921	0.928	1.04333	-1.12428	0.000418199	0.00217291
P90761	Putative stoned B-like protein OS=Caenorhabditis elegans GN=unc-41 PE=3 SV=2	unc-41	189.7	1	1	1	0.746	1.3	0.811	1.123	0.801	1.384	1.224	1.25775	0.786	1.60019	0.000418843	0.00217446
Q20576	Prion-like-(Q/N-rich)-domain-bearing protein OS=Caenorhabditis elegans GN=pqn-39 PE=1 SV=2	pqn-39	81.3	9	5	5	0.879	1.307	0.8	1.279	0.837	1.361	1.265	1.303	0.838667	1.55366	0.000419305	0.00217506
P53806	Calcipressin-like protein OS=Caenorhabditis elegans GN=rcan-1 PE=1 SV=2	rcan-1	23	6	1	1	1.137	0.897	1.079	0.848	1.064	0.852	0.819	0.854	1.09333	-1.28025	0.000420934	0.00218171
Q19660	Uncharacterized protein OS=Caenorhabditis elegans GN=CELE_F21C10.10 PE=1 SV=2	CELE_F21C10.10	24.5	16	3	3	0.796	1.156	0.768	1.183	0.78	1.039	1.105	1.12075	0.781333	1.43441	0.000422595	0.00218851
P91917	Obg-like ATPase 1 OS=Caenorhabditis elegans GN=ola-1 PE=3 SV=1	ola-1	44.3	48	18	18	1.032	0.97	1.037	0.934	1.046	0.95	0.942	0.949	1.03833	-1.09413	0.000424132	0.00219286
Q10124	Putative RNA exonuclease pqe-1 OS=Caenorhabditis elegans GN=pqe-1 PE=2 SV=2	pqe-1	182.1	6	9	9	0.837	1.174	0.906	1.164	0.834	1.287	1.156	1.19525	0.859	1.39144	0.000423798	0.00219286
P34645	Uncharacterized protein ZK512.7 OS=Caenorhabditis elegans GN=ZK512.7 PE=4 SV=1	ZK512.7	16	45	5	4	1.449	0.486	1.525	0.532	1.487	0.468	0.638	0.531	1.487	-2.80038	0.000426399	0.00220277
O01542	CalPoNin OS=Caenorhabditis elegans GN=cpn-3 PE=1 SV=1	cpn-3	15.5	47	6	6	0.975	1.037	0.951	1.056	0.966	1.059	1.082	1.0585	0.964	1.09803	0.000430172	0.00221925
Q9U3Q0	Mitochondrial Ribosomal Protein, Small OS=Caenorhabditis elegans GN=mrps-22 PE=1 SV=1	mrps-22	48.3	28	11	11	0.882	1.078	0.877	1.083	0.863	1.087	1.085	1.08325	0.874	1.23942	0.000430295	0.00221925
G5EFD4	Heavy Metal Tolerance factor OS=Caenorhabditis elegans GN=hmt-1 PE=1 SV=1	hmt-1	90.5	11	8	8	1.112	0.905	1.077	0.919	1.128	0.948	0.966	0.9345	1.10567	-1.18316	0.000431414	0.00221956
P34476	Probable DNA-directed RNA polymerases I and III subunit RPAC2 OS=Caenorhabditis elegans GN=rpac-19 PE=3 SV=1	rpac-19	16.6	8	1	1	1.06	0.892	1.117	0.906	1.108	0.863	0.923	0.896	1.095	-1.2221	0.000431285	0.00221956
Q94050	Small Nuclear RNA (snRNA) Associated protein OS=Caenorhabditis elegans GN=sna-2 PE=1 SV=1	sna-2	74.7	11	6	6	0.942	1.118	0.901	1.074	0.932	1.062	1.134	1.097	0.925	1.18595	0.000431104	0.00221956
Q9N588	Thymidylate synthase OS=Caenorhabditis elegans GN=tyms-1 PE=1 SV=1	tyms-1	35.4	19	5	5	0.864	1.266	0.873	1.224	0.873	1.152	1.259	1.22525	0.87	1.40833	0.000432313	0.00222236
Q9XX00	Sterol regulatory element Binding Protein OS=Caenorhabditis elegans GN=sbp-1 PE=1 SV=1	sbp-1	125.1	3	3	3	0.864	1.115	0.852	1.05	0.808	1.059	1.121	1.08625	0.841333	1.29111	0.000432885	0.00222349
C5NU64	Uncharacterized protein OS=Caenorhabditis elegans GN=CELE_Y34B4A.8 PE=1 SV=1	CELE_Y34B4A.8	73.3	9	5	5	0.751	1.258	0.816	1.282	0.772	1.215	1.227	1.2455	0.779667	1.59748	0.000435343	0.00223429
Q5WRP2	Uncharacterized protein OS=Caenorhabditis elegans GN=C11H1.9 PE=1 SV=1	C11H1.9	49	5	2	2	1.311	0.502	1.202	0.582	1.38	0.553	0.716	0.58825	1.29767	-2.20598	0.000435737	0.00223449
P52717	Uncharacterized serine carboxypeptidase F41C3.5 OS=Caenorhabditis elegans GN=F41C3.5 PE=1 SV=1	F41C3.5	53.6	33	16	16	1.075	0.956	1.116	0.975	1.092	0.962	0.933	0.9565	1.09433	-1.1441	0.000436329	0.00223564
Q22800	NADH Ubiquinone oxidoreductase Fe-S protein OS=Caenorhabditis elegans GN=nduf-2.2 PE=1 SV=1	nduf-2.2	53.8	17	7	2	0.813	1.158	0.881	1.061	0.836	1.116	1.162	1.12425	0.843333	1.3331	0.000436673	0.00223564
Q95ZS2	Tyrosine decarboxylase OS=Caenorhabditis elegans GN=tdc-1 PE=2 SV=1	tdc-1	79.7	12	6	6	0.648	1.228	0.665	1.21	0.685	1.211	1.216	1.21625	0.666	1.8262	0.000437677	0.00223895
O62146	Putative phospholipase B-like 2 OS=Caenorhabditis elegans GN=F09B12.3 PE=1 SV=2	F09B12.3	66.6	20	10	10	1.199	0.842	1.189	0.847	1.241	0.855	0.837	0.84525	1.20967	-1.43113	0.000438118	0.00223939
Q9XW58	U3 small nucleolar ribonucleoprotein protein MPP10 OS=Caenorhabditis elegans GN=CELE_Y75B8A.7 PE=1 SV=1	CELE_Y75B8A.7	73.9	17	9	9	0.94	1.095	0.938	1.058	0.91	1.065	1.071	1.07225	0.929333	1.15378	0.00043904	0.00224228
H2KYQ0	UDP-glucuronosyltransferase OS=Caenorhabditis elegans GN=ugt-26 PE=1 SV=1	ugt-26	59.9	13	7	7	0.676	1.262	0.679	1.233	0.705	1.173	1.048	1.179	0.686667	1.71699	0.000443368	0.00226254
Q20833	Uncharacterized protein OS=Caenorhabditis elegans GN=CELE_F55D12.2 PE=1 SV=3	CELE_F55D12.2	81.3	17	11	11	1.258	0.891	1.217	0.887	1.201	0.899	0.875	0.888	1.22533	-1.37988	0.000444174	0.00226482
Q9UAY9	RNA Polymerase I/III (A/C) shared subunit OS=Caenorhabditis elegans GN=rpac-40 PE=1 SV=2	rpac-40	41.1	39	14	14	1.066	0.92	1.047	0.922	1.058	0.923	0.964	0.93225	1.057	-1.13382	0.000445321	0.00226883
Q18886	Related to yeast Vacuolar Protein Sorting factor OS=Caenorhabditis elegans GN=vps-32.1 PE=1 SV=1	vps-32.1	24.7	29	4	4	0.851	1.187	0.892	1.112	0.873	1.066	1.086	1.11275	0.872	1.27609	0.000448553	0.00228344
O45781	Dietary Restriction Response (WT but not eat-2 lifespan increased) OS=Caenorhabditis elegans GN=drr-2 PE=1 SV=1	drr-2	23	19	4	4	1.051	0.91	1.031	0.92	1.013	0.914	0.872	0.904	1.03167	-1.14122	0.000451973	0.00229342
Q9N3V3	GRound-Like (Grd related) OS=Caenorhabditis elegans GN=grl-5 PE=1 SV=1	grl-5	23	9	2	2	2.064	0.348	1.776	0.374	2.2	0.377	0.348	0.36175	2.01333	-5.56554	0.000451118	0.00229342
Q9U1X0	NADPH:adrenodoxin oxidoreductase, mitochondrial OS=Caenorhabditis elegans GN=CELE_Y62E10A.6 PE=1 SV=1	CELE_Y62E10A.6	51.1	12	6	6	1.118	0.905	1.141	0.852	1.158	0.94	0.92	0.90425	1.139	-1.25961	0.000451687	0.00229342
Q9U239	Zinc finger protein 593 homolog OS=Caenorhabditis elegans GN=Y56A3A.18 PE=3 SV=1	Y56A3A.18	14.6	28	2	2	1.291	0.741	1.271	0.88	1.233	0.815	0.835	0.81775	1.265	-1.54693	0.000451592	0.00229342
Q18889	Uncharacterized protein OS=Caenorhabditis elegans GN=C56C10.11 PE=1 SV=2	C56C10.11	84.7	3	2	2	1.807	0.678	1.411	0.551	1.479	0.701	0.55	0.62	1.56567	-2.52527	0.000455678	0.00231036
Q18246	Ras-related protein Rap-1 OS=Caenorhabditis elegans GN=rap-1 PE=3 SV=1	rap-1	21.2	26	5	5	0.938	1.025	0.919	1.011	0.927	0.991	1.031	1.0145	0.928	1.09321	0.000456743	0.00231292
Q9NAH6	Ribosomal protein S6 kinase beta OS=Caenorhabditis elegans GN=rsks-1 PE=1 SV=2	rsks-1	60.4	17	8	8	1.058	0.954	1.028	0.932	1.04	0.958	0.927	0.94275	1.042	-1.10528	0.000456918	0.00231292
O17389	Thymosin beta OS=Caenorhabditis elegans GN=tth-1 PE=1 SV=2	tth-1	17	27	4	4	0.89	1.299	0.841	1.452	0.943	1.255	1.293	1.32475	0.891333	1.48626	0.000457675	0.00231371
Q18905	GTP-binding protein cgp-1 OS=Caenorhabditis elegans GN=cgp-1 PE=2 SV=2	cgp-1	67.7	14	7	7	0.771	1.26	0.768	1.305	0.756	1.229	1.126	1.23	0.765	1.60784	0.00045781	0.00231371
Q22137	Uncharacterized protein OS=Caenorhabditis elegans GN=CELE_T04A8.7 PE=1 SV=1	CELE_T04A8.7	78.6	14	9	9	0.868	1.058	0.868	1.069	0.905	1.016	1.053	1.049	0.880333	1.19159	0.000461062	0.00232323
Q23315	Glutamyl(E) Amino-acyl tRNA Synthetase OS=Caenorhabditis elegans GN=ears-1 PE=1 SV=1	ears-1	125.1	31	28	28	0.997	0.968	1.003	0.951	1.011	0.95	0.95	0.95475	1.00367	-1.05124	0.000461172	0.00232323
Q9TYT7	Uncharacterized protein OS=Caenorhabditis elegans GN=CELE_W05F2.6 PE=1 SV=2	CELE_W05F2.6	51.1	27	10	10	0.928	1.053	0.947	1.128	0.956	1.092	1.085	1.0895	0.943667	1.15454	0.000460962	0.00232323
Q9U3B6	Polynucleotide 5'-hydroxyl-kinase nol-9 OS=Caenorhabditis elegans GN=nol-9 PE=3 SV=1	nol-9	62	7	3	3	1.096	1.019	1.093	0.991	1.119	1.003	1.023	1.009	1.10267	-1.09283	0.000460635	0.00232323
Q22707	Phosphatase Interacting with RNA/RNP OS=Caenorhabditis elegans GN=pir-1 PE=1 SV=2	pir-1	27	21	4	4	1.044	0.896	1.085	0.952	1.057	0.915	0.894	0.91425	1.062	-1.16161	0.00046347	0.00233294
A3QM97	Metal transporter cnnm-1 OS=Caenorhabditis elegans GN=cnnm-1 PE=2 SV=1	cnnm-1	89.4	7	5	5	1.789	0.484	1.55	0.414	1.964	0.457	0.461	0.454	1.76767	-3.89354	0.000464863	0.00233808
Q94234	HMG OS=Caenorhabditis elegans GN=hmg-5 PE=1 SV=1	hmg-5	23.4	18	5	5	0.939	1.062	0.945	1.1	0.941	1.058	1.068	1.072	0.941667	1.13841	0.000465486	0.00233934
Q18864	Surfeit locus protein 4 homolog OS=Caenorhabditis elegans GN=sft-4 PE=2 SV=1	sft-4	31.8	17	4	4	1.011	0.943	1.018	0.941	1.012	0.943	0.943	0.9425	1.01367	-1.07551	0.000467477	0.00234747
Q7YZH4	TransThyretin-Related family domain OS=Caenorhabditis elegans GN=ttr-7 PE=1 SV=1	ttr-7	15.6	11	2	2	0.568	1.331	0.496	1.524	0.46	1.397	1.3	1.388	0.508	2.73228	0.000469847	0.00235748
Q22169	Translocon-associated protein subunit beta OS=Caenorhabditis elegans GN=trap-2 PE=1 SV=1	trap-2	21.5	11	2	2	1.063	0.914	1.086	0.893	1.03	0.853	0.87	0.8825	1.05967	-1.20076	0.000470391	0.00235833
Q05036	Heat shock protein 110 OS=Caenorhabditis elegans GN=hsp-110 PE=3 SV=1	hsp-110	86.8	39	24	24	0.914	1.062	0.913	1.054	0.894	1.049	1.063	1.057	0.907	1.16538	0.000470963	0.00235932
G5EFH8	Cystathionine Beta-Synthase OS=Caenorhabditis elegans GN=cbs-1 PE=1 SV=1	cbs-1	76.3	25	17	16	1.019	0.911	1.012	0.913	1.007	0.919	0.944	0.92175	1.01267	-1.09863	0.000471881	0.00236203
Q94055	Serine--pyruvate aminotransferase OS=Caenorhabditis elegans GN=agxt-1 PE=1 SV=2	agxt-1	43.9	40	14	14	1.085	0.96	1.074	0.936	1.08	0.969	0.93	0.94875	1.07967	-1.13799	0.000476019	0.00238085
P91492	Uncharacterized protein OS=Caenorhabditis elegans GN=CELE_T23B3.1 PE=1 SV=1	CELE_T23B3.1	44.8	10	4	4	1.195	0.909	1.139	0.837	1.161	0.936	0.922	0.901	1.165	-1.29301	0.000476437	0.00238105
P49196	40S ribosomal protein S12 OS=Caenorhabditis elegans GN=rps-12 PE=3 SV=2	rps-12	15.1	41	4	4	1.072	0.875	1.053	0.919	1.049	0.889	0.852	0.88375	1.058	-1.19717	0.000479057	0.00239224
P46559	Choline kinase B2 OS=Caenorhabditis elegans GN=ckb-2 PE=1 SV=2	ckb-2	42.2	17	6	6	0.889	1.088	0.904	1.045	0.881	1.02	1.023	1.044	0.891333	1.17128	0.000481504	0.00240255
O45144	Uncharacterized protein OS=Caenorhabditis elegans GN=C34H4.1 PE=1 SV=3	C34H4.1	44.1	8	3	3	0.59	1.217	0.633	1.267	0.573	1.25	1.209	1.23575	0.598667	2.06417	0.00048458	0.00241407
P90746	WHiTe (Drosophila) related ABC transporter OS=Caenorhabditis elegans GN=wht-2 PE=1 SV=3	wht-2	67.1	6	4	4	0.958	1.054	0.964	1.086	0.982	1.067	1.042	1.06225	0.968	1.09737	0.000484554	0.00241407
Q19360	NEDD8-activating enzyme E1 catalytic subunit OS=Caenorhabditis elegans GN=rfl-1 PE=1 SV=2	rfl-1	48	13	4	4	0.644	1.169	0.589	1.225	0.631	1.18	1.181	1.18875	0.621333	1.91322	0.000485718	0.00241782
O76365	Cytoplasmic tRNA 2-thiolation protein 1 OS=Caenorhabditis elegans GN=tut-1 PE=1 SV=1	tut-1	41.3	12	4	4	1.092	0.908	1.088	0.95	1.114	0.888	0.943	0.92225	1.098	-1.19057	0.000486732	0.00242003
Q20719	Probable NADH dehydrogenase [ubiquinone] flavoprotein 2, mitochondrial OS=Caenorhabditis elegans GN=F53F4.10 PE=3 SV=1	F53F4.10	26.2	34	8	8	0.959	1.024	0.939	1.039	0.944	1.012	1.01	1.02125	0.947333	1.07803	0.000486931	0.00242003
P39745	Mitogen-activated protein kinase mpk-1 OS=Caenorhabditis elegans GN=mpk-1 PE=1 SV=2	mpk-1	50.6	4	2	2	0.846	1.043	0.846	1.065	0.802	1.092	1.095	1.07375	0.831333	1.2916	0.000487666	0.00242177
A0A1N7SYP3	Uncharacterized protein OS=Caenorhabditis elegans GN=vab-10 PE=1 SV=1	vab-10	571.5	19	81	53	1.028	0.967	1.031	0.957	1.027	0.952	0.943	0.95475	1.02867	-1.07742	0.000489591	0.00242749
Q86S61	UDP-GlucuronosylTransferase OS=Caenorhabditis elegans GN=ugt-31 PE=1 SV=1	ugt-31	59.3	6	3	3	0.486	1.298	0.553	1.458	0.583	1.39	1.292	1.3595	0.540667	2.51449	0.000489212	0.00242749
Q22021	Putative ATP synthase subunit f, mitochondrial OS=Caenorhabditis elegans GN=R53.4 PE=3 SV=1	R53.4	18.7	24	4	4	1.243	0.861	1.16	0.863	1.267	0.951	0.811	0.8715	1.22333	-1.40371	0.000491134	0.00243322
Q9TYV3	Uncharacterized protein OS=Caenorhabditis elegans GN=CELE_W07E6.2 PE=1 SV=1	CELE_W07E6.2	52.3	16	8	8	1.048	0.931	1.058	0.927	1.071	0.922	0.92	0.925	1.059	-1.14486	0.000492367	0.00243741
Q9XUS7	Transducer of Cdc42-dependent actin assembly protein 2 homolog OS=Caenorhabditis elegans GN=toca-2 PE=1 SV=2	toca-2	68.4	13	6	6	0.777	1.125	0.822	1.179	0.832	1.12	1.128	1.138	0.810333	1.40436	0.000493808	0.00244262
Q22078	Nuclear Pore complex Protein OS=Caenorhabditis elegans GN=npp-2 PE=1 SV=1	npp-2	68	11	7	7	0.983	1.075	0.974	1.053	0.995	1.047	1.059	1.0585	0.984	1.07571	0.000495444	0.00244878
Q09437	Putative serine/threonine-protein kinase B0495.2 OS=Caenorhabditis elegans GN=B0495.2 PE=3 SV=1	B0495.2	83.5	10	7	6	0.865	1.038	0.859	1.023	0.866	1.087	1.039	1.04675	0.863333	1.21245	0.000497796	0.00245462
Q10918	Uncharacterized protein B0252.5 OS=Caenorhabditis elegans GN=B0252.5 PE=4 SV=1	B0252.5	33.9	11	3	3	1.01	0.896	0.988	0.924	1.007	0.933	0.911	0.916	1.00167	-1.09352	0.000497543	0.00245462
Q22146	Fer-related kinase 1 OS=Caenorhabditis elegans GN=frk-1 PE=1 SV=1	frk-1	44.7	6	2	2	1.131	0.889	1.121	0.881	1.075	0.858	0.857	0.87125	1.109	-1.27288	0.000497349	0.00245462
Q9N425	COP9 signalosome complex subunit 3 OS=Caenorhabditis elegans GN=csn-3 PE=1 SV=4	csn-3	55.8	10	6	6	0.934	1.063	0.909	1.031	0.923	1.005	1.04	1.03475	0.922	1.12229	0.000499403	0.00246062
P22981	Ras protein let-60 OS=Caenorhabditis elegans GN=let-60 PE=1 SV=1	let-60	21	28	5	5	0.921	1.068	0.935	1.028	0.932	1.028	1.023	1.03675	0.929333	1.11558	0.000500911	0.00246418
Q9TZA0	KLOtho (Mammalian aging-associated protein) homolog OS=Caenorhabditis elegans GN=klo-2 PE=1 SV=1	klo-2	54.6	8	3	2	0.873	1.165	0.884	1.306	0.925	1.143	1.198	1.203	0.894	1.34564	0.00050073	0.00246418
G5EFF7	UBiQuiLin OS=Caenorhabditis elegans GN=ubql-1 PE=1 SV=1	ubql-1	54.1	36	13	13	0.934	1.031	0.945	1.07	0.963	1.041	1.067	1.05225	0.947333	1.11075	0.000501672	0.002466
Q9XTI0	Probable 3-hydroxyisobutyrate dehydrogenase, mitochondrial OS=Caenorhabditis elegans GN=B0250.5 PE=3 SV=1	B0250.5	31.2	38	10	10	0.921	1.02	0.944	1.043	0.945	1.025	1.065	1.03825	0.936667	1.10845	0.00050467	0.0024788
Q93968	Uncharacterized protein OS=Caenorhabditis elegans GN=CELE_T01H8.2 PE=1 SV=1	CELE_T01H8.2	34.7	25	7	7	1.096	0.926	1.059	0.904	1.106	0.929	0.956	0.92875	1.087	-1.17039	0.000506655	0.0024866
Q95XS2	Protein transport protein Sec61 subunit beta OS=Caenorhabditis elegans GN=CELE_Y38F2AR.9 PE=1 SV=1	CELE_Y38F2AR.9	8.6	36	3	3	1.026	0.953	1.048	0.937	1.057	0.914	0.952	0.939	1.04367	-1.11147	0.000509567	0.00249895
Q18989	Uncharacterized protein OS=Caenorhabditis elegans GN=CELE_D2045.9 PE=1 SV=3	CELE_D2045.9	62.2	6	2	2	1.313	0.885	1.317	0.858	1.226	0.834	0.853	0.8575	1.28533	-1.49893	0.000510648	0.00250229
G5ECD3	Ionotropic GABA receptor subunit UNC-49B.3 OS=Caenorhabditis elegans GN=unc-49 PE=2 SV=1	unc-49	58.2	4	2	2	1.225	0.657	1.406	0.746	1.22	0.78	0.709	0.723	1.28367	-1.77547	0.00051317	0.00251269
A5PEY3	DNA-directed RNA polymerase OS=Caenorhabditis elegans GN=rpom-1 PE=1 SV=1	rpom-1	133.2	5	5	5	1.095	0.912	1.094	0.877	1.151	0.948	0.925	0.9155	1.11333	-1.21609	0.000514938	0.00251427
O02658	Serine/threonine-protein phosphatase PP1-gamma OS=Caenorhabditis elegans GN=gsp-3 PE=2 SV=1	gsp-3	34.6	8	3	3	1.042	0.903	1.021	0.89	1.049	0.917	0.945	0.91375	1.03733	-1.13525	0.000514799	0.00251427
O62185	SR protein related OS=Caenorhabditis elegans GN=rsr-1 PE=1 SV=3	rsr-1	68.1	5	4	4	1.109	0.903	1.078	0.949	1.141	0.888	0.912	0.913	1.10933	-1.21504	0.000514247	0.00251427
O76447	HoloCentric chromosome binding Protein OS=Caenorhabditis elegans GN=hcp-1 PE=1 SV=1	hcp-1	166.7	28	35	35	0.882	1.148	0.845	1.152	0.884	1.122	1.159	1.14525	0.870333	1.31588	0.000515216	0.00251427
P52819	60S ribosomal protein L22 OS=Caenorhabditis elegans GN=rpl-22 PE=1 SV=3	rpl-22	14.9	35	4	4	1.087	0.964	1.112	0.997	1.124	0.995	0.976	0.983	1.10767	-1.12682	0.00051586	0.00251427
P83351	Soluble NSF attachment protein 29 OS=Caenorhabditis elegans GN=snap-29 PE=3 SV=1	snap-29	31.1	41	8	8	0.892	1.077	0.914	1.066	0.872	1.082	1.036	1.06525	0.892667	1.19333	0.000515891	0.00251427
A5JYT3	Uncharacterized protein OS=Caenorhabditis elegans GN=C01H6.8 PE=1 SV=1	C01H6.8	23.6	22	4	4	1.222	0.914	1.216	0.933	1.198	0.844	0.916	0.90175	1.212	-1.34405	0.000517852	0.00251797
Q22417	BCAS splicing factor homolog OS=Caenorhabditis elegans GN=bcas-2 PE=1 SV=2	bcas-2	27.6	11	3	3	1.087	0.964	1.058	0.92	1.098	0.947	0.967	0.9495	1.081	-1.13849	0.000517628	0.00251797
Q95X83	RNA POlymerase I (A) subunit OS=Caenorhabditis elegans GN=rpoa-49 PE=1 SV=1	rpoa-49	48.9	29	12	12	1.039	0.928	1.049	0.932	1.069	0.945	0.922	0.93175	1.05233	-1.12942	0.000517271	0.00251797
Q22183	COLlagen OS=Caenorhabditis elegans GN=col-122 PE=1 SV=1	col-122	29.4	22	4	4	1.227	0.823	1.26	0.842	1.269	0.785	0.915	0.84125	1.252	-1.48826	0.000524726	0.00254942
Q23525	Uncharacterized protein ZK546.14 OS=Caenorhabditis elegans GN=ZK546.14 PE=3 SV=1	ZK546.14	54.2	16	8	8	1.11	0.934	1.103	0.982	1.074	0.985	0.951	0.963	1.09567	-1.13776	0.000525584	0.00255162
P91350	Nuclear Pore complex Protein OS=Caenorhabditis elegans GN=npp-6 PE=1 SV=1	npp-6	176	12	15	15	0.922	1.03	0.945	0.997	0.932	1.008	1.029	1.016	0.933	1.08896	0.000526228	0.00255278
Q9XXT5	LiPIN (Mammalian lipodystrophy associated) homolog OS=Caenorhabditis elegans GN=lpin-1 PE=1 SV=2	lpin-1	89.4	20	13	13	0.917	1.066	0.93	1.09	0.917	1.135	1.075	1.0915	0.921333	1.1847	0.000528634	0.00256247
O18008	Uncharacterized protein OS=Caenorhabditis elegans GN=CELE_T01G5.1 PE=1 SV=2	CELE_T01G5.1	53.2	9	3	3	1.238	0.852	1.193	0.963	1.216	0.924	0.921	0.915	1.21567	-1.3286	0.000530291	0.00256503
O62275	Piwi-like protein OS=Caenorhabditis elegans GN=wago-4 PE=1 SV=1	wago-4	106.4	25	22	20	0.72	1.167	0.759	1.148	0.734	1.16	1.171	1.1615	0.737667	1.57456	0.000530201	0.00256503
P34537	E3 ubiquitin-protein ligase bre-1 OS=Caenorhabditis elegans GN=rfp-1 PE=1 SV=2	rfp-1	97.4	19	16	16	0.945	1.015	0.941	0.999	0.932	0.984	1.002	1	0.939333	1.06458	0.000530386	0.00256503
Q9BL15	Uncharacterized protein OS=Caenorhabditis elegans GN=CELE_Y48G8AL.5 PE=1 SV=4	CELE_Y48G8AL.5	78.6	32	19	19	1.016	0.978	1.019	0.97	1.029	0.963	0.952	0.96575	1.02133	-1.05755	0.000531425	0.00256808
Q93534	TBC (Tre-2/Bub2/Cdc16) domain family OS=Caenorhabditis elegans GN=tbc-1 PE=1 SV=2	tbc-1	73.1	6	4	4	1.36	0.777	1.252	0.761	1.34	0.743	0.745	0.7565	1.31733	-1.74135	0.000532214	0.00256992
Q23221	Delta(6)-fatty-acid desaturase fat-3 OS=Caenorhabditis elegans GN=fat-3 PE=1 SV=2	fat-3	51.7	5	3	3	1.564	0.585	1.6	0.595	1.587	0.588	0.75	0.6295	1.58367	-2.51575	0.000533288	0.00257312
G5EEG8	FERM domain (Protein4.1-ezrin-radixin-moesin) family OS=Caenorhabditis elegans GN=frm-1 PE=1 SV=1	frm-1	525.6	22	42	42	0.958	1.049	0.959	1.051	0.938	1.055	1.07	1.05625	0.951667	1.10989	0.000534875	0.0025788
G5ED08	Stomatin-like protein UNC-1 OS=Caenorhabditis elegans GN=unc-1 PE=1 SV=1	unc-1	32.1	24	5	4	1.148	0.868	1.156	0.884	1.102	0.856	0.858	0.8665	1.13533	-1.31025	0.0005364	0.00257946
H2KY89	Uncharacterized protein OS=Caenorhabditis elegans GN=CELE_F56C9.6 PE=1 SV=1	CELE_F56C9.6	38.7	21	6	6	0.901	1.073	0.917	1.155	0.951	1.183	1.13	1.13525	0.923	1.22996	0.000536311	0.00257946
P91469	ARRestin Domain protein OS=Caenorhabditis elegans GN=arrd-22 PE=1 SV=1	arrd-22	50.6	7	2	1	1.24	1.005	1.239	1	1.312	0.924	1.036	0.99125	1.26367	-1.27482	0.000536651	0.00257946
Q9GYL2	Metal transporter cnnm-2 OS=Caenorhabditis elegans GN=cnnm-2 PE=3 SV=2	cnnm-2	85.1	3	2	2	1.104	0.898	1.096	0.871	1.106	0.932	0.909	0.9025	1.102	-1.22105	0.000536013	0.00257946
H2KYE2	Uncharacterized protein OS=Caenorhabditis elegans GN=CELE_F26F12.3 PE=1 SV=1	CELE_F26F12.3	100.3	5	3	3	0.703	1.198	0.791	1.099	0.739	1.054	1.145	1.124	0.744333	1.51008	0.000538898	0.00258471
P43509	Cathepsin B-like cysteine proteinase 5 OS=Caenorhabditis elegans GN=cpr-5 PE=2 SV=1	cpr-5	37.4	21	5	5	1.33	0.74	1.262	0.771	1.41	0.783	0.732	0.7565	1.334	-1.76338	0.000538664	0.00258471
Q10457	Probable multifunctional protein ADE2 OS=Caenorhabditis elegans GN=B0286.3 PE=1 SV=1	B0286.3	46.9	22	8	8	1.049	0.967	1.032	0.978	1.049	0.984	0.969	0.9745	1.04333	-1.07063	0.000539389	0.00258471
Q94402	Nucleolar protein 16 OS=Caenorhabditis elegans GN=ZK265.6 PE=3 SV=1	ZK265.6	22.2	19	3	3	1.135	0.897	1.129	0.93	1.077	0.949	0.892	0.917	1.11367	-1.21447	0.000539078	0.00258471
O61708	Prion-like-(Q/N-rich)-domain-bearing protein OS=Caenorhabditis elegans GN=pqn-59 PE=1 SV=2	pqn-59	77.1	21	10	10	0.938	1.104	0.931	1.21	0.975	1.215	1.18	1.17725	0.948	1.24182	0.00054392	0.00260245
P91500	Molybdopterin synthase catalytic subunit OS=Caenorhabditis elegans GN=nmrk-1 PE=1 SV=1	nmrk-1	38.9	8	3	3	1.971	0.476	1.495	0.392	1.773	0.456	0.451	0.44375	1.74633	-3.9354	0.000543506	0.00260245
Q09972	Sideroflexin OS=Caenorhabditis elegans GN=sfxn-2 PE=1 SV=3	sfxn-2	35.3	8	2	2	1.111	0.893	1.091	0.926	1.143	0.841	0.923	0.89575	1.115	-1.24477	0.000544951	0.0026054
G5EE11	Uncharacterized protein OS=Caenorhabditis elegans GN=CELE_F39H2.3 PE=1 SV=1	CELE_F39H2.3	31.3	24	7	7	1.06	0.883	1.05	0.882	1.097	0.876	0.854	0.87375	1.069	-1.22346	0.000547234	0.00261433
H2KZK4	Uncharacterized protein OS=Caenorhabditis elegans GN=CELE_F36D4.5 PE=1 SV=1	CELE_F36D4.5	36.4	7	2	2	0.766	1.258	0.671	1.175	0.675	1.263	1.099	1.19875	0.704	1.70277	0.000548838	0.00262
Q09541	Tripeptidyl-peptidase 2 OS=Caenorhabditis elegans GN=tpp-2 PE=2 SV=1	tpp-2	151	26	36	36	0.951	1.021	0.961	1.007	0.956	1.001	0.997	1.0065	0.956	1.05282	0.000549972	0.00262342
H2KZD2	Uncharacterized protein OS=Caenorhabditis elegans GN=CELE_F53C3.13 PE=1 SV=1	CELE_F53C3.13	39.1	13	4	4	0.74	1.061	0.696	0.942	0.75	1.111	1.094	1.052	0.728667	1.44373	0.000550525	0.00262407
Q9GYK2	Uncharacterized integrin beta-like protein C05D9.3 OS=Caenorhabditis elegans GN=C05D9.3 PE=1 SV=3	C05D9.3	46.2	10	4	4	1.203	0.954	1.127	0.899	1.153	0.954	0.869	0.919	1.161	-1.26333	0.000552495	0.00263146
Q18066	Disorganized muscle protein 1 OS=Caenorhabditis elegans GN=dim-1 PE=1 SV=3	dim-1	71.8	35	19	19	1.033	0.973	1.037	0.958	1.017	0.949	0.96	0.96	1.029	-1.07187	0.000553454	0.00263404
Q18546	Uncharacterized protein OS=Caenorhabditis elegans GN=C39E9.12 PE=1 SV=2	C39E9.12	45.9	15	4	4	0.908	1.042	0.939	1.036	0.914	1.007	1.059	1.036	0.920333	1.12568	0.000554493	0.00263499
Q93249	Protein cab-1 OS=Caenorhabditis elegans GN=cab-1 PE=1 SV=3	cab-1	47.2	8	2	2	1.262	0.863	1.136	0.906	1.199	0.827	0.79	0.8465	1.199	-1.41642	0.000554207	0.00263499
G5EBU3	Matrix metalloproteinase-C OS=Caenorhabditis elegans GN=zmp-3 PE=1 SV=1	zmp-3	62.5	15	6	6	0.891	1.105	0.939	1.08	0.902	1.106	1.144	1.10875	0.910667	1.21751	0.000555946	0.0026363
H2KYT5	Protein phosphatase 1 regulatory subunit OS=Caenorhabditis elegans GN=CELE_H18N23.2 PE=1 SV=1	CELE_H18N23.2	42.2	5	2	2	1.228	0.708	1.218	0.804	1.229	0.768	0.806	0.7715	1.225	-1.58782	0.000556025	0.0026363
O62183	Ref/ALY RNA export adaptor family OS=Caenorhabditis elegans GN=aly-2 PE=1 SV=1	aly-2	24.5	26	5	5	0.913	1.18	0.921	1.266	0.898	1.261	1.154	1.21525	0.910667	1.33446	0.000555629	0.0026363
P37806	Protein unc-87 OS=Caenorhabditis elegans GN=unc-87 PE=1 SV=3	unc-87	62.7	47	24	24	0.953	1.027	0.957	1.051	0.955	1.058	1.045	1.04525	0.955	1.0945	0.000557369	0.00263874
Q9U315	Uncharacterized protein OS=Caenorhabditis elegans GN=CELE_Y105C5B.5 PE=1 SV=1	CELE_Y105C5B.5	14.1	13	2	2	0.71	1.254	0.785	1.152	0.703	1.208	1.267	1.22025	0.732667	1.66549	0.000557379	0.00263874
Q9N3R5	Innexin OS=Caenorhabditis elegans GN=inx-22 PE=1 SV=2	inx-22	53.3	4	2	2	0.863	1.101	0.888	1.059	0.858	1.002	1.059	1.05525	0.869667	1.2134	0.000566539	0.00268008
G5EBR5	Suppressor of Overexpressed MIcro-RNA OS=Caenorhabditis elegans GN=somi-1 PE=1 SV=1	somi-1	63.2	2	1	1	1.678	1.004	1.548	0.773	1.664	0.939	0.919	0.90875	1.63	-1.79367	0.000567064	0.00268055
G5EFW8	Adenine Nucleotide Translocator OS=Caenorhabditis elegans GN=ant-1.3 PE=1 SV=1	ant-1.3	34.4	38	13	6	1.223	0.848	1.172	0.974	1.261	0.918	0.864	0.901	1.21867	-1.35257	0.000570599	0.00268597
O02207	OXA mitochondrial inner membrane insertase homolog OS=Caenorhabditis elegans GN=oxa-1 PE=1 SV=2	oxa-1	40.5	14	4	4	1.005	0.88	0.991	0.865	0.983	0.845	0.824	0.8535	0.993	-1.16344	0.000569828	0.00268597
Q21279	Tubulin Tyrosine Ligase Like OS=Caenorhabditis elegans GN=ttll-15 PE=1 SV=3	ttll-15	59.5	2	1	1	0.991	1.11	1.015	1.138	1.016	1.183	1.146	1.14425	1.00733	1.13592	0.000568878	0.00268597
Q22254	Uncharacterized protein OS=Caenorhabditis elegans GN=CELE_T06D8.9 PE=1 SV=2	CELE_T06D8.9	33.3	11	4	4	0.908	1.084	0.867	1.145	0.855	1.083	1.104	1.104	0.876667	1.25932	0.000570774	0.00268597
Q23493	3'(2'), 5'-BisPhosphate NucleoTidase 1 homolog OS=Caenorhabditis elegans GN=bpnt-1 PE=1 SV=1	bpnt-1	34.3	23	7	7	1.082	0.939	1.046	0.957	1.074	0.922	0.944	0.9405	1.06733	-1.13486	0.000569844	0.00268597
Q9N4E2	Uncharacterized protein OS=Caenorhabditis elegans GN=CELE_Y73C8B.3 PE=1 SV=2	CELE_Y73C8B.3	36.5	27	9	9	1.024	0.938	1.049	0.94	1.046	0.927	0.922	0.93175	1.03967	-1.11582	0.000570761	0.00268597
Q9U2H9	Probable elongation factor 1-beta/1-delta 2 OS=Caenorhabditis elegans GN=eef-1B.2 PE=1 SV=4	eef-1B.2	28.2	42	10	6	1.039	0.966	1.052	0.938	1.029	0.925	0.957	0.9465	1.04	-1.09878	0.000571863	0.00268908
Q21603	UDP-glucuronosyltransferase OS=Caenorhabditis elegans GN=ugt-62 PE=1 SV=1	ugt-62	60.2	9	5	5	0.854	0.964	0.876	1.034	0.879	1.01	0.999	1.00175	0.869667	1.15188	0.000574054	0.00269737
P41842	Tetratricopeptide repeat-containing protein trd-1 OS=Caenorhabditis elegans GN=trd-1 PE=2 SV=2	trd-1	87.9	14	11	11	1.069	0.968	1.069	0.931	1.075	0.939	0.931	0.94225	1.071	-1.13664	0.00057455	0.00269768
Q18798	Uncharacterized protein OS=Caenorhabditis elegans GN=C53B4.4 PE=1 SV=4	C53B4.4	150.2	6	6	6	0.871	1.003	0.85	1.098	0.812	1.081	1.091	1.06825	0.844333	1.2652	0.00057531	0.00269924
Q95Q27	Cell cycle checkpoint protein hpr-9 OS=Caenorhabditis elegans GN=hpr-9 PE=1 SV=3	hpr-9	59.4	2	1	1	0.75	1.925	0.669	1.647	0.598	1.674	1.615	1.71525	0.672333	2.55119	0.000576776	0.00270409
Q23451	Uncharacterized protein OS=Caenorhabditis elegans GN=rad-23 PE=1 SV=2	rad-23	34.5	9	3	3	0.918	1.033	0.935	0.988	0.92	1.016	1.007	1.011	0.924333	1.09376	0.000581146	0.00272255
G5EFV6	Sodium/potassium-transporting ATPase subunit alpha OS=Caenorhabditis elegans GN=catp-4 PE=1 SV=2	catp-4	113.1	6	5	3	1.154	0.912	1.175	0.844	1.256	0.94	0.871	0.89175	1.195	-1.34006	0.000582227	0.00272558
A9D0C6	Uncharacterized protein OS=Caenorhabditis elegans GN=CELE_T02H6.1 PE=1 SV=1	CELE_T02H6.1	56.7	17	9	9	1.05	0.984	1.058	0.96	1.059	0.981	0.956	0.97025	1.05567	-1.08804	0.000583346	0.00272879
Q20898	Translational repressor ifet-1 OS=Caenorhabditis elegans GN=ifet-1 PE=1 SV=2	ifet-1	83.9	33	18	18	0.84	1.151	0.893	1.197	0.872	1.151	1.16	1.16475	0.868333	1.34136	0.00058815	0.00274922
Q23159	Uncharacterized protein OS=Caenorhabditis elegans GN=CELE_W04D2.4 PE=1 SV=1	CELE_W04D2.4	71.9	4	2	2	0.84	1.063	0.862	1.224	0.783	1.236	1.235	1.1895	0.828333	1.43602	0.000589143	0.00275083
Q2PJ77	YIP1-Interacting Factor homolog OS=Caenorhabditis elegans GN=yif-1 PE=1 SV=1	yif-1	42.4	7	3	3	1.48	0.928	1.327	0.934	1.521	0.752	0.879	0.87325	1.44267	-1.65207	0.000589369	0.00275083
P41999	Nuclear hormone receptor family member nhr-10 OS=Caenorhabditis elegans GN=nhr-10 PE=3 SV=1	nhr-10	44.9	4	2	2	1.113	1.015	1.153	0.944	1.15	0.944	0.965	0.967	1.13867	-1.17752	0.000590585	0.00275181
Q20697	Uncharacterized protein OS=Caenorhabditis elegans GN=CELE_F53B1.4 PE=1 SV=1	CELE_F53B1.4	38.9	5	1	1	2.032	0.052	1.91	0.087	2.261	0.055	0.024	0.0545	2.06767	-37.9388	0.00059083	0.00275181
Q9BKQ8	Probable ATP-dependent RNA helicase DHX35 homolog OS=Caenorhabditis elegans GN=ddx-35 PE=3 SV=1	ddx-35	82.5	5	3	3	0.847	1.179	0.851	1.127	0.834	1.089	1.066	1.11525	0.844	1.32139	0.000590893	0.00275181
O18191	Anaphase-promoting complex subunit 1 OS=Caenorhabditis elegans GN=mat-2 PE=1 SV=3	mat-2	169.5	6	8	8	0.912	1.071	0.864	1.101	0.899	1.113	1.025	1.0775	0.891667	1.20841	0.00059471	0.00276549
Q9XWD1	Fatty Acid CoA Synthetase family OS=Caenorhabditis elegans GN=acs-5 PE=1 SV=1	acs-5	75.7	25	15	15	1.085	0.903	1.113	0.883	1.062	0.891	0.87	0.88675	1.08667	-1.22545	0.000594566	0.00276549
Q9BI89	SAND endocytosis protein family OS=Caenorhabditis elegans GN=sand-1 PE=1 SV=2	sand-1	52.4	3	1	1	0.392	1.205	0.319	1.518	0.449	1.248	1.034	1.25125	0.386667	3.23599	0.0005966	0.00277223
P27639	Eukaryotic initiation factor 4A OS=Caenorhabditis elegans GN=inf-1 PE=2 SV=1	inf-1	45.4	54	18	17	1.054	0.976	1.042	1.004	1.053	0.978	0.982	0.985	1.04967	-1.06565	0.00059768	0.00277315
Q9XWG3	5'-tyrosyl-DNA phosphodiesterase OS=Caenorhabditis elegans GN=Y63D3A.4 PE=1 SV=1	Y63D3A.4	40.9	6	2	2	0.747	1.006	0.695	1.247	0.773	1.137	1.178	1.142	0.738333	1.54673	0.000597377	0.00277315
P91147	Uncharacterized protein OS=Caenorhabditis elegans GN=C43E11.5 PE=4 SV=1	C43E11.5	41.6	11	3	3	1.305	0.816	1.17	0.803	1.198	0.91	0.82	0.83725	1.22433	-1.46233	0.000598878	0.00277461
Q9U367	Uncharacterized protein OS=Caenorhabditis elegans GN=CELE_T16G1.9 PE=1 SV=1	CELE_T16G1.9	105	15	13	13	1.09	0.904	1.074	0.928	1.086	0.928	0.963	0.93075	1.08333	-1.16394	0.000598695	0.00277461
G5EFG4	ABC transporter, class F OS=Caenorhabditis elegans GN=abcf-2 PE=1 SV=1	abcf-2	70.3	28	17	17	1.05	0.934	1.046	0.907	1.047	0.934	0.942	0.92925	1.04767	-1.12743	0.000601384	0.00278212
Q21776	Mitotic checkpoint serine/threonine-protein kinase bub-1 OS=Caenorhabditis elegans GN=bub-1 PE=1 SV=1	bub-1	112	17	16	16	0.855	1.107	0.827	1.088	0.869	1.106	1.074	1.09375	0.850333	1.28626	0.000601184	0.00278212
P91409	Putative syntaxin-4 OS=Caenorhabditis elegans GN=syx-4 PE=1 SV=1	syx-4	32.3	23	6	6	0.792	1.182	0.78	1.231	0.847	1.214	1.259	1.2215	0.806333	1.51488	0.000604446	0.00279423
P51559	Endoprotease bli-4 OS=Caenorhabditis elegans GN=bli-4 PE=1 SV=3	bli-4	103	4	3	3	1.183	0.902	1.123	0.91	1.207	0.881	0.978	0.91775	1.171	-1.27595	0.000605542	0.00279724
O61887	Uncharacterized protein OS=Caenorhabditis elegans GN=CELE_K10C9.3 PE=1 SV=2	CELE_K10C9.3	31.5	13	3	3	1.194	0.776	1.104	0.857	1.098	0.832	0.813	0.8195	1.132	-1.38133	0.000606087	0.0027977
Q20666	Probable V-type proton ATPase subunit H 1 OS=Caenorhabditis elegans GN=vha-18 PE=3 SV=1	vha-18	52.3	3	1	1	1.984	0.617	1.551	0.538	1.672	0.524	0.605	0.571	1.73567	-3.0397	0.000606998	0.0027978
Q20799	Putative calcium-binding mitochondrial carrier F55A11.4 OS=Caenorhabditis elegans GN=F55A11.4 PE=5 SV=1	F55A11.4	66.3	2	1	1	2.087	0.894	1.723	0.927	1.653	0.717	0.717	0.81375	1.821	-2.23779	0.000606859	0.0027978
Q09665	Troponin C, isoform 2 OS=Caenorhabditis elegans GN=tnc-2 PE=2 SV=1	tnc-2	18.2	18	3	3	1.094	0.859	1.095	0.868	1.052	0.842	0.853	0.8555	1.08033	-1.26281	0.00060886	0.00280433
P34466	Clustered mitochondria protein homolog OS=Caenorhabditis elegans GN=clu-1 PE=3 SV=1	clu-1	139.8	31	35	35	1.029	0.946	1.05	0.947	1.029	0.966	0.958	0.95425	1.036	-1.08567	0.000609442	0.00280495
Q05062	Cell division control protein 42 homolog OS=Caenorhabditis elegans GN=cdc-42 PE=1 SV=2	cdc-42	21.2	21	4	3	1.071	0.976	1.062	0.967	1.041	0.948	0.95	0.96025	1.058	-1.1018	0.000612599	0.00281742
Q95005	Proteasome subunit alpha type-7 OS=Caenorhabditis elegans GN=pas-4 PE=1 SV=1	pas-4	28.2	51	11	11	0.836	1.096	0.883	1.065	0.848	1.041	1.062	1.066	0.855667	1.24581	0.000613725	0.00282053
Q9XTT4	Anillin-like protein 1 OS=Caenorhabditis elegans GN=ani-1 PE=2 SV=2	ani-1	126.7	15	14	14	0.927	1.091	0.905	1.08	0.911	1.091	1.085	1.08675	0.914333	1.18857	0.000614596	0.00282247
Q21763	Uncharacterized protein OS=Caenorhabditis elegans GN=CELE_R05H5.3 PE=1 SV=1	CELE_R05H5.3	17.3	28	3	3	0.849	1.065	0.893	1.194	0.838	1.184	1.235	1.1695	0.86	1.35988	0.000615118	0.00282281
G5EDP0	Uncharacterized protein OS=Caenorhabditis elegans GN=CELE_Y32F6A.5 PE=1 SV=1	CELE_Y32F6A.5	50.1	17	7	7	0.967	1.065	0.963	1.051	0.942	1.107	1.057	1.07	0.957333	1.11769	0.000619596	0.00283611
O18184	Uncharacterized protein OS=Caenorhabditis elegans GN=CELE_W09D10.5 PE=4 SV=3	CELE_W09D10.5	36.5	6	2	2	1.176	0.78	1.247	0.8	1.207	0.786	0.785	0.78775	1.21	-1.53602	0.000619246	0.00283611
P34346	Adenylate kinase OS=Caenorhabditis elegans GN=let-754 PE=3 SV=2	let-754	27.9	44	11	11	1.018	0.956	1.019	0.956	1.034	0.944	0.954	0.9525	1.02367	-1.07472	0.00061982	0.00283611
Q9GYL7	Uncharacterized protein OS=Caenorhabditis elegans GN=CELE_R03H10.1 PE=1 SV=2	CELE_R03H10.1	48.5	4	2	2	1.114	0.869	1.134	0.927	1.069	0.893	0.907	0.899	1.10567	-1.22989	0.000619534	0.00283611
Q21270	Conserved oligomeric Golgi complex subunit 6 OS=Caenorhabditis elegans GN=cogc-6 PE=3 SV=1	cogc-6	73.6	16	10	10	1.075	0.909	1.11	0.94	1.122	0.912	0.93	0.92275	1.10233	-1.19462	0.000620467	0.002837
M1Z854	Intermediate Filament, B OS=Caenorhabditis elegans GN=ifb-2 PE=1 SV=1	ifb-2	65.5	47	25	24	1.032	0.943	1.046	0.936	1.019	0.929	0.922	0.9325	1.03233	-1.10706	0.000621079	0.00283773
O02268	Dietary Restriction Response (WT but not eat-2 lifespan increased) OS=Caenorhabditis elegans GN=drr-1 PE=1 SV=1	drr-1	19.2	6	1	1	0.898	1.102	0.845	1.032	0.857	1.075	1.092	1.07525	0.866667	1.24067	0.00062225	0.00284057
O17839	Mitochondrial Ribosomal Protein, Large OS=Caenorhabditis elegans GN=mrpl-54 PE=1 SV=2	mrpl-54	15.2	26	4	4	1.052	0.909	1.052	0.948	1.091	0.912	0.931	0.925	1.065	-1.15135	0.000623211	0.00284057
P91250	COLlagen OS=Caenorhabditis elegans GN=col-73 PE=1 SV=1	col-73	28.2	3	1	1	1.944	0.494	1.868	0.484	1.741	0.492	0.308	0.4445	1.851	-4.16423	0.00062349	0.00284057
Q17499	Uncharacterized protein OS=Caenorhabditis elegans GN=B0395.3 PE=1 SV=1	B0395.3	68.9	20	11	11	0.916	1.088	0.952	1.12	0.919	1.08	1.1	1.097	0.929	1.18084	0.000623506	0.00284057
Q9NEI6	Mitochondrial Ribosomal Protein, Small OS=Caenorhabditis elegans GN=mrps-35 PE=1 SV=1	mrps-35	41.8	32	12	12	1.074	0.924	1.046	0.939	1.084	0.961	0.956	0.945	1.068	-1.13016	0.000624198	0.00284166
Q93353	Probable isocitrate dehydrogenase [NAD] subunit beta, mitochondrial OS=Caenorhabditis elegans GN=idhb-1 PE=3 SV=1	idhb-1	41.5	18	8	8	1.159	0.862	1.076	0.833	1.159	0.914	0.823	0.858	1.13133	-1.31857	0.000624805	0.00284237
Q9N359	COP9 signalosome complex subunit 4 OS=Caenorhabditis elegans GN=csn-4 PE=1 SV=1	csn-4	46.1	25	9	9	0.891	1.032	0.921	1.061	0.918	1.028	1.1	1.05525	0.91	1.15962	0.000625571	0.00284379
Q21596	Uncharacterized protein OS=Caenorhabditis elegans GN=CELE_M7.12 PE=1 SV=3	CELE_M7.12	27.4	5	1	1	0.908	1.099	0.924	1.174	0.95	1.073	1.103	1.11225	0.927333	1.19941	0.000627237	0.0028493
Q18817	Tubulin beta chain OS=Caenorhabditis elegans GN=ben-1 PE=1 SV=3	ben-1	49.4	30	12	1	1.091	0.905	1.109	0.963	1.103	0.903	0.915	0.9215	1.101	-1.19479	0.000630059	0.00286006
E0DBL0	Uncharacterized protein OS=Caenorhabditis elegans GN=CELE_Y51H7C.5 PE=1 SV=1	CELE_Y51H7C.5	40.8	8	2	2	1.196	0.757	1.228	0.783	1.152	0.803	0.903	0.8115	1.192	-1.46888	0.000632659	0.00286237
Q09216	Putative endoplasmic reticulum metallopeptidase 1-A OS=Caenorhabditis elegans GN=B0495.7 PE=1 SV=2	B0495.7	102.1	10	8	8	1.06	0.886	1.06	0.931	1.067	0.894	0.919	0.9075	1.06233	-1.17062	0.000632582	0.00286237
Q19661	Uncharacterized protein OS=Caenorhabditis elegans GN=CELE_F21C10.9 PE=1 SV=3	CELE_F21C10.9	36.4	33	8	8	1.095	0.891	1.154	0.875	1.09	0.845	0.887	0.8745	1.113	-1.27273	0.000632269	0.00286237
Q8WT46	Wiskott-Aldrich syndrome protein (WASP)-Interacting Protein and gene assignment OS=Caenorhabditis elegans GN=wip-1 PE=1 SV=2	wip-1	36.7	9	3	3	0.857	1.168	0.81	1.373	0.892	1.271	1.161	1.24325	0.853	1.4575	0.000632433	0.00286237
Q95QX5	Uncharacterized protein OS=Caenorhabditis elegans GN=C07A12.7 PE=1 SV=1	C07A12.7	48.5	45	12	12	0.884	1.1	0.895	1.08	0.924	1.061	1.094	1.08375	0.901	1.20283	0.000633139	0.00286237
Q9XVT2	Uncharacterized protein OS=Caenorhabditis elegans GN=C15C6.3 PE=1 SV=2	C15C6.3	77.5	12	7	7	1.039	0.89	1.04	0.908	1.015	0.842	0.879	0.87975	1.03133	-1.1723	0.000633299	0.00286237
Q23494	Uncharacterized protein OS=Caenorhabditis elegans GN=CELE_ZK430.7 PE=1 SV=1	CELE_ZK430.7	50.8	14	6	6	0.857	1.128	0.906	1.114	0.854	1.136	1.071	1.11225	0.872333	1.27503	0.000635224	0.00286694
Q9U1W1	TFG related OS=Caenorhabditis elegans GN=tfg-1 PE=1 SV=1	tfg-1	49.7	5	2	2	1.009	0.918	1.018	0.893	0.998	0.88	0.922	0.90325	1.00833	-1.11634	0.000634798	0.00286694
O44500	Uncharacterized protein OS=Caenorhabditis elegans GN=CELE_R02D3.4 PE=1 SV=1	CELE_R02D3.4	89.6	5	4	4	0.846	1.196	0.844	1.173	0.855	1.08	1.161	1.1525	0.848333	1.35855	0.00063694	0.0028711
P91357	Uncharacterized protein OS=Caenorhabditis elegans GN=CELE_F59A3.12 PE=1 SV=2	CELE_F59A3.12	33.9	4	1	1	0.846	1.239	0.906	1.113	0.879	1.13	1.092	1.1435	0.877	1.30388	0.000637058	0.0028711
Q10950	Putative methyltransferase B0361.6 OS=Caenorhabditis elegans GN=B0361.6 PE=3 SV=1	B0361.6	43	7	3	3	1.209	0.953	1.213	0.906	1.202	0.985	0.953	0.94925	1.208	-1.27258	0.000640738	0.002884
Q8IU00	PUF (Pumilio/FBF) domain-containing OS=Caenorhabditis elegans GN=puf-11 PE=1 SV=1	puf-11	57.1	12	6	3	0.784	1.225	0.797	1.249	0.837	1.243	1.269	1.2465	0.806	1.54653	0.000640839	0.002884
O45319	Mitochondrial import inner membrane translocase subunit tim-13 OS=Caenorhabditis elegans GN=tin-13 PE=3 SV=1	tin-13	11.7	63	4	4	1.063	0.933	1.084	0.879	1.077	0.877	0.866	0.88875	1.07467	-1.20919	0.0006428	0.0028887
Q1HB02	Uncharacterized protein OS=Caenorhabditis elegans GN=CELE_W07G4.5 PE=4 SV=1	CELE_W07G4.5	39.4	10	3	3	1.27	0.793	1.234	0.821	1.131	0.798	0.732	0.786	1.21167	-1.54156	0.000642693	0.0028887
Q18806	Neuronal immunoglobulin domain-containing protein rig-3 OS=Caenorhabditis elegans GN=rig-3 PE=1 SV=1	rig-3	54.6	8	3	3	1.045	0.909	1.001	0.873	1.007	0.848	0.869	0.87475	1.01767	-1.16338	0.000644249	0.00289314
A5Z2V2	Uncharacterized protein OS=Caenorhabditis elegans GN=C04H5.7 PE=1 SV=1	C04H5.7	11.4	8	1	1	0.887	1.066	0.915	1.054	0.892	1.063	1.044	1.05675	0.898	1.17678	0.000646034	0.00289693
G5EFW0	Trans-Golgi Network protein homolog OS=Caenorhabditis elegans GN=tgn-38 PE=1 SV=1	tgn-38	35.1	11	3	3	0.928	1.036	0.907	1.022	0.913	0.993	1.049	1.025	0.916	1.119	0.000647159	0.00289693
O16660	C-type LECtin OS=Caenorhabditis elegans GN=clec-10 PE=1 SV=2	clec-10	46	10	4	4	1.442	0.782	1.236	0.829	1.32	0.905	0.731	0.81175	1.33267	-1.64172	0.000646793	0.00289693
Q20757	Pumilio domain-containing protein 5 OS=Caenorhabditis elegans GN=puf-5 PE=2 SV=1	puf-5	62.5	16	9	8	0.667	1.262	0.728	1.251	0.694	1.258	1.3	1.26775	0.696333	1.82061	0.000647398	0.00289693
Q9XWX6	Uncharacterized protein OS=Caenorhabditis elegans GN=CELE_Y43F8B.2 PE=1 SV=1	CELE_Y43F8B.2	26.5	25	3	3	0.854	1.092	0.832	1.069	0.812	1.056	1.076	1.07325	0.832667	1.28893	0.0006462	0.00289693
P91249	COLlagen OS=Caenorhabditis elegans GN=col-20 PE=1 SV=2	col-20	28.2	16	3	2	1.426	0.669	1.363	0.619	1.379	0.73	0.795	0.70325	1.38933	-1.97559	0.000649817	0.00289745
Q09629	Probable adenylate kinase isoenzyme ZK673.2 OS=Caenorhabditis elegans GN=ZK673.2 PE=3 SV=1	ZK673.2	24.9	32	8	8	0.87	1.025	0.859	1.02	0.894	1.017	1.05	1.028	0.874333	1.17575	0.000648421	0.00289745
Q19253	Transducer of Cdc42-dependent actin assembly protein 1 homolog OS=Caenorhabditis elegans GN=toca-1 PE=1 SV=2	toca-1	65	10	5	5	1.274	0.786	1.193	0.839	1.308	0.833	0.824	0.8205	1.25833	-1.53362	0.000649302	0.00289745
Q20616	Peroxidase skpo-1 OS=Caenorhabditis elegans GN=skpo-1 PE=2 SV=1	skpo-1	73.4	20	11	11	0.675	1.202	0.713	1.213	0.677	1.203	1.191	1.20225	0.688333	1.74661	0.00064938	0.00289745
Q9XTV3	Uncharacterized protein OS=Caenorhabditis elegans GN=CELE_H21P03.2 PE=1 SV=2	CELE_H21P03.2	45.5	10	4	4	0.95	1.13	0.948	1.087	0.908	1.128	1.078	1.10575	0.935333	1.1822	0.000649444	0.00289745
O44527	Uncharacterized protein OS=Caenorhabditis elegans GN=CELE_T08B6.4 PE=1 SV=2	CELE_T08B6.4	68.9	12	6	6	1.09	0.809	1.101	0.853	1.141	0.92	0.854	0.859	1.11067	-1.29298	0.000650644	0.00289908
Q9U3R5	Uncharacterized protein OS=Caenorhabditis elegans GN=C05E7.1 PE=1 SV=1	C05E7.1	33.1	6	2	2	1.349	0.751	1.231	0.756	1.303	0.736	0.776	0.75475	1.29433	-1.71492	0.000651462	0.00290067
Q22349	Uncharacterized protein OS=Caenorhabditis elegans GN=CELE_T08H10.3 PE=4 SV=1	CELE_T08H10.3	18.7	21	3	2	0.83	1.371	0.763	1.166	0.698	1.531	1.488	1.389	0.763667	1.81886	0.00065229	0.0029023
O01927	SPINster (Drosophila lysosomal permease) homolog OS=Caenorhabditis elegans GN=spin-1 PE=1 SV=1	spin-1	58.1	11	4	4	1.275	0.814	1.178	0.779	1.288	0.831	0.834	0.8145	1.247	-1.531	0.000654314	0.00290719
P34648	Uncharacterized protein ZK632.2 OS=Caenorhabditis elegans GN=ZK632.2 PE=4 SV=1	ZK632.2	80.5	13	7	7	1.029	1.111	1.01	1.13	1.017	1.14	1.091	1.118	1.01867	1.09751	0.00065425	0.00290719
Q17645	p-GlycoProtein related OS=Caenorhabditis elegans GN=pgp-5 PE=1 SV=2	pgp-5	140.5	6	6	2	0.666	1.17	0.654	1.203	0.694	1.195	0.985	1.13825	0.671333	1.69551	0.00065789	0.00292101
H2L024	STOmatin OS=Caenorhabditis elegans GN=sto-5 PE=4 SV=2	sto-5	41.4	5	1	1	1.348	0.954	1.494	0.974	1.443	1.044	1.044	1.004	1.42833	-1.42264	0.000658607	0.00292159
Q19289	Intermediate filament protein ifb-1 OS=Caenorhabditis elegans GN=ifb-1 PE=1 SV=1	ifb-1	67.1	48	28	27	1.016	0.967	1.002	0.957	1.003	0.948	0.942	0.9535	1.007	-1.05611	0.00065895	0.00292159
Q9XVR3	Uncharacterized protein OS=Caenorhabditis elegans GN=C30H6.8 PE=1 SV=1	C30H6.8	20.1	15	3	3	0.842	1.075	0.84	1.019	0.878	0.978	1.04	1.028	0.853333	1.20469	0.000661068	0.00292892
Q23543	LSM Sm-like protein OS=Caenorhabditis elegans GN=lsm-7 PE=1 SV=1	lsm-7	11.6	60	5	5	1.061	0.948	1.05	0.928	1.09	0.916	0.947	0.93475	1.067	-1.14148	0.000664705	0.00294296
Q21284	Uncharacterized protein OS=Caenorhabditis elegans GN=CELE_K07E3.4 PE=1 SV=2	CELE_K07E3.4	69	27	15	15	0.929	1.054	0.893	1.054	0.917	1.07	1.087	1.06625	0.913	1.16785	0.000665894	0.00294615
G5EBW2	Ubiquitin Specific Protease OS=Caenorhabditis elegans GN=usp-50 PE=1 SV=1	usp-50	90.8	12	10	10	0.935	1.046	0.944	1.019	0.962	1.072	1.053	1.0475	0.947	1.10612	0.000666558	0.00294701
A0A0U1RML5	Piwi-like protein OS=Caenorhabditis elegans GN=sago-2 PE=1 SV=1	sago-2	99.5	24	21	3	0.75	1.305	0.834	1.232	0.836	1.189	1.141	1.21675	0.806667	1.50837	0.000669317	0.00295201
G5EBK1	Na(+)/H(+) exchanger protein 7 OS=Caenorhabditis elegans GN=pbo-4 PE=1 SV=1	pbo-4	88.4	3	2	2	0.945	1.109	0.903	1.146	0.921	1.105	1.046	1.1015	0.923	1.19339	0.000669566	0.00295201
G5EDM5	Uncharacterized protein OS=Caenorhabditis elegans GN=CELE_F36A2.3 PE=1 SV=1	CELE_F36A2.3	40.4	13	4	4	1.115	0.811	1.112	0.849	1.14	0.845	0.91	0.85375	1.12233	-1.31459	0.000669341	0.00295201
Q19864	Cleavage and Polyadenylation Factor OS=Caenorhabditis elegans GN=cpf-1 PE=1 SV=1	cpf-1	47.9	9	4	4	0.884	1.153	0.907	1.147	0.907	1.093	1.059	1.113	0.899333	1.23758	0.000668811	0.00295201
Q9TXK1	Uncharacterized protein OS=Caenorhabditis elegans GN=CELE_F54E2.1 PE=1 SV=2	CELE_F54E2.1	43.3	12	5	5	0.906	1.059	0.929	1.061	0.89	1.071	1.096	1.07175	0.908333	1.17991	0.000671699	0.00295933
Q9XW20	Uncharacterized protein OS=Caenorhabditis elegans GN=CELE_Y18D10A.11 PE=1 SV=1	CELE_Y18D10A.11	27.9	59	13	13	0.873	1.068	0.897	1.02	0.852	0.994	1.037	1.02975	0.874	1.1782	0.000673415	0.00296482
Q21571	Uncharacterized protein OS=Caenorhabditis elegans GN=CELE_M28.9 PE=4 SV=1	CELE_M28.9	93.1	5	3	3	1.131	0.8	1.248	0.791	1.186	0.852	0.843	0.8215	1.18833	-1.44654	0.000674422	0.00296717
H9G2T2	Kinesin Light Chain OS=Caenorhabditis elegans GN=klc-1 PE=1 SV=1	klc-1	60.3	18	6	6	0.833	1.13	0.889	1.158	0.84	1.104	1.093	1.12125	0.854	1.31294	0.000677377	0.00296771
O17328	MonoCarboxylate Transporter family OS=Caenorhabditis elegans GN=mct-6 PE=1 SV=2	mct-6	63.5	18	10	10	1.019	0.928	1.031	0.912	1.02	0.93	0.953	0.93075	1.02333	-1.09947	0.000677278	0.00296771
O44923	Uncharacterized protein OS=Caenorhabditis elegans GN=CELE_W10G11.19 PE=1 SV=3	CELE_W10G11.19	59.6	7	4	4	1.114	0.99	1.135	0.929	1.111	0.922	0.934	0.94375	1.12	-1.18675	0.00067553	0.00296771
Q18697	Phosphate transporter OS=Caenorhabditis elegans GN=pitr-1 PE=1 SV=2	pitr-1	57.5	10	5	5	1.009	0.896	1.032	0.885	1.05	0.923	0.899	0.90075	1.03033	-1.14386	0.000676585	0.00296771
Q21086	Guanine nucleotide-binding protein-like 3 homolog OS=Caenorhabditis elegans GN=nst-1 PE=3 SV=1	nst-1	62.3	39	21	21	1.08	0.914	1.085	0.926	1.064	0.97	0.95	0.94	1.07633	-1.14504	0.000675045	0.00296771
Q94271	ASpartyl Protease OS=Caenorhabditis elegans GN=asp-14 PE=1 SV=2	asp-14	39.7	29	10	10	0.911	1.067	0.898	1.132	0.908	1.12	1.156	1.11875	0.905667	1.23528	0.000676442	0.00296771
G5EC10	Galectin OS=Caenorhabditis elegans GN=lec-9 PE=1 SV=1	lec-9	15.5	24	3	3	0.915	1.131	0.852	1.151	0.861	1.146	1.06	1.122	0.876	1.28082	0.000678239	0.00296942
G5ECB4	Serine Rich Adhesion Protein-like OS=Caenorhabditis elegans GN=srap-1 PE=1 SV=1	srap-1	379.9	3	12	12	1.166	0.93	1.105	0.97	1.154	0.917	0.955	0.943	1.14167	-1.21068	0.000679413	0.00297249
Q9N3D9	NADH Ubiquinone oxidoreductase Fe-S protein OS=Caenorhabditis elegans GN=nduf-5 PE=1 SV=1	nduf-5	14	39	4	4	1.009	0.97	1.021	0.973	1.01	0.962	0.975	0.97	1.01333	-1.04467	0.000680764	0.00297633
Q21484	Histone AcetylTransferase OS=Caenorhabditis elegans GN=hat-1 PE=1 SV=2	hat-1	48.2	26	8	8	0.92	1.097	0.947	1.062	0.92	1.028	1.094	1.07025	0.929	1.15205	0.000681708	0.00297838
Q21312	Uncharacterized protein OS=Caenorhabditis elegans GN=CELE_K08C7.1 PE=1 SV=3	CELE_K08C7.1	48.5	3	1	1	0.93	1.123	0.901	1.118	0.939	1.066	1.18	1.12175	0.923333	1.21489	0.000682201	0.00297847
Q20538	Solute carrier organic anion transporter family member OS=Caenorhabditis elegans GN=CELE_F47E1.2 PE=1 SV=2	CELE_F47E1.2	82.5	1	1	1	1.168	0.894	1.087	0.845	1.092	0.902	0.816	0.86425	1.11567	-1.29091	0.000683465	0.00298192
Q93839	Acyl-coenzyme A oxidase OS=Caenorhabditis elegans GN=acox-1.6 PE=1 SV=2	acox-1.6	74.8	12	6	6	1.083	0.952	1.083	0.926	1.123	0.874	0.883	0.90875	1.09633	-1.20642	0.000684055	0.00298242
B2FD95	Uncharacterized protein OS=Caenorhabditis elegans GN=CELE_Y39F10B.1 PE=1 SV=1	CELE_Y39F10B.1	51.6	5	3	3	1.308	0.851	1.332	0.897	1.398	0.96	0.782	0.8725	1.346	-1.54269	0.000686192	0.00298759
O02362	Uncharacterized protein OS=Caenorhabditis elegans GN=CELE_F35E12.10 PE=1 SV=2	CELE_F35E12.10	54	25	8	8	0.911	1.086	0.925	1.022	0.894	1.025	1.029	1.0405	0.91	1.14341	0.000686079	0.00298759
Q19126	ATP Synthase B homolog OS=Caenorhabditis elegans GN=asb-2 PE=1 SV=1	asb-2	34.9	34	11	10	1.065	0.973	1.059	0.952	1.034	0.957	0.932	0.9535	1.05267	-1.104	0.000689458	0.00299974
O76371	Proteasome Regulatory Particle, ATPase-like OS=Caenorhabditis elegans GN=rpt-5 PE=1 SV=1	rpt-5	48.1	33	14	14	0.84	1.094	0.885	1.063	0.868	1.05	1.079	1.0715	0.864333	1.23968	0.000691893	0.00300617
Q09299	Putative RNA-binding protein EEED8.10 OS=Caenorhabditis elegans GN=EEED8.10 PE=4 SV=3	EEED8.10	81.1	16	10	10	1.163	0.955	1.121	0.986	1.114	1.012	0.955	0.977	1.13267	-1.15933	0.000691504	0.00300617
Q09314	Pseudocleavage protein nop-1 OS=Caenorhabditis elegans GN=nop-1 PE=2 SV=2	nop-1	83.6	10	5	5	0.631	1.311	0.664	1.305	0.67	1.308	1.312	1.309	0.655	1.99847	0.000693602	0.00301152
Q20819	Elongation factor Ts, mitochondrial OS=Caenorhabditis elegans GN=tsfm-1 PE=2 SV=1	tsfm-1	34.1	42	10	10	1.066	0.933	1.073	0.93	1.1	0.921	0.944	0.932	1.07967	-1.15844	0.000699702	0.00303591
Q03562	Beta-1,4-mannosyltransferase bre-3 OS=Caenorhabditis elegans GN=bre-3 PE=2 SV=2	bre-3	51.6	4	2	2	1.077	0.804	1.075	0.86	1.025	0.901	0.85	0.85375	1.059	-1.24041	0.000701367	0.00304103
Q17389	Cullin-1 OS=Caenorhabditis elegans GN=cul-1 PE=1 SV=1	cul-1	89.5	26	21	20	0.929	1.043	0.928	1.008	0.946	1	1.027	1.0195	0.934333	1.09115	0.000704782	0.00305332
Q18028	PeRoXisome assembly factor OS=Caenorhabditis elegans GN=prx-3 PE=1 SV=2	prx-3	39.9	15	5	5	1.088	0.898	1.066	0.889	1.046	0.899	0.916	0.9005	1.06667	-1.18453	0.000705172	0.00305332
Q95XY4	Nucleolar protein 6 OS=Caenorhabditis elegans GN=nol-6 PE=1 SV=3	nol-6	120.9	18	17	17	1.085	0.924	1.068	0.962	1.075	0.975	0.956	0.95425	1.076	-1.12759	0.000706918	0.00305877
O01590	ACaD (ACAD, acyl-CoA Dehydrogenase) Sequence homolog OS=Caenorhabditis elegans GN=acds-10 PE=1 SV=2	acds-10	111.6	21	18	18	1.025	0.935	1.006	0.968	1.021	0.946	0.939	0.947	1.01733	-1.07427	0.000708683	0.0030643
O61856	Acetolactate synthase-like protein OS=Caenorhabditis elegans GN=T26C12.1 PE=3 SV=2	T26C12.1	69.2	23	11	11	1.059	0.978	1.074	0.984	1.083	0.967	0.973	0.9755	1.072	-1.09892	0.000709309	0.0030649
P41848	FACT complex subunit SSRP1-A OS=Caenorhabditis elegans GN=hmg-4 PE=3 SV=1	hmg-4	78.6	8	6	5	1.059	0.916	1.043	0.955	1.083	0.962	0.938	0.94275	1.06167	-1.12614	0.000710884	0.00306749
Q23146	RAB family OS=Caenorhabditis elegans GN=rab-7 PE=1 SV=1	rab-7	23.4	56	11	11	0.92	1.084	0.957	1.077	0.938	1.045	1.081	1.07175	0.938333	1.14218	0.00071051	0.00306749
G5EE37	InCenP homolog OS=Caenorhabditis elegans GN=icp-1 PE=1 SV=1	icp-1	69.9	12	7	7	0.797	1.229	0.847	1.322	0.752	1.227	1.191	1.24225	0.798667	1.5554	0.0007132	0.00307027
P91455	Adenine phosphoribosyltransferase OS=Caenorhabditis elegans GN=T19B4.3 PE=2 SV=1	T19B4.3	20.2	15	3	3	1.084	0.965	1.129	1	1.118	0.948	0.974	0.97175	1.11033	-1.14261	0.000713438	0.00307027
Q17430	SART-3/p110 homolog OS=Caenorhabditis elegans GN=sart-3 PE=1 SV=1	sart-3	95.4	23	18	18	0.897	1.101	0.88	1.094	0.874	1.103	1.096	1.0985	0.883667	1.24312	0.000712976	0.00307027
Q23066	Carnitine Palmitoyl Transferase OS=Caenorhabditis elegans GN=cpt-6 PE=1 SV=1	cpt-6	85.2	2	2	2	1.208	0.714	1.28	0.695	1.363	0.714	0.667	0.6975	1.28367	-1.84038	0.000713483	0.00307027
Q9XVI6	Serine palmitoyltransferase 3 OS=Caenorhabditis elegans GN=sptl-3 PE=3 SV=2	sptl-3	56.3	18	9	9	1.018	0.932	1.039	0.945	1.037	0.937	0.972	0.9465	1.03133	-1.08963	0.000716035	0.00307914
Q11183	Thioredoxin domain-containing protein 9 OS=Caenorhabditis elegans GN=txdc-9 PE=2 SV=1	txdc-9	24.4	25	5	5	0.859	1.086	0.882	1.016	0.885	1.032	1.101	1.05875	0.875333	1.20954	0.000717185	0.00308198
Q20769	Uncharacterized protein OS=Caenorhabditis elegans GN=CELE_F54D5.3 PE=1 SV=2	CELE_F54D5.3	20.5	8	1	1	1.214	0.841	1.095	0.745	1.145	0.765	0.672	0.75575	1.15133	-1.52343	0.000717719	0.00308217
H9G2Z4	Uncharacterized protein OS=Caenorhabditis elegans GN=C27A7.6 PE=1 SV=1	C27A7.6	54.7	4	2	2	0.527	1.365	0.47	1.385	0.462	1.341	1.307	1.3495	0.486333	2.77485	0.000718889	0.00308297
P34446	Integrin alpha pat-2 OS=Caenorhabditis elegans GN=pat-2 PE=1 SV=1	pat-2	135.9	22	22	22	1.043	0.927	1.03	0.964	1.062	0.951	0.955	0.94925	1.045	-1.10087	0.000719375	0.00308297
Q94246	GEI-4 (Four) Interacting protein OS=Caenorhabditis elegans GN=gfi-1 PE=1 SV=1	gfi-1	227.3	7	13	13	1.21	0.832	1.194	0.875	1.268	0.954	0.946	0.90175	1.224	-1.35736	0.000718795	0.00308297
Q17815	Uncharacterized protein OS=Caenorhabditis elegans GN=C08B6.3 PE=1 SV=2	C08B6.3	52.5	6	2	2	1.223	0.945	1.164	0.928	1.151	0.995	0.954	0.9555	1.17933	-1.23426	0.000720649	0.00308632
Q21418	Uncharacterized protein OS=Caenorhabditis elegans GN=CELE_K10D3.4 PE=1 SV=1	CELE_K10D3.4	99.9	3	3	3	1.221	0.771	1.077	0.646	1.229	0.799	0.709	0.73125	1.17567	-1.60775	0.000721166	0.00308643
Q9UB00	Putative glucosylceramidase 4 OS=Caenorhabditis elegans GN=gba-4 PE=3 SV=2	gba-4	58.2	17	9	9	1.149	0.885	1.147	0.864	1.2	0.866	0.881	0.874	1.16533	-1.33333	0.00072277	0.0030912
A3FPI3	Uncharacterized protein OS=Caenorhabditis elegans GN=C29E4.15 PE=1 SV=1	C29E4.15	21.2	6	1	1	1.205	0.801	1.145	0.894	1.3	0.768	0.797	0.815	1.21667	-1.49284	0.000726946	0.00310653
P34556	Cyclin-dependent kinase 1 OS=Caenorhabditis elegans GN=cdk-1 PE=1 SV=1	cdk-1	38.3	22	7	6	0.827	1.064	0.866	1.063	0.876	1.048	1.003	1.0445	0.856333	1.21974	0.000727343	0.00310653
Q23655	Non-specific lipid-transfer protein-like 1 OS=Caenorhabditis elegans GN=nlt-1 PE=4 SV=1	nlt-1	13.1	40	5	5	1.006	0.942	1.033	0.935	1.038	0.909	0.904	0.9225	1.02567	-1.11183	0.000729184	0.00311228
Q9GRV9	Prolyl Carboxy Peptidase like OS=Caenorhabditis elegans GN=pcp-4 PE=1 SV=1	pcp-4	116.3	4	4	4	1.054	0.88	1.08	0.885	1.032	0.856	0.87	0.87275	1.05533	-1.2092	0.000732153	0.00312283
Q7Z137	AQuaPorin or aquaglyceroporin related OS=Caenorhabditis elegans GN=aqp-8 PE=1 SV=1	aqp-8	31.2	8	3	3	1.23	0.794	1.154	0.828	1.121	0.888	0.915	0.85625	1.16833	-1.36448	0.000735372	0.00313443
A4UVK2	Uncharacterized protein OS=Caenorhabditis elegans GN=C44C10.9 PE=1 SV=1	C44C10.9	26.7	30	6	5	0.907	1.102	0.902	1.181	0.921	1.102	1.18	1.14125	0.91	1.25412	0.00073751	0.00313998
P54811	Transitional endoplasmic reticulum ATPase homolog 1 OS=Caenorhabditis elegans GN=cdc-48.1 PE=1 SV=1	cdc-48.1	89.7	46	30	14	0.938	1.048	0.956	1.068	0.962	1.066	1.063	1.06125	0.952	1.11476	0.000737673	0.00313998
Q19722	Asparagine--tRNA ligase, cytoplasmic OS=Caenorhabditis elegans GN=nrs-1 PE=3 SV=1	nrs-1	61.1	25	12	12	0.978	1.037	0.986	1.034	0.973	1.028	1.027	1.0315	0.979	1.05363	0.000739267	0.00314464
G5EBQ3	Enhancer of Glp-One (Glp-1) OS=Caenorhabditis elegans GN=ego-1 PE=1 SV=1	ego-1	189.9	8	12	10	0.923	1.056	0.956	1.078	0.945	1.042	1.032	1.052	0.941333	1.11756	0.000748785	0.0031811
O45936	Uncharacterized protein OS=Caenorhabditis elegans GN=CELE_Y43F4B.7 PE=1 SV=2	CELE_Y43F4B.7	50.9	8	2	2	1.332	0.8	1.178	0.864	1.288	0.766	0.804	0.8085	1.266	-1.56586	0.000748851	0.0031811
A0A0K3AW57	Rho GTPase Activating protein OS=Caenorhabditis elegans GN=rga-4 PE=1 SV=1	rga-4	124.2	11	12	10	0.872	1.111	0.809	1.181	0.827	1.134	1.133	1.13975	0.836	1.36334	0.000753985	0.00319249
D7SFI3	Uncharacterized protein OS=Caenorhabditis elegans GN=C02D5.4 PE=1 SV=1	C02D5.4	28.5	42	8	7	0.876	1.169	0.894	1.148	0.877	1.102	1.064	1.12075	0.882333	1.27021	0.000753717	0.00319249
O17893	Uncharacterized protein OS=Caenorhabditis elegans GN=CELE_F55B11.3 PE=1 SV=3	CELE_F55B11.3	26.1	14	4	4	0.64	1.244	0.692	1.224	0.679	1.223	1.255	1.2365	0.670333	1.8446	0.000753155	0.00319249
O18240	Ribosomal Protein, Small subunit OS=Caenorhabditis elegans GN=rps-18 PE=1 SV=1	rps-18	17.8	35	5	5	1.12	0.968	1.149	1.013	1.137	1.015	0.961	0.98925	1.13533	-1.14767	0.000752664	0.00319249
O62140	Acyl-coenzyme A oxidase OS=Caenorhabditis elegans GN=acox-1.1 PE=1 SV=1	acox-1.1	76	12	7	7	1.06	0.895	1.018	0.863	1.022	0.929	0.884	0.89275	1.03333	-1.15747	0.000755827	0.00319249
Q19162	60S ribosomal protein L11-2 OS=Caenorhabditis elegans GN=rpl-11.2 PE=3 SV=1	rpl-11.2	22.8	16	3	3	1.061	0.933	1.115	0.909	1.088	0.97	0.921	0.93325	1.088	-1.16582	0.000754729	0.00319249
Q21924	G patch domain and KOW motifs-containing protein homolog 1 OS=Caenorhabditis elegans GN=gkow-1 PE=1 SV=1	gkow-1	51.7	6	3	3	0.919	1.087	0.935	1.034	0.926	1.031	1.047	1.04975	0.926667	1.13282	0.000756103	0.00319249
Q95PZ7	Uncharacterized protein OS=Caenorhabditis elegans GN=CELE_Y66D12A.9 PE=1 SV=1	CELE_Y66D12A.9	28.7	36	7	7	1.041	0.961	1.062	0.924	1.029	0.951	0.946	0.9455	1.044	-1.10418	0.000754658	0.00319249
Q9XTZ5	Membrane Associated Acyl-CoA binding protein OS=Caenorhabditis elegans GN=maa-1 PE=1 SV=1	maa-1	31	10	3	3	0.965	1.137	0.994	1.073	0.987	1.087	1.106	1.10075	0.982	1.12093	0.000755563	0.00319249
O44619	Carnitine Palmitoyl Transferase OS=Caenorhabditis elegans GN=cpt-4 PE=1 SV=1	cpt-4	85.6	2	1	1	0.975	0.353	0.887	0.537	1.148	0.37	0.42	0.42	1.00333	-2.38889	0.000757346	0.0031956
G4RT11	Anaphase-promoting complex subunit CDC26 OS=Caenorhabditis elegans GN=cdc-26 PE=3 SV=2	cdc-26	21.2	23	3	3	0.9	1.082	0.868	1.024	0.896	1.129	1.059	1.0735	0.888	1.2089	0.00075976	0.00320363
P91156	ACINus (Mammalian Apoptotic Chromatin condensation Inducer in the Nucleus) homolog OS=Caenorhabditis elegans GN=acin-1 PE=1 SV=2	acin-1	65.5	28	11	11	0.927	1.07	0.955	1.045	0.947	1.041	1.016	1.043	0.943	1.10604	0.000761662	0.00320534
Q18967	Eukaryotic translation initiation factor 3 subunit F OS=Caenorhabditis elegans GN=eif-3.F PE=3 SV=1	eif-3.F	32.9	20	5	5	1.104	0.948	1.075	0.99	1.068	0.935	0.972	0.96125	1.08233	-1.12596	0.000761695	0.00320534
Q9NEM5	Uncharacterized protein OS=Caenorhabditis elegans GN=CELE_Y111B2A.3 PE=1 SV=1	CELE_Y111B2A.3	82.5	16	11	10	0.93	1.089	0.931	1.059	0.924	1.118	1.117	1.09575	0.928333	1.18034	0.000760819	0.00320534
O16515	Uncharacterized protein OS=Caenorhabditis elegans GN=CELE_T05H4.10 PE=1 SV=2	CELE_T05H4.10	54.8	7	3	3	1.019	0.913	1.073	0.857	1.068	0.876	0.87	0.879	1.05333	-1.19833	0.000764112	0.00320692
O62204	Uncharacterized protein OS=Caenorhabditis elegans GN=CELE_F32B4.2 PE=1 SV=2	CELE_F32B4.2	18.4	14	1	1	0.797	1.521	0.69	1.222	0.632	1.479	1.776	1.4995	0.706333	2.12294	0.0007636	0.00320692
Q8MQ03	Kinesin-like protein OS=Caenorhabditis elegans GN=zen-4 PE=1 SV=2	zen-4	89.1	6	5	5	0.825	1.06	0.856	1.011	0.871	1.033	1.011	1.02875	0.850667	1.20935	0.000763331	0.00320692
Q94218	Ufm1-specific protease OS=Caenorhabditis elegans GN=odr-8 PE=1 SV=1	odr-8	66.5	12	6	6	0.945	1.046	0.971	1.069	0.964	1.027	1.047	1.04725	0.96	1.09089	0.000763863	0.00320692
G5EEH5	MAX-like-1 homolog OS=Caenorhabditis elegans GN=mxl-1 PE=1 SV=1	mxl-1	13.8	20	3	3	1.115	0.903	1.096	0.903	1.164	0.825	0.93	0.89025	1.125	-1.26369	0.000771746	0.0032368
P34501	Uncharacterized protein K03H1.5 OS=Caenorhabditis elegans GN=K03H1.5 PE=1 SV=2	K03H1.5	159.1	3	4	4	1.229	0.924	1.151	0.964	1.241	0.972	0.888	0.937	1.207	-1.28815	0.000777138	0.00325725
Q52GY9	Uncharacterized protein OS=Caenorhabditis elegans GN=B0035.18 PE=1 SV=1	B0035.18	10.3	17	2	1	1.027	0.879	1.087	0.883	1.079	0.917	0.844	0.88075	1.06433	-1.20844	0.000778859	0.00326011
Q9N5V3	IMportin Beta family OS=Caenorhabditis elegans GN=imb-3 PE=1 SV=2	imb-3	122	18	17	17	1.033	0.947	1.035	0.937	1.022	0.912	0.951	0.93675	1.03	-1.09955	0.000778379	0.00326011
Q94131	Pharynx and intestine in excess protein 1 OS=Caenorhabditis elegans GN=pie-1 PE=1 SV=1	pie-1	38.3	13	4	4	0.895	1.19	0.897	1.155	0.849	1.294	1.111	1.1875	0.880333	1.34892	0.000780233	0.00326369
Q09646	Uncharacterized protein OS=Caenorhabditis elegans GN=ham-3 PE=1 SV=1	ham-3	51.7	17	6	5	1.294	0.863	1.362	0.775	1.197	0.885	0.848	0.84275	1.28433	-1.52398	0.00078128	0.00326373
Q21372	Nuclear Hormone Receptor family OS=Caenorhabditis elegans GN=nhr-32 PE=1 SV=2	nhr-32	47.1	3	1	1	1.204	0.865	1.206	0.776	1.21	0.756	0.81	0.80175	1.20667	-1.50504	0.000781247	0.00326373
P34429	Probable replication factor C subunit 5 OS=Caenorhabditis elegans GN=F44B9.8 PE=3 SV=3	F44B9.8	41.1	20	7	7	0.86	1.103	0.888	0.995	0.846	1.038	1.05	1.0465	0.864667	1.21029	0.000786713	0.00328424
Q18784	Uncharacterized protein OS=Caenorhabditis elegans GN=C52E4.7 PE=1 SV=1	C52E4.7	31.6	6	2	2	1.065	0.888	1.116	0.963	1.096	0.879	0.893	0.90575	1.09233	-1.206	0.000789254	0.00329048
Q23028	Uncharacterized protein OS=Caenorhabditis elegans GN=CELE_R09F10.5 PE=1 SV=1	CELE_R09F10.5	16.3	7	1	1	1.036	0.818	1.127	0.841	1.098	0.818	0.773	0.8125	1.087	-1.33785	0.000789103	0.00329048
Q9N3W9	C-type LECtin OS=Caenorhabditis elegans GN=clec-71 PE=4 SV=2	clec-71	52.9	7	4	4	1.245	0.865	1.191	0.985	1.208	0.953	0.925	0.932	1.21467	-1.30329	0.000790515	0.00329355
Q19063	Uncharacterized protein OS=Caenorhabditis elegans GN=CELE_E04F6.8 PE=1 SV=1	CELE_E04F6.8	14	27	3	3	0.91	1.204	0.864	1.158	0.922	1.077	1.099	1.1345	0.898667	1.26243	0.000792405	0.00329924
Q9XVT0	Ribosome biogenesis regulatory protein homolog OS=Caenorhabditis elegans GN=rrbs-1 PE=3 SV=1	rrbs-1	38	19	7	7	1.072	0.868	1.086	0.919	1.069	0.932	0.896	0.90375	1.07567	-1.19023	0.000794004	0.00330371
O01800	Uncharacterized protein OS=Caenorhabditis elegans GN=CELE_F53G12.8 PE=1 SV=3	CELE_F53G12.8	19.8	8	1	1	0.906	1.075	0.904	1.057	0.881	1.121	1.159	1.103	0.897	1.22965	0.000794869	0.00330512
P34649	Serine/threonine-protein kinase RIO3 OS=Caenorhabditis elegans GN=riok-3 PE=2 SV=1	riok-3	58.5	9	4	4	0.91	1.145	0.84	1.188	0.839	1.192	1.079	1.151	0.863	1.33372	0.000796809	0.003311
Q8MYM8	General transcription factor IIF subunit 2 OS=Caenorhabditis elegans GN=CELE_Y39B6A.36 PE=1 SV=1	CELE_Y39B6A.36	29.6	4	1	1	0.913	1.266	0.922	1.183	0.959	1.364	1.355	1.292	0.931333	1.38726	0.000798086	0.00331411
G5EGK1	TaLiN OS=Caenorhabditis elegans GN=tln-1 PE=1 SV=1	tln-1	279	33	71	71	1.074	0.916	1.061	0.924	1.102	0.916	0.941	0.92425	1.079	-1.16743	0.000805087	0.00333657
H2L0Q6	RAL (Ras-related GTPase) homolog OS=Caenorhabditis elegans GN=ral-1 PE=1 SV=1	ral-1	29.1	25	5	5	0.899	1.123	0.91	1.045	0.911	1.077	1.068	1.07825	0.906667	1.18925	0.000804711	0.00333657
Q9NA33	Uncharacterized protein OS=Caenorhabditis elegans GN=CELE_Y73F8A.26 PE=1 SV=1	CELE_Y73F8A.26	56	7	3	3	1.19	0.853	1.237	0.854	1.29	0.855	0.895	0.86425	1.239	-1.43361	0.00080503	0.00333657
Q9NEQ0	Omega-3 fatty acid desaturase fat-1 OS=Caenorhabditis elegans GN=fat-1 PE=2 SV=1	fat-1	46.5	16	7	6	0.737	1.174	0.816	1.139	0.746	1.204	1.242	1.18975	0.766333	1.55252	0.000808457	0.00334833
Q09522	Probable dimethyladenosine transferase OS=Caenorhabditis elegans GN=E02H1.1 PE=3 SV=2	E02H1.1	34.6	23	5	5	1.095	0.902	1.169	0.88	1.142	0.901	0.938	0.90525	1.13533	-1.25417	0.000809704	0.00335129
Q17399	UDP-glucuronosyltransferase OS=Caenorhabditis elegans GN=ugt-49 PE=1 SV=2	ugt-49	58.9	11	6	6	1.056	0.955	1.048	0.927	1.086	0.965	0.938	0.94625	1.06333	-1.12373	0.000812637	0.00336122
Q9XVS4	Dauer or Aging adult Overexpression OS=Caenorhabditis elegans GN=dao-5 PE=1 SV=1	dao-5	101	19	17	17	1.016	0.929	1.017	0.946	1.028	0.957	0.962	0.9485	1.02033	-1.07573	0.00081744	0.00337886
Q18787	26S proteasome regulatory subunit 7 OS=Caenorhabditis elegans GN=rpt-1 PE=1 SV=1	rpt-1	48.6	43	16	14	0.891	1.102	0.932	1.052	0.895	1.065	1.074	1.07325	0.906	1.1846	0.000819324	0.0033822
V6CJY2	Ubiquitin carboxyl-terminal hydrolase OS=Caenorhabditis elegans GN=CELE_H34C03.2 PE=1 SV=1	CELE_H34C03.2	112	16	13	13	0.825	1.093	0.863	1.024	0.828	0.987	1.088	1.048	0.838667	1.2496	0.000819023	0.0033822
O44568	Probable peptide chain release factor 1, mitochondrial OS=Caenorhabditis elegans GN=W03F8.3 PE=3 SV=1	W03F8.3	43.5	7	3	3	1.021	0.89	1.023	0.872	0.983	0.905	0.855	0.8805	1.009	-1.14594	0.000822368	0.00339031
Q19107	Uncharacterized protein OS=Caenorhabditis elegans GN=CELE_F02C12.1 PE=1 SV=5	CELE_F02C12.1	91.1	5	4	4	0.899	0.997	0.928	1.064	0.918	1.031	1.045	1.03425	0.915	1.13033	0.000822222	0.00339031
O16487	Uncharacterized protein OS=Caenorhabditis elegans GN=B0238.11 PE=1 SV=1	B0238.11	36.5	24	7	7	1.139	0.954	1.077	0.905	1.108	0.965	0.918	0.9355	1.108	-1.18439	0.000829345	0.0034146
Q10008	Uncharacterized protein T19C3.2 OS=Caenorhabditis elegans GN=T19C3.2 PE=4 SV=1	T19C3.2	31.4	10	2	2	1.441	0.895	1.309	0.958	1.322	0.837	1.021	0.92775	1.35733	-1.46304	0.00082912	0.0034146
O16580	Putative glucosylceramidase 1 OS=Caenorhabditis elegans GN=gba-1 PE=1 SV=2	gba-1	58.1	7	3	3	1.205	0.812	1.127	0.85	1.198	0.838	0.846	0.8365	1.17667	-1.40665	0.000833488	0.00342941
A0A1D3PDA8	Uncharacterized protein OS=Caenorhabditis elegans GN=CELE_Y41C4A.32 PE=1 SV=1	CELE_Y41C4A.32	33	14	4	4	0.601	1.2	0.616	1.255	0.716	1.149	1.363	1.24175	0.644333	1.92719	0.000839859	0.00345111
Q9XXJ0	Deoxyhypusine synthase OS=Caenorhabditis elegans GN=dhps-1 PE=1 SV=1	dhps-1	40.4	11	4	4	1.026	0.901	1.056	0.922	1.01	0.905	0.864	0.898	1.03067	-1.14774	0.000839828	0.00345111
Q95Y97	Replication Protein A homolog OS=Caenorhabditis elegans GN=rpa-2 PE=1 SV=1	rpa-2	32	32	7	7	0.929	1.09	0.935	1.072	0.919	1.024	1.062	1.062	0.927667	1.14481	0.00084132	0.00345485
A0A163UT65	DeHydrogenases, Short chain OS=Caenorhabditis elegans GN=dhs-11 PE=1 SV=1	dhs-11	25.4	36	7	7	0.817	1.153	0.861	1.093	0.881	1.071	1.106	1.10575	0.853	1.29631	0.000844012	0.00346364
P47208	T-complex protein 1 subunit delta OS=Caenorhabditis elegans GN=cct-4 PE=2 SV=1	cct-4	58.4	37	17	17	0.97	1.042	0.947	1.032	0.947	1.057	1.023	1.0385	0.954667	1.08781	0.000845112	0.0034659
G5EDQ7	Uncharacterized protein OS=Caenorhabditis elegans GN=CELE_Y66A7A.7 PE=1 SV=1	CELE_Y66A7A.7	12.9	16	1	1	1.107	0.873	1.212	0.81	1.227	0.88	0.788	0.83775	1.182	-1.41092	0.00084679	0.00346631
Q09356	Uncharacterized protein T19H5.4 OS=Caenorhabditis elegans GN=T19H5.4 PE=4 SV=1	T19H5.4	35.3	3	1	1	0.412	1.445	0.471	1.403	0.42	1.455	1.443	1.4365	0.434333	3.30737	0.000846868	0.00346631
Q95XN0	LIN-65L OS=Caenorhabditis elegans GN=lin-65 PE=1 SV=2	lin-65	80.3	5	4	4	1.138	1.01	1.098	0.982	1.113	1.01	0.982	0.996	1.11633	-1.12082	0.000846116	0.00346631
Q9TXN6	Autophagy-related protein 9 OS=Caenorhabditis elegans GN=atg-9 PE=1 SV=2	atg-9	104.8	7	4	4	0.963	1.059	0.959	1.094	0.96	1.085	1.057	1.07375	0.960667	1.11771	0.000851822	0.00348432
P34722	Protein kinase C-like 1 OS=Caenorhabditis elegans GN=tpa-1 PE=1 SV=2	tpa-1	80.2	7	4	3	1.302	0.832	1.253	0.834	1.249	0.838	0.838	0.8355	1.268	-1.51765	0.00085242	0.0034845
P90920	Leucine-rich repeat-containing protein egg-6 OS=Caenorhabditis elegans GN=egg-6 PE=2 SV=2	egg-6	105.3	10	6	6	0.699	1.161	0.737	1.169	0.783	1.117	1.22	1.16675	0.739667	1.5774	0.000861182	0.00351753
Q9TXI3	Doa4-Independent Degradation, homologous to yeast Did2 OS=Caenorhabditis elegans GN=did-2 PE=1 SV=1	did-2	22.5	44	9	9	0.887	1.057	0.917	1.045	0.877	1.008	1.029	1.03475	0.893667	1.15787	0.000861619	0.00351753
Q20264	Fatty Acid CoA Synthetase family OS=Caenorhabditis elegans GN=acs-11 PE=1 SV=3	acs-11	55.7	19	8	7	0.885	1.084	0.892	1.141	0.94	1.149	1.102	1.119	0.905667	1.23555	0.000867227	0.00353813
G5ECM6	Elongation factor Tu homologue OS=Caenorhabditis elegans GN=tufm-1 PE=1 SV=1	tufm-1	54.6	38	17	17	1.062	0.973	1.063	0.965	1.066	0.97	0.94	0.962	1.06367	-1.10568	0.000871328	0.00355025
Q21855	COLlagen OS=Caenorhabditis elegans GN=col-182 PE=1 SV=2	col-182	27.9	7	1	1	2.162	0.683	2.251	0.651	1.701	0.742	0.403	0.61975	2.038	-3.28842	0.000871091	0.00355025
O45812	Uncharacterized protein OS=Caenorhabditis elegans GN=CELE_T23G11.7 PE=1 SV=4	CELE_T23G11.7	34.5	19	4	4	0.919	1.101	0.967	1.121	0.948	1.057	1.127	1.1015	0.944667	1.16602	0.000875846	0.00356635
V6CJ04	BICaudal D (Drosophila) homolog OS=Caenorhabditis elegans GN=bicd-1 PE=1 SV=1	bicd-1	84.1	39	23	23	1.131	0.897	1.087	0.926	1.134	0.909	0.903	0.90875	1.11733	-1.22953	0.000878059	0.00357305
Q22561	Uncharacterized protein OS=Caenorhabditis elegans GN=CELE_T19B10.8 PE=1 SV=2	CELE_T19B10.8	82.4	4	2	2	0.821	1.175	0.826	1.105	0.813	1.126	1.043	1.11225	0.82	1.3564	0.000878709	0.00357338
Q09307	Uncharacterized protein F19C6.2 OS=Caenorhabditis elegans GN=F19C6.2 PE=4 SV=1	F19C6.2	55.8	9	4	4	1.123	0.96	1.075	0.958	1.099	0.969	0.929	0.954	1.099	-1.15199	0.000881264	0.00358018
Q09553	Growth arrest-specific protein 1 homolog OS=Caenorhabditis elegans GN=phg-1 PE=2 SV=2	phg-1	24.3	4	1	1	1.385	0.527	1.598	0.436	1.626	0.645	0.701	0.57725	1.53633	-2.66147	0.000881521	0.00358018
G5ECT0	Proton-gated ion channel subunit pbo-5 OS=Caenorhabditis elegans GN=pbo-5 PE=1 SV=1	pbo-5	58.4	3	1	1	1.029	0.793	1.095	0.797	1.027	0.838	0.827	0.81375	1.05033	-1.29073	0.000882479	0.00358176
Q9XWU2	Protein SUP-1 OS=Caenorhabditis elegans GN=sup-1 PE=1 SV=1	sup-1	11.3	23	2	2	1.073	0.881	1.068	0.86	1.016	0.918	0.838	0.87425	1.05233	-1.2037	0.000884515	0.00358771
P34339	Eukaryotic translation initiation factor 3 subunit A OS=Caenorhabditis elegans GN=egl-45 PE=3 SV=1	egl-45	124.3	42	40	40	1.048	0.951	1.024	0.947	1.032	0.964	0.946	0.952	1.03467	-1.08683	0.000886354	0.00359053
Q18094	Suppressor of ZYg-1 OS=Caenorhabditis elegans GN=szy-20 PE=1 SV=3	szy-20	71	15	7	7	0.754	1.179	0.755	1.361	0.742	1.385	1.201	1.2815	0.750333	1.70791	0.000886304	0.00359053
Q22656	p-GlycoProtein related OS=Caenorhabditis elegans GN=pgp-6 PE=1 SV=3	pgp-6	140.9	10	12	7	0.88	1.097	0.825	1.061	0.822	1.093	1.016	1.06675	0.842333	1.26642	0.000889741	0.00360193
H2L0D7	Uncharacterized protein OS=Caenorhabditis elegans GN=CELE_Y47G6A.19 PE=1 SV=2	CELE_Y47G6A.19	58.1	3	2	2	1.456	0.726	1.277	0.788	1.289	0.788	0.819	0.78025	1.34067	-1.71825	0.000891755	0.00360776
P46012	Uncharacterized protein C01G6.5 OS=Caenorhabditis elegans GN=C01G6.5 PE=4 SV=1	C01G6.5	105.2	5	4	4	1.155	0.852	1.098	0.941	1.194	0.827	0.903	0.88075	1.149	-1.30457	0.000894624	0.00361704
O76388	Uncharacterized protein OS=Caenorhabditis elegans GN=syp-2 PE=1 SV=1	syp-2	23.7	24	4	4	0.855	1.198	0.834	1.164	0.8	1.204	1.18	1.1865	0.829667	1.43009	0.000896561	0.00362255
H2KYN6	SMEK (Dictyostelium Suppressor of MEK null) homolog OS=Caenorhabditis elegans GN=smk-1 PE=1 SV=1	smk-1	122.9	16	14	14	0.954	1.043	0.952	1.066	0.92	1.062	1.114	1.07125	0.942	1.13721	0.000902355	0.00364127
Q9BPN8	Uncharacterized protein Y92H12BR.3 OS=Caenorhabditis elegans GN=Y92H12BR.3 PE=1 SV=2	Y92H12BR.3	71	15	10	10	0.966	1.065	0.945	1.039	0.954	1.016	1.036	1.039	0.955	1.08796	0.000902149	0.00364127
E9RKC7	Uncharacterized protein OS=Caenorhabditis elegans GN=CELE_Y95B8A.8 PE=1 SV=1	CELE_Y95B8A.8	84.2	25	13	13	1.38	0.78	1.222	0.845	1.288	0.81	0.777	0.803	1.29667	-1.61478	0.000905574	0.00365184
Q09979	DeHydrogenases, Short chain OS=Caenorhabditis elegans GN=dhs-6 PE=1 SV=3	dhs-6	45.4	32	14	11	0.924	1.078	0.959	1.084	0.952	1.049	1.041	1.063	0.945	1.12487	0.00090631	0.00365184
Q6A1T5	Uncharacterized protein OS=Caenorhabditis elegans GN=CELE_F10G8.9 PE=1 SV=1	CELE_F10G8.9	43.2	9	3	3	0.784	1.172	0.788	1.136	0.733	1.126	1.167	1.15025	0.768333	1.49707	0.000906717	0.00365184
Q21166	Acetoacetyl-CoA synthetase OS=Caenorhabditis elegans GN=sur-5 PE=2 SV=1	sur-5	78.3	13	8	8	1.039	0.96	1.062	0.921	1.048	0.933	0.968	0.9455	1.04967	-1.11017	0.000909631	0.00366124
A0A0K3ARK6	UMP-CMP kinase OS=Caenorhabditis elegans GN=CELE_F40F8.1 PE=1 SV=1	CELE_F40F8.1	25.3	18	4	4	1.222	0.896	1.153	0.867	1.222	0.904	0.899	0.8915	1.199	-1.34492	0.000911312	0.00366331
G5EEJ7	Major Sperm protein Domain containing OS=Caenorhabditis elegans GN=msd-2 PE=1 SV=1	msd-2	11.1	28	3	2	1.095	0.88	1.07	0.855	1.123	0.905	0.798	0.8595	1.096	-1.27516	0.000911085	0.00366331
P34610	Putative serine protease pcp-1 OS=Caenorhabditis elegans GN=pcp-1 PE=1 SV=2	pcp-1	62.8	5	3	3	1.234	0.784	1.125	0.815	1.209	0.823	0.774	0.799	1.18933	-1.48853	0.00091414	0.00366998
Q27874	Integrin beta pat-3 OS=Caenorhabditis elegans GN=pat-3 PE=1 SV=1	pat-3	90.1	18	15	15	1.089	0.927	1.081	0.884	1.072	0.95	0.914	0.91875	1.08067	-1.17624	0.000913978	0.00366998
O16926	AcetylCholine Receptor OS=Caenorhabditis elegans GN=acr-15 PE=3 SV=4	acr-15	56.3	2	1	1	1.398	0.834	1.568	0.817	1.314	0.752	0.932	0.83375	1.42667	-1.71114	0.000915706	0.00367205
Q21004	AMPHiphysin homolog OS=Caenorhabditis elegans GN=amph-1 PE=1 SV=1	amph-1	51.9	36	14	14	0.926	1.107	0.864	1.166	0.906	1.07	1.095	1.1095	0.898667	1.23461	0.000915822	0.00367205
O45757	Uncharacterized protein OS=Caenorhabditis elegans GN=CELE_T06E6.1 PE=1 SV=1	CELE_T06E6.1	48.5	15	5	5	1.09	0.969	1.064	1.004	1.087	0.985	0.951	0.97725	1.08033	-1.10548	0.000916419	0.0036721
P34655	UPF0057 membrane protein ZK632.10 OS=Caenorhabditis elegans GN=ZK632.10 PE=3 SV=2	ZK632.10	8.7	31	1	1	0.857	1.216	0.765	1.661	0.69	1.508	1.565	1.4875	0.770667	1.93015	0.000918138	0.00367562
Q20969	Uncharacterized protein OS=Caenorhabditis elegans GN=CELE_F58B3.4 PE=1 SV=3	CELE_F58B3.4	68.3	16	9	9	1.043	0.947	1.023	0.942	1.035	0.967	0.92	0.944	1.03367	-1.09499	0.000918466	0.00367562
Q95ZZ3	Uncharacterized protein OS=Caenorhabditis elegans GN=C05C10.2 PE=1 SV=1	C05C10.2	175.9	6	8	8	0.913	1.125	0.94	1.109	0.884	1.039	1.137	1.1025	0.912333	1.20844	0.000919698	0.00367821
P34517	Probable glycerol-3-phosphate dehydrogenase 2 OS=Caenorhabditis elegans GN=gpdh-2 PE=3 SV=2	gpdh-2	42.8	27	11	11	0.888	1.046	0.906	1.017	0.922	1.016	1.011	1.0225	0.905333	1.12942	0.000924656	0.00369568
Q95Y83	Probable 39S ribosomal protein L19, mitochondrial OS=Caenorhabditis elegans GN=mrpl-19 PE=3 SV=1	mrpl-19	33.7	8	3	3	1.042	0.947	1.027	0.956	1.045	0.935	0.908	0.9365	1.038	-1.10838	0.000926412	0.00370035
Q22537	Uncharacterized protein OS=Caenorhabditis elegans GN=CELE_T17H7.1 PE=1 SV=1	CELE_T17H7.1	72.1	24	6	6	1.563	0.567	1.384	0.531	1.712	0.501	0.523	0.5305	1.553	-2.92743	0.000932139	0.00372086
G5EFH4	SeRPin OS=Caenorhabditis elegans GN=srp-6 PE=1 SV=1	srp-6	41.7	9	4	4	0.912	1.054	0.899	1.09	0.941	1.122	1.034	1.075	0.917333	1.17188	0.00093422	0.0037268
Q9GYS9	Probable 39S ribosomal protein L23, mitochondrial OS=Caenorhabditis elegans GN=mrpl-23 PE=3 SV=1	mrpl-23	19.1	13	2	2	1.099	0.903	1.054	0.963	1.095	0.957	0.945	0.942	1.08267	-1.14933	0.000936877	0.00373503
Q22192	TransThyretin-Related family domain OS=Caenorhabditis elegans GN=ttr-14 PE=1 SV=1	ttr-14	48.9	11	5	5	1.063	0.986	1.059	0.968	1.071	0.97	0.942	0.9665	1.06433	-1.10122	0.000945458	0.00376685
Q22540	Uncharacterized protein OS=Caenorhabditis elegans GN=CELE_T18D3.1 PE=1 SV=1	CELE_T18D3.1	58.6	6	3	3	1.495	0.658	1.373	0.613	1.609	0.664	0.644	0.64475	1.49233	-2.31459	0.000946152	0.00376723
A0A1X7RBP4	Uncharacterized protein OS=Caenorhabditis elegans GN=CELE_ZK1193.2 PE=1 SV=1	CELE_ZK1193.2	235.8	4	8	8	1.043	0.896	1.01	0.923	1.046	0.925	0.943	0.92175	1.033	-1.12069	0.000952277	0.00378507
O01634	Innexin-12 OS=Caenorhabditis elegans GN=inx-12 PE=1 SV=1	inx-12	47.1	9	5	5	1.085	0.937	1.066	0.949	1.078	0.935	0.888	0.92725	1.07633	-1.16078	0.000951345	0.00378507
Q5ZR77	Uncharacterized protein OS=Caenorhabditis elegans GN=CELE_R02F11.3 PE=1 SV=1	CELE_R02F11.3	54.8	7	3	3	0.891	0.982	0.848	1.003	0.871	1.001	1.058	1.011	0.87	1.16207	0.000952438	0.00378507
Q95ZT8	Major sperm protein OS=Caenorhabditis elegans GN=CELE_F42A9.7 PE=1 SV=1	CELE_F42A9.7	29.6	6	2	2	1.3	0.887	1.295	1.001	1.233	0.959	1.023	0.9675	1.276	-1.31886	0.000953337	0.00378625
Q17994	Aspartate aminotransferase OS=Caenorhabditis elegans GN=got-2.2 PE=1 SV=1	got-2.2	45.6	33	13	11	0.939	1.008	0.943	1.013	0.952	1.009	1.004	1.0085	0.944667	1.06757	0.000954125	0.00378698
Q9XUC0	Uncharacterized protein OS=Caenorhabditis elegans GN=CELE_T28F3.8 PE=1 SV=2	CELE_T28F3.8	53.2	2	1	1	1.338	0.714	1.335	0.697	1.325	0.641	0.559	0.65275	1.33267	-2.04162	0.000959463	0.00380577
O44622	Uncharacterized protein OS=Caenorhabditis elegans GN=CELE_K11D12.7 PE=1 SV=2	CELE_K11D12.7	20.5	17	3	3	1.111	0.989	1.122	0.935	1.11	0.981	0.977	0.9705	1.11433	-1.14821	0.000960945	0.00380924
G5ECH5	Protein Phosphatase Four Regulatory subunit OS=Caenorhabditis elegans GN=ppfr-1 PE=1 SV=1	ppfr-1	174.1	16	17	17	0.879	1.104	0.88	1.102	0.92	1.096	1.134	1.109	0.893	1.24188	0.000963076	0.00381288
Q09253	Glyoxalase 1 OS=Caenorhabditis elegans GN=glod-4 PE=2 SV=1	glod-4	32.1	14	3	3	0.835	1.148	0.867	1.173	0.864	1.033	1.104	1.1145	0.855333	1.303	0.000962763	0.00381288
Q9N584	Uncharacterized protein OS=Caenorhabditis elegans GN=let-630 PE=1 SV=1	let-630	74.8	18	11	11	1.142	0.895	1.085	0.938	1.11	0.978	0.957	0.942	1.11233	-1.18082	0.000965213	0.00381894
Q22554	Uncharacterized protein OS=Caenorhabditis elegans GN=CELE_T19A5.1 PE=1 SV=1	CELE_T19A5.1	145.3	3	4	4	1.252	0.767	1.137	0.862	1.223	0.804	0.93	0.84075	1.204	-1.43205	0.00097053	0.00383733
Q9BKQ7	Uncharacterized protein OS=Caenorhabditis elegans GN=CELE_Y67D2.7 PE=1 SV=2	CELE_Y67D2.7	33.2	17	5	5	0.883	1.132	0.828	1.173	0.81	1.148	1.214	1.16675	0.840333	1.38844	0.000971082	0.00383733
O45722	Uncharacterized protein OS=Caenorhabditis elegans GN=CELE_R74.8 PE=1 SV=2	CELE_R74.8	57.4	13	6	6	0.921	1.086	0.869	1.069	0.891	1.017	1.073	1.06125	0.893667	1.18752	0.00097355	0.00384225
Q9U3K2	Uncharacterized protein OS=Caenorhabditis elegans GN=CELE_F10B5.8 PE=1 SV=2	CELE_F10B5.8	68.7	9	4	4	0.859	1.088	0.873	1.13	0.916	1.017	1.096	1.08275	0.882667	1.22668	0.000973121	0.00384225
Q18224	NOT-Like (Yeast CCR4/NOT complex component) OS=Caenorhabditis elegans GN=ntl-9 PE=1 SV=3	ntl-9	37.1	18	6	6	0.921	1.052	0.945	1.036	0.947	1.021	1.085	1.0485	0.937667	1.1182	0.000977242	0.0038544
O45227	Uncharacterized protein OS=Caenorhabditis elegans GN=B0513.4 PE=1 SV=1	B0513.4	13.1	17	2	2	0.779	1.248	0.886	1.37	0.804	1.269	1.209	1.274	0.823	1.548	0.000978599	0.00385734
Q22230	Probable 2,4-dienoyl-CoA reductase 3 OS=Caenorhabditis elegans GN=decr-1.3 PE=3 SV=1	decr-1.3	33.1	17	4	3	1.241	0.813	1.175	0.91	1.223	0.937	0.934	0.8985	1.213	-1.35003	0.000980396	0.003862
A5Z2U9	Uncharacterized protein OS=Caenorhabditis elegans GN=CELE_F30A10.14 PE=1 SV=1	CELE_F30A10.14	11.6	14	1	1	1.551	0.549	1.203	0.609	1.507	0.49	0.499	0.53675	1.42033	-2.64617	0.000981693	0.00386403
O45069	Uncharacterized protein OS=Caenorhabditis elegans GN=C11D2.4 PE=1 SV=2	C11D2.4	38.3	13	5	5	1.193	0.933	1.213	0.999	1.302	0.897	0.928	0.93925	1.236	-1.31594	0.00098214	0.00386403
Q2PJ68	Serine/threonine-protein kinase sgk-1 OS=Caenorhabditis elegans GN=sgk-1 PE=1 SV=1	sgk-1	54.3	13	6	6	1.108	0.983	1.076	1	1.101	0.99	0.973	0.9865	1.095	-1.10998	0.000983763	0.00386799
Q9TZ88	Uncharacterized protein OS=Caenorhabditis elegans GN=CELE_F54D10.5 PE=1 SV=1	CELE_F54D10.5	26.7	11	2	2	0.87	1.287	0.937	1.267	0.903	1.103	1.213	1.2175	0.903333	1.34779	0.000985429	0.00387212
Q9NEX2	Transcription initiation factor IIA subunit 2 OS=Caenorhabditis elegans GN=Y111B2A.13 PE=3 SV=2	Y111B2A.13	12.9	26	3	3	1.183	0.885	1.146	0.939	1.244	0.969	0.921	0.9285	1.191	-1.28271	0.000990504	0.00388963
Q19852	Ral GDS-Like OS=Caenorhabditis elegans GN=rgl-1 PE=1 SV=3	rgl-1	98.6	6	3	3	0.993	1.098	0.974	1.105	1.004	1.058	1.08	1.08525	0.990333	1.09584	0.000992555	0.00389525
Q95XR6	Uncharacterized protein OS=Caenorhabditis elegans GN=CELE_Y39G10AR.11 PE=1 SV=1	CELE_Y39G10AR.11	92.3	3	3	2	1.136	0.779	1.163	0.763	1.081	0.762	0.79	0.7735	1.12667	-1.45658	0.000994521	0.00390053
G5ECX9	CaDmium Responsive OS=Caenorhabditis elegans GN=cdr-2 PE=1 SV=1	cdr-2	32.3	23	6	5	0.925	1.138	0.859	1.16	0.874	1.155	1.083	1.134	0.886	1.27991	0.000996172	0.00390457
Q19374	Putative pyridoxal-phosphate dependent protein F13B12.4 OS=Caenorhabditis elegans GN=F13B12.4 PE=1 SV=1	F13B12.4	48.6	6	2	2	1.19	0.752	1.194	0.659	1.172	0.763	0.785	0.73975	1.18533	-1.60234	0.000997173	0.00390606
Q10033	Uncharacterized protein F15G9.1 OS=Caenorhabditis elegans GN=F15G9.1 PE=4 SV=1	F15G9.1	30.7	70	16	16	0.932	1.008	0.948	1.026	0.956	1.035	1.027	1.024	0.945333	1.08322	0.000998281	0.00390797
Q93873	Probable NADH dehydrogenase [ubiquinone] iron-sulfur protein 2, mitochondrial OS=Caenorhabditis elegans GN=gas-1 PE=3 SV=2	gas-1	54.5	18	8	3	1.045	0.975	1.024	0.957	1.028	0.984	0.96	0.969	1.03233	-1.06536	0.000999195	0.00390911
Q21652	Uncharacterized protein OS=Caenorhabditis elegans GN=CELE_R02F2.8 PE=4 SV=1	CELE_R02F2.8	54.3	2	1	1	0.927	1.045	0.915	1.046	0.888	1.004	1.083	1.0445	0.91	1.1478	0.000999954	0.00390965
G5EGP4	V-type proton ATPase subunit a OS=Caenorhabditis elegans GN=vha-6 PE=1 SV=1	vha-6	98.5	10	9	9	0.997	0.955	1.02	0.92	1.008	0.918	0.936	0.93225	1.00833	-1.08161	0.00100259	0.00391752
Q21327	Uncharacterized protein OS=Caenorhabditis elegans GN=CELE_K08D8.5 PE=1 SV=1	CELE_K08D8.5	37.2	8	2	2	0.799	1.001	0.827	1.083	0.859	1.044	1.153	1.07025	0.828333	1.29205	0.0010087	0.00393896
P41932	14-3-3-like protein 1 OS=Caenorhabditis elegans GN=par-5 PE=1 SV=2	par-5	28.2	46	11	5	0.922	1.069	0.923	1.014	0.89	1.012	1.025	1.03	0.911667	1.1298	0.00101021	0.00393996
Q09501	Intermediate filament protein ifp-1 OS=Caenorhabditis elegans GN=ifp-1 PE=3 SV=1	ifp-1	89	30	22	22	1.198	0.846	1.133	0.848	1.187	0.862	0.836	0.848	1.17267	-1.38286	0.00101013	0.00393996
Q22257	HoloCentric chromosome binding Protein OS=Caenorhabditis elegans GN=hcp-2 PE=1 SV=1	hcp-2	147.3	17	22	22	0.912	1.03	0.921	1.059	0.944	1.041	1.027	1.03925	0.925667	1.1227	0.00101291	0.00394803
Q19948	Uncharacterized protein F32A5.4 OS=Caenorhabditis elegans GN=F32A5.4 PE=1 SV=1	F32A5.4	26.4	16	3	3	1.274	0.868	1.249	0.79	1.332	0.742	0.677	0.76925	1.285	-1.67046	0.00101456	0.00395201
P34675	Uncharacterized protein ZK688.5 OS=Caenorhabditis elegans GN=ZK688.5 PE=4 SV=2	ZK688.5	181.4	21	21	21	0.979	1.045	0.96	1.064	0.985	1.085	1.101	1.07375	0.974667	1.10166	0.0010179	0.00395641
Q18425	Sphingosine kinase 1 OS=Caenorhabditis elegans GN=sphk-1 PE=1 SV=1	sphk-1	52.4	12	5	5	1.17	0.984	1.191	0.963	1.119	0.918	0.966	0.95775	1.16	-1.21117	0.00101768	0.00395641
Q23236	Nudix hydrolase 3 OS=Caenorhabditis elegans GN=ndx-3 PE=3 SV=2	ndx-3	27.1	12	3	3	1.087	0.911	1.061	0.86	1.057	0.941	0.901	0.90325	1.06833	-1.18277	0.00101821	0.00395641
U4PEB6	Uncharacterized protein OS=Caenorhabditis elegans GN=CELE_M4.1 PE=1 SV=1	CELE_M4.1	64.5	18	9	9	0.846	1.166	0.792	1.188	0.801	1.207	1.198	1.18975	0.813	1.46341	0.00101665	0.00395641
M1Z882	Nuclear Pore complex Protein OS=Caenorhabditis elegans GN=npp-8 PE=1 SV=1	npp-8	43	17	6	3	1.057	0.917	1.024	0.967	1.058	0.937	0.936	0.93925	1.04633	-1.11401	0.00101967	0.00395964
A0A0K3ASH9	Uncharacterized protein OS=Caenorhabditis elegans GN=CELE_Y50D4B.4 PE=1 SV=1	CELE_Y50D4B.4	90.4	9	4	4	0.871	1.089	0.843	1.198	0.787	1.083	1.156	1.1315	0.833667	1.35726	0.00103302	0.00400653
Q27GQ6	Uncharacterized protein OS=Caenorhabditis elegans GN=CELE_F49C12.7 PE=1 SV=1	CELE_F49C12.7	50.6	7	3	3	0.78	1.068	0.79	1.007	0.857	1.13	1.139	1.086	0.809	1.3424	0.00103279	0.00400653
P21137	cAMP-dependent protein kinase catalytic subunit OS=Caenorhabditis elegans GN=kin-1 PE=1 SV=3	kin-1	46.3	21	8	7	1.09	0.971	1.071	0.985	1.052	0.97	0.942	0.967	1.071	-1.10755	0.00103446	0.00400964
P34431	Retrotransposon-like protein 1 OS=Caenorhabditis elegans GN=retr-1 PE=4 SV=5	retr-1	60.2	19	9	9	0.89	1.072	0.882	1.076	0.896	1.143	1.157	1.112	0.889333	1.25037	0.00104291	0.00403828
Q21770	Argonaute protein wago-1 OS=Caenorhabditis elegans GN=wago-1 PE=1 SV=1	wago-1	105.4	32	25	24	0.829	1.113	0.872	1.091	0.833	1.077	1.101	1.0955	0.844667	1.29696	0.00104313	0.00403828
Q22751	DNaJ domain (Prokaryotic heat shock protein) OS=Caenorhabditis elegans GN=dnj-23 PE=1 SV=1	dnj-23	28.2	36	6	6	0.799	1.202	0.889	1.219	0.843	1.075	1.1	1.149	0.843667	1.36191	0.00104532	0.00404425
Q19076	Intestinal acid phosphatase OS=Caenorhabditis elegans GN=pho-1 PE=1 SV=1	pho-1	50.3	10	4	4	1.171	0.81	1.107	0.819	1.177	0.831	0.84	0.825	1.15167	-1.39596	0.0010473	0.00404945
H2KZD9	Uncharacterized protein OS=Caenorhabditis elegans GN=CELE_F48D6.4 PE=1 SV=1	CELE_F48D6.4	8.6	18	1	1	1.074	0.72	1.181	0.823	1.084	0.671	0.796	0.7525	1.113	-1.47907	0.00105116	0.00405937
J7S122	RaBConnectin related OS=Caenorhabditis elegans GN=rbc-1 PE=1 SV=2	rbc-1	338.7	9	21	21	1.025	1.066	1.009	1.078	1.014	1.061	1.066	1.06775	1.016	1.05094	0.00105107	0.00405937
Q7JP67	Uncharacterized protein OS=Caenorhabditis elegans GN=CELE_F10D7.5 PE=1 SV=1	CELE_F10D7.5	67.6	11	5	5	0.922	1.15	0.851	1.091	0.856	1.093	1.2	1.1335	0.876333	1.29346	0.00105209	0.00406047
Q304D5	Endoplasmic Reticulum Protein homolog OS=Caenorhabditis elegans GN=erp-44.1 PE=1 SV=1	erp-44.1	46.9	17	7	7	1.017	0.919	1.038	0.94	1.009	0.937	0.959	0.93875	1.02133	-1.08797	0.00106463	0.00410634
Q9U2C4	Probable N-acetylgalactosaminyltransferase 9 OS=Caenorhabditis elegans GN=gly-9 PE=2 SV=1	gly-9	66.4	11	6	6	1.099	0.963	1.159	0.975	1.14	1.004	0.937	0.96975	1.13267	-1.168	0.00107331	0.00413729
O45819	GlYcoGenin like OS=Caenorhabditis elegans GN=gyg-2 PE=1 SV=1	gyg-2	33.6	7	2	2	0.778	1.186	0.797	1.074	0.803	1.276	1.238	1.1935	0.792667	1.50568	0.00107471	0.00414014
Q9BIB7	HnRNP F homolog OS=Caenorhabditis elegans GN=hrpf-1 PE=1 SV=1	hrpf-1	61.7	28	13	13	0.825	1.146	0.799	1.118	0.778	1.126	1.124	1.1285	0.800667	1.40945	0.00107545	0.00414046
Q21625	DNA polymerase alpha subunit B OS=Caenorhabditis elegans GN=div-1 PE=3 SV=3	div-1	64.1	17	9	9	0.931	1.025	0.915	1.043	0.947	1.047	1.014	1.03225	0.931	1.10875	0.00108144	0.00416096
Q9BIB4	Transcription initiation factor IIA small chain homolog OS=Caenorhabditis elegans GN=B0336.13 PE=3 SV=1	B0336.13	15.6	40	5	5	0.906	1.05	0.924	1.085	0.911	1.01	1.056	1.05025	0.913667	1.14949	0.00108298	0.00416432
P49583	Putative choline-phosphate cytidylyltransferase OS=Caenorhabditis elegans GN=F08C6.2 PE=3 SV=2	F08C6.2	41.7	29	10	10	1.063	0.956	1.052	0.921	1.057	0.93	0.964	0.94275	1.05733	-1.12154	0.00108846	0.00418284
Q18302	COLlagen OS=Caenorhabditis elegans GN=col-125 PE=4 SV=1	col-125	28.7	3	1	1	2.014	0.291	1.875	0.539	2.164	0.37	0.53	0.4325	2.01767	-4.66513	0.00109258	0.00419611
Q17677	Uncharacterized protein OS=Caenorhabditis elegans GN=C05G5.3 PE=1 SV=2	C05G5.3	25.3	7	2	2	0.88	1.052	0.872	1.065	0.86	1.008	0.989	1.0285	0.870667	1.18128	0.00109423	0.00419991
Q9NA75	Trimeric intracellular cation channel type 1B.1 OS=Caenorhabditis elegans GN=Y57A10A.10 PE=1 SV=2	Y57A10A.10	32.6	7	2	2	1.062	0.892	1.126	0.945	1.098	0.915	0.944	0.924	1.09533	-1.18543	0.00110609	0.00424283
Q22144	Uncharacterized protein OS=Caenorhabditis elegans GN=CELE_T04A8.8 PE=1 SV=1	CELE_T04A8.8	37.2	13	3	3	0.918	1.058	0.93	1.038	0.94	0.999	1.05	1.03625	0.929333	1.11505	0.00110877	0.0042505
Q9TYJ8	Mitochondrial Ribosomal Protein, Large OS=Caenorhabditis elegans GN=mrpl-55 PE=1 SV=2	mrpl-55	14.5	34	3	3	1.12	0.94	1.075	0.984	1.11	0.998	0.975	0.97425	1.10167	-1.13078	0.0011123	0.00426144
Q20224	Fatty acid-binding protein homolog 2 OS=Caenorhabditis elegans GN=lbp-2 PE=1 SV=1	lbp-2	18.8	33	6	4	0.911	1.075	0.901	1.083	0.869	1.051	1.047	1.064	0.893667	1.1906	0.00111387	0.00426487
Q19766	Mitochondrial import receptor subunit TOM20 homolog OS=Caenorhabditis elegans GN=tomm-20 PE=1 SV=1	tomm-20	20.4	30	5	5	1.024	0.971	1.042	0.975	1.028	0.972	0.995	0.97825	1.03133	-1.05426	0.00112417	0.00430167
Q21961	Associated with RAN (Nuclear import/export) function OS=Caenorhabditis elegans GN=ran-5 PE=1 SV=1	ran-5	37.5	19	6	6	0.905	1.103	0.908	1.156	0.965	1.169	1.182	1.1525	0.926	1.2446	0.00112534	0.00430353
G5EGN2	Delta(9)-fatty-acid desaturase fat-6 OS=Caenorhabditis elegans GN=fat-6 PE=2 SV=1	fat-6	39	16	4	3	1.105	0.864	1.183	0.887	1.214	0.84	0.935	0.8815	1.16733	-1.32426	0.00112703	0.00430738
Q03600	Integrin alpha ina-1 OS=Caenorhabditis elegans GN=ina-1 PE=1 SV=1	ina-1	127.7	9	9	9	1.129	0.941	1.082	0.977	1.092	0.99	0.966	0.9685	1.101	-1.13681	0.00112772	0.00430741
Q7YTH5	TAF (TBP-associated transcription factor) family OS=Caenorhabditis elegans GN=taf-8 PE=1 SV=1	taf-8	57.2	2	1	1	0.695	1.177	0.772	1.274	0.811	1.115	1.289	1.21375	0.759333	1.59844	0.00112971	0.00431238
P90788	Uncharacterized protein OS=Caenorhabditis elegans GN=CELE_D2030.2 PE=1 SV=1	CELE_D2030.2	63.6	20	9	9	0.855	1.099	0.855	1.077	0.857	1.092	1.015	1.07075	0.855667	1.25136	0.001134	0.00432612
Q18645	Uncharacterized protein OS=Caenorhabditis elegans GN=C45E5.1 PE=1 SV=2	C45E5.1	34	14	4	4	1.151	0.911	1.157	0.899	1.107	0.892	0.889	0.89775	1.13833	-1.26798	0.00113973	0.0043443
Q93367	Uncharacterized protein OS=Caenorhabditis elegans GN=C41G7.3 PE=1 SV=2	C41G7.3	43.7	8	3	3	0.876	1.114	0.9	1.062	0.938	1.115	1.142	1.10825	0.904667	1.22504	0.00114015	0.0043443
Q10131	Calexcitin-1 OS=Caenorhabditis elegans GN=cex-1 PE=4 SV=1	cex-1	23.5	7	1	1	1.284	0.75	1.161	0.808	1.153	0.747	0.752	0.76425	1.19933	-1.56929	0.00114241	0.00435027
Q9N5V4	Uncharacterized protein OS=Caenorhabditis elegans GN=C53D5.5 PE=1 SV=1	C53D5.5	70.4	12	8	8	1.078	0.959	1.049	0.99	1.086	0.965	0.933	0.96175	1.071	-1.1136	0.00114459	0.00435595
Q17784	Septin and tuftelin-interacting protein 1 homolog OS=Caenorhabditis elegans GN=stip-1 PE=1 SV=2	stip-1	94.3	13	8	8	0.943	1.042	0.948	1.029	0.948	1.006	1.035	1.028	0.946333	1.0863	0.00115077	0.00437682
Q22824	CRAL/TRIO and GOLD domain suppressor of activated Ras OS=Caenorhabditis elegans GN=cgr-1 PE=1 SV=3	cgr-1	44.3	17	6	6	1.088	0.909	1.098	0.877	1.095	0.923	0.853	0.8905	1.09367	-1.22815	0.00115389	0.0043834
Q9U2C3	RAB family OS=Caenorhabditis elegans GN=rab-35 PE=1 SV=1	rab-35	23.4	42	9	7	0.985	1.043	0.991	1.027	0.993	1.026	1.021	1.02925	0.989667	1.04	0.00115334	0.0043834
Q21122	6-phosphofructo-2-kinase/fructose-2,6-bisphosphatase OS=Caenorhabditis elegans GN=pfkb-1.2 PE=3 SV=2	pfkb-1.2	52.1	13	6	5	1.089	0.88	1.071	0.88	1.1	0.862	0.948	0.8925	1.08667	-1.21755	0.00115844	0.00439801
Q9XVJ2	Probable glucosamine-6-phosphate isomerase OS=Caenorhabditis elegans GN=T03F6.3 PE=3 SV=1	T03F6.3	29.9	27	7	7	0.88	1.158	0.815	1.158	0.804	1.159	1.009	1.121	0.833	1.34574	0.00115982	0.0044006
O45679	Bifunctional L-3-cyanoalanine synthase/cysteine synthase OS=Caenorhabditis elegans GN=cysl-2 PE=1 SV=1	cysl-2	36.1	35	10	10	1.141	0.868	1.16	0.842	1.14	0.801	0.91	0.85525	1.147	-1.34113	0.00116535	0.00441123
O76623	Uncharacterized protein OS=Caenorhabditis elegans GN=CELE_Y57G7A.6 PE=1 SV=1	CELE_Y57G7A.6	97.6	5	3	3	1.103	0.971	1.173	0.903	1.152	0.992	0.931	0.94925	1.14267	-1.20376	0.00116399	0.00441123
Q09EE9	Uncharacterized protein OS=Caenorhabditis elegans GN=CELE_W01A8.2 PE=3 SV=1	CELE_W01A8.2	13.8	16	2	2	0.766	1.24	0.8	1.26	0.732	1.208	1.238	1.2365	0.766	1.61423	0.00116543	0.00441123
Q9XXK7	Translocating chain-associated membrane protein OS=Caenorhabditis elegans GN=tram-1 PE=1 SV=1	tram-1	42.6	17	6	6	0.833	1.127	0.854	1.1	0.804	1.101	1.09	1.1045	0.830333	1.33019	0.00116479	0.00441123
H2KYJ5	MiTochondrial Carrier Homolog OS=Caenorhabditis elegans GN=mtch-1 PE=1 SV=1	mtch-1	37.4	18	5	5	0.908	1.037	0.924	1.055	0.929	1.025	0.992	1.02725	0.920333	1.11617	0.00116754	0.00441655
Q21323	RNP (RRM RNA binding domain) containing OS=Caenorhabditis elegans GN=rnp-3 PE=1 SV=1	rnp-3	24.8	24	5	5	0.947	1.109	0.929	1.074	0.931	1.132	1.052	1.09175	0.935667	1.16682	0.00117082	0.00442366
Q9U1R8	Uncharacterized protein OS=Caenorhabditis elegans GN=CELE_Y79H2A.3 PE=1 SV=2	CELE_Y79H2A.3	222.1	5	8	7	0.916	1.043	0.931	1.099	0.962	1.072	1.098	1.078	0.936333	1.1513	0.00117078	0.00442366
Q19317	Putative neurobeachin homolog OS=Caenorhabditis elegans GN=sel-2 PE=2 SV=3	sel-2	281	10	21	21	1.056	0.948	1.064	0.942	1.041	0.943	0.937	0.9425	1.05367	-1.11795	0.00117283	0.00442858
Q18476	Uncharacterized protein OS=Caenorhabditis elegans GN=C35A5.8 PE=1 SV=3	C35A5.8	125	18	18	18	0.979	1.025	0.985	1.008	0.971	1.016	1.028	1.01925	0.978333	1.04182	0.00117399	0.00443029
Q9N5B3	Uncharacterized protein OS=Caenorhabditis elegans GN=CELE_W08E12.7 PE=1 SV=1	CELE_W08E12.7	43	46	17	17	1.052	0.997	1.039	0.964	1.047	0.988	0.974	0.98075	1.046	-1.06653	0.00117515	0.00443201
G5EC96	Uncharacterized protein OS=Caenorhabditis elegans GN=CELE_F02D8.4 PE=1 SV=1	CELE_F02D8.4	51.1	13	4	4	1.219	0.805	1.302	0.798	1.306	0.804	0.823	0.8075	1.27567	-1.57977	0.00117922	0.00443836
O45012	NucleOLar protein OS=Caenorhabditis elegans GN=nol-5 PE=1 SV=1	nol-5	54.6	29	12	12	1.037	0.96	1.047	0.926	1.041	0.961	0.933	0.945	1.04167	-1.10229	0.00117991	0.00443836
O76606	Mitochondrial Ribosomal Protein, Large OS=Caenorhabditis elegans GN=mrpl-28 PE=1 SV=1	mrpl-28	36.3	26	8	8	1.117	0.938	1.067	0.967	1.109	0.988	0.934	0.95675	1.09767	-1.14729	0.00117863	0.00443836
P46562	Putative aldehyde dehydrogenase family 7 member A1 homolog OS=Caenorhabditis elegans GN=alh-9 PE=3 SV=2	alh-9	57	38	17	17	0.892	1.064	0.928	1.047	0.906	1.031	1.05	1.048	0.908667	1.15334	0.00117813	0.00443836
Q93242	UDP-glucuronosyltransferase OS=Caenorhabditis elegans GN=ugt-23 PE=1 SV=1	ugt-23	59.9	13	6	5	1.054	0.878	1.048	0.852	1.098	0.864	0.877	0.86775	1.06667	-1.22923	0.00118036	0.00443836
Q8I4G3	Uncharacterized protein OS=Caenorhabditis elegans GN=CELE_T03F7.7 PE=1 SV=1	CELE_T03F7.7	45	7	3	3	1.076	0.977	1.084	0.927	1.053	0.983	0.953	0.96	1.071	-1.11563	0.00118451	0.00445129
O16466	AuTophaGy (Yeast Atg homolog) OS=Caenorhabditis elegans GN=atg-18 PE=1 SV=1	atg-18	45.2	9	3	3	0.878	1.1	0.841	1.148	0.906	1.079	1.076	1.10075	0.875	1.258	0.00118655	0.00445631
H2KY66	Uncharacterized protein OS=Caenorhabditis elegans GN=CELE_Y37E11B.10 PE=1 SV=1	CELE_Y37E11B.10	54.5	11	4	4	1.16	0.765	1.169	0.819	1.164	0.882	0.802	0.817	1.16433	-1.42513	0.00118775	0.00445814
Q23522	Uncharacterized protein OS=Caenorhabditis elegans GN=CELE_ZK546.4 PE=1 SV=1	CELE_ZK546.4	16.4	21	3	3	1.276	0.991	1.274	0.862	1.186	0.995	0.927	0.94375	1.24533	-1.31956	0.0011885	0.00445831
O44827	Facilitated glucose transporter protein 1 OS=Caenorhabditis elegans GN=fgt-1 PE=1 SV=2	fgt-1	55	11	4	4	0.944	1.109	0.959	1.038	0.937	1.058	1.083	1.072	0.946667	1.13239	0.00118954	0.00445955
O02109	Uncharacterized protein OS=Caenorhabditis elegans GN=CELE_W08F4.3 PE=1 SV=1	CELE_W08F4.3	25.6	24	4	4	0.894	1.013	0.873	1.009	0.877	0.955	0.981	0.9895	0.881333	1.12273	0.00119291	0.00446419
Q9BL46	Uncharacterized protein OS=Caenorhabditis elegans GN=CELE_Y71H2AM.11 PE=1 SV=4	CELE_Y71H2AM.11	52.2	18	7	7	1.094	0.935	1.126	0.962	1.081	0.94	0.957	0.9485	1.10033	-1.16008	0.00119244	0.00446419
Q9NLD1	HnRNP A1 homolog OS=Caenorhabditis elegans GN=hrp-2 PE=1 SV=2	hrp-2	65.9	28	15	15	0.966	1.035	0.953	1.031	0.947	1.054	1.007	1.03175	0.955333	1.07999	0.00119289	0.00446419
Q21817	Uncharacterized protein OS=Caenorhabditis elegans GN=CELE_R07E4.3 PE=1 SV=1	CELE_R07E4.3	10.5	46	5	2	1.078	0.927	1.128	0.921	1.122	0.929	0.956	0.93325	1.10933	-1.18868	0.00119398	0.00446554
B3WFT8	Uncharacterized protein OS=Caenorhabditis elegans GN=C14F11.4 PE=1 SV=1	C14F11.4	43.1	30	10	10	0.943	1.06	0.914	1.105	0.955	1.07	1.075	1.0775	0.937333	1.14954	0.001197	0.00447416
Q23195	Uncharacterized protein OS=Caenorhabditis elegans GN=CELE_W06B4.2 PE=1 SV=1	CELE_W06B4.2	57.9	6	3	3	0.959	1.136	0.937	1.12	0.985	1.083	1.081	1.105	0.960333	1.15064	0.00119977	0.00448185
Q65XY3	TWiK family of potassium channels OS=Caenorhabditis elegans GN=twk-49 PE=1 SV=1	twk-49	38.6	4	1	1	1.166	0.675	1.022	0.683	1.063	0.767	0.809	0.7335	1.08367	-1.47739	0.0012017	0.00448639
P91491	Uncharacterized protein OS=Caenorhabditis elegans GN=CELE_T23B3.2 PE=1 SV=1	CELE_T23B3.2	10.6	14	1	1	0.881	1.058	0.881	1.053	0.889	1.027	0.994	1.033	0.883667	1.16899	0.00120296	0.00448842
Q9XUH3	Downstream Of DAF-16 (Regulated by DAF-16) OS=Caenorhabditis elegans GN=dod-24 PE=1 SV=1	dod-24	40.2	17	5	5	0.784	1.267	0.729	1.286	0.757	1.268	1.265	1.2715	0.756667	1.6804	0.00120496	0.00449325
O62390	Uncharacterized protein OS=Caenorhabditis elegans GN=CELE_W01F3.2 PE=1 SV=1	CELE_W01F3.2	34.4	13	4	4	0.647	1.343	0.595	1.387	0.649	1.253	1.002	1.24625	0.630333	1.97713	0.00120795	0.00449698
Q20123	Ectopic P granules protein 4 OS=Caenorhabditis elegans GN=epg-4 PE=2 SV=1	epg-4	36.5	4	1	1	0.785	1.236	0.795	1.293	0.775	1.35	1.114	1.24825	0.785	1.59013	0.00120811	0.00449698
Q93170	Probable tRNA N6-adenosine threonylcarbamoyltransferase, mitochondrial OS=Caenorhabditis elegans GN=osgl-1 PE=1 SV=2	osgl-1	46.2	4	1	1	0.827	1.193	0.931	1.348	0.885	1.159	1.205	1.22625	0.881	1.39188	0.00120762	0.00449698
Q94148	Ras-related protein Rab-10 OS=Caenorhabditis elegans GN=rab-10 PE=1 SV=2	rab-10	22.7	30	6	4	1.024	0.994	1.044	0.975	1.038	0.976	0.973	0.9795	1.03533	-1.057	0.00121789	0.0045307
Q18313	C.Elegans Chromodomain protein OS=Caenorhabditis elegans GN=cec-9 PE=4 SV=2	cec-9	78.2	6	4	4	1.67	0.765	1.368	0.857	1.597	0.974	0.832	0.857	1.545	-1.8028	0.00122132	0.00454075
Q09506	Uncharacterized protein C45G9.7 OS=Caenorhabditis elegans GN=C45G9.7 PE=1 SV=1	C45G9.7	13.5	27	2	2	1.312	0.735	1.261	0.747	1.135	0.677	0.694	0.71325	1.236	-1.73291	0.00122227	0.00454161
Q20634	Glycine cleavage system H protein OS=Caenorhabditis elegans GN=gcsh-2 PE=1 SV=1	gcsh-2	16	18	3	3	1.05	0.915	1.045	0.891	1.065	0.896	0.842	0.886	1.05333	-1.18886	0.0012255	0.00455092
Q17750	E3 UFM1-protein ligase 1 homolog OS=Caenorhabditis elegans GN=ufl-1 PE=3 SV=1	ufl-1	81	17	12	12	1.053	0.96	1.017	0.931	1.039	0.928	0.931	0.9375	1.03633	-1.10542	0.00123413	0.00457758
Q95Y72	Probable 26S proteasome complex subunit dss-1 OS=Caenorhabditis elegans GN=dss-1 PE=1 SV=2	dss-1	9.5	15	1	1	0.888	1.36	0.929	1.326	0.886	1.54	1.25	1.369	0.901	1.51942	0.00123352	0.00457758
Q20881	Uncharacterized protein OS=Caenorhabditis elegans GN=CELE_F56D5.6 PE=1 SV=3	CELE_F56D5.6	49.5	6	2	2	0.772	1.167	0.819	1.115	0.831	1.13	1.143	1.13875	0.807333	1.41051	0.00123586	0.00458128
Q19328	Tudor Staphylococcal Nuclease homolog OS=Caenorhabditis elegans GN=tsn-1 PE=1 SV=1	tsn-1	100.7	50	37	37	1.038	0.941	1.047	0.935	1.061	0.944	0.945	0.94125	1.04867	-1.11412	0.00123796	0.00458589
Q9XUY5	Probable sodium/potassium-transporting ATPase subunit beta-3 OS=Caenorhabditis elegans GN=nkb-3 PE=3 SV=1	nkb-3	35.7	39	11	10	1.038	0.975	1.073	0.967	1.065	0.952	0.941	0.95875	1.05867	-1.10422	0.00123856	0.00458589
Q21691	Nuclear RNAi defective-3 protein OS=Caenorhabditis elegans GN=nrde-3 PE=1 SV=1	nrde-3	119.6	9	8	8	1.15	0.835	1.174	0.841	1.117	0.909	0.947	0.883	1.147	-1.29898	0.0012406	0.00459073
Q9U294	Diphosphomevalonate decarboxylase OS=Caenorhabditis elegans GN=CELE_Y48B6A.13 PE=1 SV=1	CELE_Y48B6A.13	41.5	23	7	7	1.035	0.962	1.037	0.975	1.057	0.941	0.983	0.96525	1.043	-1.08055	0.00125061	0.00462506
Q19046	ReCQ DNA helicase family OS=Caenorhabditis elegans GN=rcq-5 PE=1 SV=2	rcq-5	91.7	5	3	3	1.245	0.753	1.405	0.784	1.554	0.674	0.65	0.71525	1.40133	-1.95922	0.00125304	0.00462588
Q23683	Uncharacterized protein OS=Caenorhabditis elegans GN=CELE_ZK970.7 PE=1 SV=1	CELE_ZK970.7	15.9	13	2	2	0.167	1.93	0.15	1.897	0.151	1.663	0.819	1.57725	0.156	10.1106	0.00125267	0.00462588
Q3Y403	Uncharacterized protein OS=Caenorhabditis elegans GN=C41G11.1 PE=1 SV=1	C41G11.1	49	2	1	1	1.116	0.845	1.086	0.939	1.054	0.901	0.92	0.90125	1.08533	-1.20425	0.00125174	0.00462588
A5Z2T6	Uncharacterized protein OS=Caenorhabditis elegans GN=CELE_D1081.7 PE=1 SV=1	CELE_D1081.7	96	18	12	12	0.7	1.233	0.764	1.205	0.72	1.188	1.206	1.208	0.728	1.65934	0.00126027	0.00464067
D6RYD9	GTP cyclohydrolase I Feedback Regulatory Protein homolog OS=Caenorhabditis elegans GN=gfrp-1 PE=1 SV=1	gfrp-1	10.8	38	3	3	1.078	0.925	1.057	0.891	1.141	0.848	0.826	0.8725	1.092	-1.25158	0.00126074	0.00464067
H2KZB7	Uncharacterized protein OS=Caenorhabditis elegans GN=CELE_M01B12.4 PE=1 SV=1	CELE_M01B12.4	73.5	27	15	15	0.923	1.025	0.892	1.114	0.906	1.075	1.036	1.0625	0.907	1.17144	0.00125944	0.00464067
H2L0S5	Uncharacterized protein OS=Caenorhabditis elegans GN=CELE_Y71H2AM.15 PE=1 SV=1	CELE_Y71H2AM.15	93.8	16	11	11	1.261	0.719	1.119	0.698	1.204	0.754	0.722	0.72325	1.19467	-1.6518	0.0012581	0.00464067
Q9N599	Proteasome subunit alpha type-4 OS=Caenorhabditis elegans GN=pas-3 PE=3 SV=2	pas-3	28.3	28	8	8	0.964	1.113	0.95	1.094	0.925	1.087	1.032	1.0815	0.946333	1.14283	0.00126023	0.00464067
K8ERZ6	Uncharacterized protein OS=Caenorhabditis elegans GN=CELE_F13D12.9 PE=1 SV=1	CELE_F13D12.9	51.8	5	3	3	1.278	0.783	1.134	0.874	1.227	0.863	0.938	0.8645	1.213	-1.40312	0.00126313	0.00464674
G4S035	Uncharacterized protein OS=Caenorhabditis elegans GN=CELE_K10B3.1 PE=1 SV=1	CELE_K10B3.1	8.4	25	2	2	1.285	0.89	1.236	0.975	1.255	0.999	0.881	0.93625	1.25867	-1.34437	0.00126399	0.00464721
Q9NAJ4	Uncharacterized protein OS=Caenorhabditis elegans GN=CELE_Y38E10A.17 PE=1 SV=1	CELE_Y38E10A.17	59.9	14	8	8	1.097	0.917	1.067	0.972	1.138	0.895	0.893	0.91925	1.10067	-1.19735	0.00126663	0.00465418
P90859	E3 ubiquitin-protein ligase hrd-like protein 1 OS=Caenorhabditis elegans GN=hrdl-1 PE=1 SV=2	hrdl-1	64.7	5	2	2	0.859	1.179	0.824	1.261	0.777	1.181	1.028	1.16225	0.82	1.41738	0.00127082	0.00466685
Q9N3J4	Uncharacterized protein OS=Caenorhabditis elegans GN=CELE_Y51H7C.7 PE=1 SV=1	CELE_Y51H7C.7	14.8	34	4	4	0.992	0.939	1.005	0.95	0.991	0.957	0.962	0.952	0.996	-1.04622	0.00127318	0.00467277
O17287	Mitochondrial import receptor subunit TOM22 homolog OS=Caenorhabditis elegans GN=tomm-22 PE=3 SV=1	tomm-22	12.2	54	5	5	1.007	0.961	1.017	0.922	1.037	0.941	0.922	0.9365	1.02033	-1.08952	0.00127568	0.00467922
Q20062	Mitochondrial Associated RiBonuclease homolog OS=Caenorhabditis elegans GN=marb-1 PE=1 SV=1	marb-1	21.8	26	4	4	0.94	1.122	0.953	1.06	0.936	1.057	1.062	1.07525	0.943	1.14024	0.0012768	0.0046806
Q22295	Putative UDP-glucuronosyltransferase ugt-50 OS=Caenorhabditis elegans GN=ugt-50 PE=1 SV=2	ugt-50	60.2	6	3	3	1.102	0.952	1.078	0.998	1.101	0.992	1.008	0.9875	1.09367	-1.10751	0.00128185	0.00469638
A1Z6D2	Uncharacterized protein OS=Caenorhabditis elegans GN=CELE_F13E9.16 PE=4 SV=2	CELE_F13E9.16	6.2	13	1	1	0.879	0.807	0.899	0.821	0.879	0.838	0.802	0.817	0.885667	-1.08405	0.00128301	0.00469788
O61790	Orotate phosphoribosyltransferase OS=Caenorhabditis elegans GN=R12E2.11 PE=1 SV=1	R12E2.11	25.2	22	6	6	1.05	0.934	1.026	0.979	1.056	0.964	0.947	0.956	1.044	-1.09205	0.001287	0.00470976
S6FN37	Uncharacterized protein OS=Caenorhabditis elegans GN=C08F8.3 PE=1 SV=1	C08F8.3	46.8	27	9	9	0.849	1.087	0.758	1.202	0.817	1.172	1.116	1.14425	0.808	1.41615	0.00129084	0.00472105
Q17353	Partitioning defective protein 3 OS=Caenorhabditis elegans GN=par-3 PE=1 SV=1	par-3	149.2	4	5	5	0.814	1.089	0.882	1.082	0.864	1.005	1.111	1.07175	0.853333	1.25596	0.00129365	0.00472858
O45146	Embryonic mRna (mRNA) Anterior OS=Caenorhabditis elegans GN=era-1 PE=1 SV=1	era-1	41.6	23	5	5	0.593	1.454	0.605	1.454	0.533	1.409	1.452	1.44225	0.577	2.49957	0.00129621	0.0047352
Q19132	Ubiquitin carboxyl-terminal hydrolase OS=Caenorhabditis elegans GN=CELE_F07A11.4 PE=1 SV=1	CELE_F07A11.4	123	12	11	11	1.146	0.908	1.127	0.93	1.143	0.987	0.908	0.93325	1.13867	-1.22011	0.00129802	0.00473907
O44490	Mammalian ELKS/CAST/ERC/Rab6 interacting protein homolog OS=Caenorhabditis elegans GN=elks-1 PE=1 SV=2	elks-1	95.4	3	2	2	0.911	1.233	0.869	1.246	0.939	1.209	1.272	1.24	0.906333	1.36815	0.00130072	0.00474359
Q9N4R6	Ligand-Gated ion Channel OS=Caenorhabditis elegans GN=lgc-26 PE=1 SV=1	lgc-26	55	4	2	2	1.276	0.777	1.361	0.688	1.395	0.925	0.752	0.7855	1.344	-1.71101	0.00130077	0.00474359
O17347	Uncharacterized protein OS=Caenorhabditis elegans GN=CELE_H42K12.3 PE=1 SV=1	CELE_H42K12.3	58.7	4	2	2	1.765	0.534	1.696	0.454	1.808	0.539	0.32	0.46175	1.75633	-3.80365	0.00130282	0.00474831
O01339	Uncharacterized protein OS=Caenorhabditis elegans GN=CELE_K07A1.4 PE=1 SV=1	CELE_K07A1.4	33.9	7	2	2	1.237	0.681	1.207	0.863	1.285	0.79	0.716	0.7625	1.243	-1.63016	0.00130669	0.00475691
O02161	Probable mitochondrial import inner membrane translocase subunit tin-44 OS=Caenorhabditis elegans GN=tin-44 PE=3 SV=1	tin-44	49.4	27	11	11	1.043	0.977	1.081	0.952	1.048	0.935	0.939	0.95075	1.05733	-1.1121	0.00130652	0.00475691
U4PBM1	DENN domain type RAB GEF OS=Caenorhabditis elegans GN=denn-4 PE=1 SV=1	denn-4	174.6	6	7	7	0.959	1.017	0.952	1.054	0.967	1.019	1.022	1.028	0.959333	1.07158	0.00131045	0.00476784
Q95QS4	Uncharacterized protein OS=Caenorhabditis elegans GN=C34E10.10 PE=1 SV=1	C34E10.10	26.2	24	6	6	1.163	0.884	1.165	0.93	1.17	0.974	0.925	0.92825	1.166	-1.25613	0.00131372	0.00477695
H2KZ19	AMP deaminase OS=Caenorhabditis elegans GN=ampd-1 PE=1 SV=1	ampd-1	97	21	17	17	1.103	0.887	1.051	0.892	1.08	0.916	0.896	0.89775	1.078	-1.20078	0.00131679	0.00478537
Q95XR4	Ectopic P granules protein 2 OS=Caenorhabditis elegans GN=epg-2 PE=1 SV=1	epg-2	79.9	4	3	3	1.638	0.237	1.039	0.277	1.051	0.329	0.203	0.2615	1.24267	-4.75207	0.00131865	0.00478935
P34345	Glutathione transferase omega-1 OS=Caenorhabditis elegans GN=gsto-1 PE=1 SV=1	gsto-1	28.5	10	3	2	1.2	0.951	1.166	0.888	1.134	0.824	0.931	0.8985	1.16667	-1.29846	0.00132175	0.00479783
G5EE66	COGC-1 OS=Caenorhabditis elegans GN=cogc-1 PE=1 SV=1	cogc-1	88.4	10	7	7	1.036	0.985	1.031	0.98	1.055	0.951	0.956	0.968	1.04067	-1.07507	0.00133322	0.00482967
Q18449	Uncharacterized Golgi apparatus membrane protein-like protein C34D4.4 OS=Caenorhabditis elegans GN=C34D4.4 PE=3 SV=2	C34D4.4	23.8	7	1	1	1.197	0.798	1.223	0.909	1.224	0.853	0.917	0.86925	1.21467	-1.39737	0.00133436	0.00482967
Q20970	Methionine--tRNA ligase, cytoplasmic OS=Caenorhabditis elegans GN=mrs-1 PE=3 SV=1	mrs-1	101.6	31	24	24	1.016	0.981	1.023	0.957	1.017	0.974	0.975	0.97175	1.01867	-1.04828	0.00133249	0.00482967
Q966I8	Proteasome subunit beta type OS=Caenorhabditis elegans GN=pbs-1 PE=1 SV=1	pbs-1	26.1	23	5	5	0.884	1.041	0.931	1.094	0.891	1.028	1.04	1.05075	0.902	1.16491	0.00133301	0.00482967
Q9U2H4	FANCD2 (Fanconi's anemia defect) ortholog OS=Caenorhabditis elegans GN=fcd-2 PE=1 SV=3	fcd-2	164	4	6	6	1.064	1.229	1.032	1.165	1.075	1.211	1.163	1.192	1.057	1.12772	0.001334	0.00482967
G5EFS4	m7GpppX diphosphatase OS=Caenorhabditis elegans GN=dcs-1 PE=1 SV=1	dcs-1	36.5	17	6	6	1.104	0.999	1.09	0.962	1.077	0.929	0.952	0.9605	1.09033	-1.13517	0.00134191	0.00483193
Q09406	Autophagic-related protein 16.2 OS=Caenorhabditis elegans GN=atg-16.2 PE=3 SV=2	atg-16.2	60.5	4	2	2	0.927	1.062	0.924	1.135	0.909	1.066	1.053	1.079	0.92	1.17283	0.00133744	0.00483193
Q10931	Ubiquitin-like protein ATG12 OS=Caenorhabditis elegans GN=lgg-3 PE=1 SV=1	lgg-3	13	8	1	1	0.792	1.129	0.862	1.072	0.818	1.053	1.064	1.0795	0.824	1.31007	0.0013409	0.00483193
Q19490	Tubulin alpha chain OS=Caenorhabditis elegans GN=tba-5 PE=1 SV=1	tba-5	50.1	6	3	1	1.129	0.847	1.11	0.847	1.052	0.891	0.946	0.88275	1.097	-1.24271	0.00134041	0.00483193
Q20950	Uncharacterized protein OS=Caenorhabditis elegans GN=CELE_F57F5.1 PE=1 SV=2	CELE_F57F5.1	38.3	35	9	9	0.892	1.069	0.923	1.038	0.93	1.034	1.062	1.05075	0.915	1.14836	0.00134046	0.00483193
Q22047	TRansport of membrane to Cell Surface OS=Caenorhabditis elegans GN=trcs-2 PE=1 SV=3	trcs-2	86.6	4	2	2	1.01	1.162	0.948	1.289	0.92	1.277	1.251	1.24475	0.959333	1.29752	0.00134178	0.00483193
Q27894	Histone H2B 2 OS=Caenorhabditis elegans GN=his-4 PE=1 SV=3	his-4	13.6	53	7	2	1.186	0.961	1.272	0.894	1.215	1.036	0.93	0.95525	1.22433	-1.28169	0.0013375	0.00483193
Q9GRY9	NOVA kh (KH) homology domain homolog OS=Caenorhabditis elegans GN=nova-1 PE=1 SV=1	nova-1	42.1	23	7	7	1.064	0.923	1.029	0.902	1.029	0.962	0.934	0.93025	1.04067	-1.1187	0.00134096	0.00483193
U4PRH5	PArtner of DroSHa (DRSH-1 interactor) OS=Caenorhabditis elegans GN=pash-1 PE=1 SV=1	pash-1	84.2	5	2	2	0.872	1.057	0.891	1.162	0.873	1.136	1.065	1.105	0.878667	1.25759	0.0013371	0.00483193
P34511	Protein vms-1 OS=Caenorhabditis elegans GN=vms-1 PE=2 SV=2	vms-1	71.3	8	5	5	0.921	1.105	0.889	1.087	0.904	1.078	1.008	1.0695	0.904667	1.1822	0.00134518	0.00483845
Q9U2M9	Uncharacterized protein OS=Caenorhabditis elegans GN=CELE_Y37H9A.1 PE=1 SV=1	CELE_Y37H9A.1	58.7	4	2	2	1.278	0.787	1.202	0.808	1.169	0.785	0.819	0.79975	1.21633	-1.52089	0.00134525	0.00483845
O17525	Uncharacterized protein OS=Caenorhabditis elegans GN=CELE_W02D7.4 PE=1 SV=1	CELE_W02D7.4	26.1	22	4	4	1.885	0.593	1.602	0.578	1.829	0.564	0.573	0.577	1.772	-3.07106	0.001352	0.00485867
Q23383	Uncharacterized protein OS=Caenorhabditis elegans GN=CELE_ZK1058.5 PE=1 SV=2	CELE_ZK1058.5	31.1	6	2	2	0.893	1.057	0.91	1.024	0.908	1.01	0.989	1.02	0.903667	1.12873	0.00135242	0.00485867
O45922	Toxin-regulated Targets of MAPK OS=Caenorhabditis elegans GN=ttm-1 PE=1 SV=1	ttm-1	42.4	15	4	4	1.085	0.877	1.105	0.891	1.13	0.911	0.975	0.9135	1.10667	-1.21146	0.00135715	0.00487288
Q17703	Putative steroid dehydrogenase 1 OS=Caenorhabditis elegans GN=stdh-1 PE=3 SV=1	stdh-1	34.6	16	4	3	0.864	1.085	0.844	0.985	0.898	1.028	1.069	1.04175	0.868667	1.19925	0.00135831	0.00487425
O02360	DAF-16/FOXO Controlled, germline Tumor affecting OS=Caenorhabditis elegans GN=dct-17 PE=1 SV=1	dct-17	79.8	11	6	5	0.836	1.054	0.873	1.059	0.907	1.088	1.152	1.08825	0.872	1.24799	0.00136219	0.0048854
H2L2A8	Uridine kinase OS=Caenorhabditis elegans GN=CELE_F19B6.1 PE=1 SV=1	CELE_F19B6.1	64.4	15	8	1	0.912	1.067	0.878	1.112	0.852	1.085	1.125	1.09725	0.880667	1.24593	0.0013662	0.00489698
Q21304	Uncharacterized protein OS=Caenorhabditis elegans GN=CELE_K07G5.5 PE=1 SV=1	CELE_K07G5.5	39.4	3	1	1	1.023	0.886	1.01	0.904	1.049	0.941	0.871	0.9005	1.02733	-1.14085	0.00136877	0.00490338
O18199	Mitochondrial Ribosomal Protein, Large OS=Caenorhabditis elegans GN=mrpl-37 PE=1 SV=3	mrpl-37	48.8	23	9	9	1.033	0.985	1.034	1	1.037	0.979	0.982	0.9865	1.03467	-1.04883	0.0013708	0.00490788
E1B6Q6	Uncharacterized protein OS=Caenorhabditis elegans GN=CELE_ZK1127.13 PE=1 SV=1	CELE_ZK1127.13	14.2	24	3	3	0.883	1.078	0.885	1.104	0.885	1.022	1.061	1.06625	0.884333	1.20571	0.00138059	0.00492497
G5ECS9	Carnitine Palmitoyl Transferase OS=Caenorhabditis elegans GN=cpt-2 PE=1 SV=2	cpt-2	72.5	33	20	20	0.943	1.052	0.953	1.033	0.97	1.026	1.016	1.03175	0.955333	1.07999	0.00137954	0.00492497
O45434	TBC (Tre-2/Bub2/Cdc16) domain family OS=Caenorhabditis elegans GN=tbc-3 PE=1 SV=1	tbc-3	56.5	13	5	5	1.159	0.876	1.087	0.955	1.091	0.912	0.916	0.91475	1.11233	-1.216	0.00138403	0.00492497
P27420	Heat shock 70 kDa protein C OS=Caenorhabditis elegans GN=hsp-3 PE=3 SV=2	hsp-3	73	40	24	15	1.022	0.92	1.01	0.919	1.048	0.908	0.894	0.91025	1.02667	-1.1279	0.00137996	0.00492497
Q10123	Uncharacterized protein F52C9.3 OS=Caenorhabditis elegans GN=F52C9.3 PE=4 SV=2	F52C9.3	49.9	14	6	6	1.099	0.916	1.14	0.997	1.168	0.965	0.971	0.96225	1.13567	-1.18022	0.00138002	0.00492497
Q18926	Uncharacterized protein OS=Caenorhabditis elegans GN=CELE_D1022.4 PE=1 SV=1	CELE_D1022.4	26.7	18	4	4	1.03	1.017	1.035	1.015	1.036	1.021	1.013	1.0165	1.03367	-1.01689	0.00137931	0.00492497
Q21801	GAlactosidase/N-Acetylgalactosaminidase OS=Caenorhabditis elegans GN=gana-1 PE=1 SV=1	gana-1	51.4	5	2	2	1.168	0.828	1.031	0.678	1.208	0.716	0.678	0.725	1.13567	-1.56644	0.00138419	0.00492497
Q23459	Uncharacterized protein OS=Caenorhabditis elegans GN=CELE_ZK287.7 PE=1 SV=2	CELE_ZK287.7	42.9	7	2	2	0.735	1.245	0.823	1.238	0.774	1.29	1.309	1.2705	0.777333	1.63443	0.00138237	0.00492497
Q93168	Uncharacterized protein OS=Caenorhabditis elegans GN=C01G10.8 PE=1 SV=1	C01G10.8	38.5	43	13	13	0.908	1.035	0.918	1.036	0.941	1.02	1.053	1.036	0.922333	1.12324	0.00138004	0.00492497
Q95Q95	Target of rapamycin homolog OS=Caenorhabditis elegans GN=let-363 PE=2 SV=3	let-363	306.3	7	18	18	1.142	0.953	1.09	1.021	1.123	0.974	0.984	0.983	1.11833	-1.13767	0.00138305	0.00492497
Q9TXZ6	UDP-GlucuronosylTransferase OS=Caenorhabditis elegans GN=ugt-13 PE=1 SV=2	ugt-13	60.3	3	2	2	0.787	1.126	0.729	1.202	0.828	1.247	1.159	1.1835	0.781333	1.51472	0.00138415	0.00492497
P48152	40S ribosomal protein S3 OS=Caenorhabditis elegans GN=rps-3 PE=3 SV=1	rps-3	27.3	62	14	14	1.084	0.925	1.1	0.907	1.057	0.925	0.91	0.91675	1.08033	-1.17844	0.00138763	0.0049344
O17388	Transmembrane 9 superfamily member OS=Caenorhabditis elegans GN=tag-123 PE=1 SV=1	tag-123	75.3	5	4	4	1.07	0.971	1.097	0.912	1.11	0.94	0.986	0.95225	1.09233	-1.14711	0.00138942	0.00493799
G5ED39	Separin homolog sep-1 OS=Caenorhabditis elegans GN=sep-1 PE=1 SV=1	sep-1	144	8	8	8	0.945	1.117	0.885	1.146	0.941	1.196	1.148	1.15175	0.923667	1.24693	0.00139346	0.00494955
O17562	C-type LECtin OS=Caenorhabditis elegans GN=clec-223 PE=1 SV=2	clec-223	109.7	4	3	3	0.632	1.171	0.704	1.117	0.647	1.174	1.152	1.1535	0.661	1.74508	0.00139489	0.00495182
H2L0F2	Uncharacterized protein OS=Caenorhabditis elegans GN=CELE_K07E8.6 PE=1 SV=1	CELE_K07E8.6	39	6	2	2	0.591	1.173	0.68	1.169	0.545	1.332	1.084	1.1895	0.605333	1.96503	0.0013958	0.00495227
Q400L6	Uncharacterized protein OS=Caenorhabditis elegans GN=CELE_H06H21.11 PE=1 SV=2	CELE_H06H21.11	15.7	6	1	1	0.656	1.26	0.628	1.283	0.574	1.225	1.296	1.266	0.619333	2.04413	0.00139726	0.00495465
P53585	Probable ATP-citrate synthase OS=Caenorhabditis elegans GN=acly-1 PE=3 SV=1	acly-1	121.5	24	24	12	0.93	1.05	0.958	1.025	0.953	1.008	1.049	1.033	0.947	1.09081	0.00140179	0.0049679
Q7Z1Z1	Chondroitin sulfate synthase sqv-5 OS=Caenorhabditis elegans GN=sqv-5 PE=1 SV=1	sqv-5	83.5	1	1	1	0.835	1.181	0.859	1.183	0.79	1.217	1.156	1.18425	0.828	1.43025	0.00140535	0.00497696
Q9N3A9	SAM (S-Adenosyl Methionine) Transporter OS=Caenorhabditis elegans GN=samt-1 PE=1 SV=3	samt-1	48	7	3	3	1.354	0.743	1.233	0.778	1.229	0.751	0.739	0.75275	1.272	-1.6898	0.00140593	0.00497696
G5EE67	SKR-3 OS=Caenorhabditis elegans GN=skr-3 PE=1 SV=1	skr-3	19	38	6	5	0.792	1.159	0.806	1.11	0.827	1.019	1.018	1.0765	0.808333	1.33175	0.00140987	0.0049853
O02628	CYtochrome P450 family OS=Caenorhabditis elegans GN=cyp-35a2 PE=1 SV=2	cyp-35a2	56.5	6	3	3	1.117	0.796	1.119	0.853	1.07	0.829	0.923	0.85025	1.102	-1.29609	0.00140912	0.0049853
G5ECC7	Ubiquitin carboxyl-terminal hydrolase OS=Caenorhabditis elegans GN=usp-48 PE=1 SV=1	usp-48	144.1	7	7	6	0.713	1.099	0.795	1.031	0.79	1.102	1.16	1.098	0.766	1.43342	0.00141399	0.00499073
Q7YZG3	Uncharacterized protein OS=Caenorhabditis elegans GN=CELE_Y4C6B.7 PE=1 SV=2	CELE_Y4C6B.7	17.9	13	3	3	0.931	1.156	0.881	1.209	0.953	1.132	1.199	1.174	0.921667	1.27378	0.00141451	0.00499073
Q9BKQ5	Rab GDP dissociation inhibitor OS=Caenorhabditis elegans GN=rep-1 PE=1 SV=1	rep-1	56.8	9	3	3	0.688	1.308	0.716	1.262	0.763	1.26	1.284	1.2785	0.722333	1.76996	0.00141458	0.00499073
Q9XVS9	DeHydrogenases, Short chain OS=Caenorhabditis elegans GN=dhs-22 PE=1 SV=1	dhs-22	37.2	13	5	5	0.893	1.042	0.897	1.115	0.943	1.063	1.15	1.0925	0.911	1.19923	0.00141432	0.00499073
P30651	Uncharacterized protein ZK643.5 OS=Caenorhabditis elegans GN=ZK643.5 PE=4 SV=2	ZK643.5	55.2	22	9	9	0.878	1.083	0.903	1.015	0.924	1.034	1.013	1.03625	0.901667	1.14926	0.00141801	0.00499721
Q10956	Major sperm protein OS=Caenorhabditis elegans GN=hpo-28 PE=1 SV=4	hpo-28	65.8	6	3	3	1.316	0.96	1.202	0.783	1.265	0.923	0.896	0.8905	1.261	-1.41606	0.00141729	0.00499721
H2L0Q1	Uncharacterized protein OS=Caenorhabditis elegans GN=CELE_ZK6.11 PE=1 SV=1	CELE_ZK6.11	42.4	21	7	6	1.221	0.87	1.095	0.89	1.171	0.865	0.797	0.8555	1.16233	-1.35866	0.00143014	0.00503715
G5EF15	Cytoplasmic zinc-finger protein OS=Caenorhabditis elegans GN=pos-1 PE=1 SV=1	pos-1	29.8	6	2	2	0.917	1.208	0.992	1.282	0.956	1.238	1.218	1.2365	0.955	1.29476	0.00143324	0.00504515
Q22240	Ubiquitin carboxyl-terminal hydrolase OS=Caenorhabditis elegans GN=CELE_T05H10.1 PE=1 SV=2	CELE_T05H10.1	150.1	21	22	22	0.938	1.006	0.92	0.986	0.917	0.994	0.984	0.9925	0.925	1.07297	0.00143402	0.00504515
G5EC69	Protein-tyrosine-phosphatase OS=Caenorhabditis elegans GN=CELE_T13H5.1 PE=1 SV=1	CELE_T13H5.1	100.5	1	1	1	0.677	1.179	0.688	1.125	0.583	1.186	1.297	1.19675	0.649333	1.84304	0.00143664	0.00505155
Q95ZR2	Uncharacterized protein OS=Caenorhabditis elegans GN=CELE_R05D11.9 PE=1 SV=2	CELE_R05D11.9	73.4	9	5	5	1.019	0.884	1.045	0.932	1.031	0.943	0.924	0.92075	1.03167	-1.12046	0.00144199	0.00506751
O17599	RAP homolog (Vertebrate Rap GTPase family) OS=Caenorhabditis elegans GN=rap-2 PE=1 SV=2	rap-2	20.4	25	4	4	0.877	1.043	0.874	1.008	0.886	0.976	1.033	1.015	0.879	1.15472	0.00144579	0.00507803
Q9XZI6	Phosphatidylinositol-binding clathrin assembly protein unc-11 OS=Caenorhabditis elegans GN=unc-11 PE=1 SV=1	unc-11	64	10	4	4	0.959	1.038	0.944	1.068	0.976	1.028	1.061	1.04875	0.959667	1.09283	0.00144707	0.00507969
Q9BL73	PIP Kinase OS=Caenorhabditis elegans GN=ppk-2 PE=1 SV=1	ppk-2	45.5	15	4	4	0.963	1.06	0.947	1.067	0.935	1.129	1.132	1.097	0.948333	1.15677	0.00144892	0.00508334
G5ECA2	Uncharacterized protein OS=Caenorhabditis elegans GN=CELE_F29C6.1 PE=1 SV=1	CELE_F29C6.1	24	23	6	6	0.752	1.375	0.802	1.131	0.665	1.259	1.287	1.263	0.739667	1.70753	0.00145088	0.00508455
Q86LS4	Dauer or Aging adult Overexpression OS=Caenorhabditis elegans GN=dao-2 PE=1 SV=1	dao-2	15.3	17	2	2	1.329	0.744	1.226	0.769	1.355	0.777	0.752	0.7605	1.30333	-1.71378	0.00145072	0.00508455
Q17561	Ref/ALY RNA export adaptor family OS=Caenorhabditis elegans GN=aly-1 PE=1 SV=1	aly-1	24.3	29	6	6	1.121	0.87	1.118	0.92	1.148	0.958	0.863	0.90275	1.129	-1.25062	0.00145253	0.0050875
H2L0G5	Protein patched homolog 3 OS=Caenorhabditis elegans GN=ptc-3 PE=1 SV=1	ptc-3	153.2	3	4	4	1.113	0.895	1.15	0.83	1.12	0.881	0.781	0.84675	1.12767	-1.33176	0.0014544	0.00509121
O01768	Low-density lipoprotein RecePtor related OS=Caenorhabditis elegans GN=lrp-2 PE=1 SV=3	lrp-2	539.6	2	7	7	1.079	0.848	1.068	0.873	1.143	0.913	0.946	0.895	1.09667	-1.22533	0.0014574	0.00509638
Q8MNT0	LIM domain family OS=Caenorhabditis elegans GN=lim-8 PE=1 SV=1	lim-8	125.5	12	11	11	0.959	1.019	0.973	1.06	0.959	1.067	1.059	1.05125	0.963667	1.09089	0.0014575	0.00509638
A5HU97	Uncharacterized protein OS=Caenorhabditis elegans GN=CELE_T28A11.2 PE=1 SV=1	CELE_T28A11.2	23.1	16	3	3	1.048	0.937	1.069	0.894	1.058	0.858	0.894	0.89575	1.05833	-1.18151	0.00146341	0.00510628
D9PTP5	Sorting NeXin OS=Caenorhabditis elegans GN=snx-6 PE=1 SV=1	snx-6	54.7	19	9	9	0.941	1.083	0.901	1.051	0.913	1.07	1.051	1.06375	0.918333	1.15835	0.00146245	0.00510628
Q20641	Non-muscle MYosin OS=Caenorhabditis elegans GN=nmy-1 PE=1 SV=2	nmy-1	229.2	31	54	53	0.967	1.021	0.962	0.998	0.963	1.015	1.006	1.01	0.964	1.04772	0.0014612	0.00510628
Q9NAG4	Protein mac-1 OS=Caenorhabditis elegans GN=mac-1 PE=1 SV=2	mac-1	88.9	15	11	11	1.038	0.953	1.043	0.963	1.069	0.943	0.94	0.94975	1.05	-1.10555	0.00146358	0.00510628
Q9XWK3	Nuclear Pore complex Protein OS=Caenorhabditis elegans GN=npp-4 PE=1 SV=1	npp-4	54.3	10	4	4	1.214	0.998	1.301	0.871	1.198	1.001	0.922	0.948	1.23767	-1.30556	0.00146483	0.00510781
P34693	Synaptotagmin-1 OS=Caenorhabditis elegans GN=snt-1 PE=2 SV=1	snt-1	49.9	6	3	3	1.036	0.875	1.084	0.917	1.022	0.824	0.885	0.87525	1.04733	-1.19661	0.00146729	0.00511176
Q9NAB3	Glutathione S-Transferase OS=Caenorhabditis elegans GN=gst-27 PE=1 SV=1	gst-27	23.2	53	10	9	1.046	0.947	1.061	0.948	1.069	0.901	0.962	0.9395	1.05867	-1.12684	0.00146759	0.00511176
P41779	Homeobox protein ceh-20 OS=Caenorhabditis elegans GN=ceh-20 PE=1 SV=1	ceh-20	38.1	12	3	3	1.15	0.652	1.192	0.584	1.252	0.783	0.728	0.68675	1.198	-1.74445	0.00147364	0.00513
G5ECV3	Uncharacterized protein OS=Caenorhabditis elegans GN=C03H12.1 PE=1 SV=1	C03H12.1	83.5	2	1	1	1.138	0.749	1.068	0.755	1.16	0.868	0.87	0.8105	1.122	-1.38433	0.00147519	0.00513161
O61861	Actin-related protein 2/3 complex subunit 5 OS=Caenorhabditis elegans GN=arx-7 PE=1 SV=1	arx-7	17	49	6	6	0.91	1.043	0.899	1.022	0.871	1.002	1.03	1.02425	0.893333	1.14655	0.00147574	0.00513161
A1IMB7	Uncharacterized protein OS=Caenorhabditis elegans GN=CELE_Y110A7A.21 PE=4 SV=1	CELE_Y110A7A.21	19.3	4	1	1	0.812	0.999	0.787	1.085	0.833	0.947	1.011	1.0105	0.810667	1.2465	0.00148044	0.00514513
Q19470	COLlagen OS=Caenorhabditis elegans GN=col-184 PE=1 SV=1	col-184	28.5	8	2	2	1.13	0.913	1.125	0.934	1.121	0.979	0.967	0.94825	1.12533	-1.18675	0.00148373	0.0051537
D5MCN2	La-related protein 1 OS=Caenorhabditis elegans GN=larp-1 PE=4 SV=2	larp-1	128.2	34	31	30	0.95	1.047	0.938	1.097	0.982	1.11	1.083	1.08425	0.956667	1.13336	0.00148731	0.00515475
Q17745	Thioredoxin reductase 1 OS=Caenorhabditis elegans GN=trxr-1 PE=1 SV=3	trxr-1	74.2	5	3	3	1.044	0.978	1.056	0.992	1.039	1.01	0.994	0.9935	1.04633	-1.05318	0.00148611	0.00515475
Q20089	TransThyretin-Related family domain OS=Caenorhabditis elegans GN=ttr-20 PE=1 SV=1	ttr-20	16.3	21	3	2	1.09	0.901	1.073	0.983	1.117	0.952	0.915	0.93775	1.09333	-1.16591	0.00148703	0.00515475
Q86NJ0	Uncharacterized protein OS=Caenorhabditis elegans GN=CELE_F28B3.6 PE=1 SV=1	CELE_F28B3.6	18.3	7	1	1	1.068	0.968	1.1	0.912	1.127	0.927	0.982	0.94725	1.09833	-1.1595	0.00148642	0.00515475
Q7JPQ6	Uncharacterized protein B0361.3 OS=Caenorhabditis elegans GN=B0361.3 PE=4 SV=1	B0361.3	71.8	13	7	7	1.065	0.96	1.026	0.931	1.049	0.933	0.964	0.947	1.04667	-1.10524	0.0014906	0.0051633
G5EFR6	Calcium-transporting ATPase OS=Caenorhabditis elegans GN=mca-1 PE=1 SV=1	mca-1	136.6	15	15	10	1.127	0.909	1.095	0.91	1.161	0.941	0.907	0.91675	1.12767	-1.23007	0.00149309	0.00516535
Q22250	Uncharacterized protein OS=Caenorhabditis elegans GN=CELE_T06D8.3 PE=1 SV=1	CELE_T06D8.3	46.1	5	1	1	0.559	0.997	0.639	1.109	0.535	0.953	1.05	1.02725	0.577667	1.77827	0.00149365	0.00516535
Q9XUU8	Uncharacterized protein OS=Caenorhabditis elegans GN=CELE_K05C4.5 PE=1 SV=3	CELE_K05C4.5	76.1	10	6	6	1.07	0.95	1.028	0.863	1.065	0.901	0.907	0.90525	1.05433	-1.16469	0.00149304	0.00516535
Q9BKP1	Uncharacterized protein OS=Caenorhabditis elegans GN=CELE_F56B3.2 PE=1 SV=2	CELE_F56B3.2	46.2	2	1	1	1.26	0.952	1.297	0.789	1.469	0.854	0.868	0.86575	1.342	-1.5501	0.00149565	0.00516658
Q9XXM2	Nicotinamide-nucleotide adenylyltransferase OS=Caenorhabditis elegans GN=nmat-1 PE=1 SV=2	nmat-1	24.4	10	2	2	1.267	0.454	1.077	0.532	1.432	0.449	0.438	0.46825	1.25867	-2.68802	0.00149552	0.00516658
Q9U1Q7	Uncharacterized protein OS=Caenorhabditis elegans GN=emb-4 PE=1 SV=4	emb-4	170.1	9	11	11	1.037	0.995	1.042	0.997	1.049	0.972	0.999	0.99075	1.04267	-1.0524	0.00149652	0.00516674
Q95Y11	Uncharacterized protein OS=Caenorhabditis elegans GN=CELE_Y41D4B.11 PE=1 SV=1	CELE_Y41D4B.11	39.9	26	9	9	1.144	0.901	1.103	0.991	1.119	0.947	0.971	0.9525	1.122	-1.17795	0.00149877	0.00516881
Q9TZL9	Fatty acyl-CoA reductase OS=Caenorhabditis elegans GN=fard-1 PE=1 SV=1	fard-1	61.2	19	9	9	1.03	0.929	1.038	0.917	1.059	0.932	0.928	0.9265	1.04233	-1.12502	0.00149798	0.00516881
G5EEG6	Carrier protein (C2) OS=Caenorhabditis elegans GN=CELE_T09F3.2 PE=1 SV=1	CELE_T09F3.2	42.1	10	3	3	0.885	1.311	0.896	1.364	0.821	1.366	1.331	1.343	0.867333	1.54842	0.00150469	0.0051784
Q27535	Probable arginine kinase ZC434.8 OS=Caenorhabditis elegans GN=ZC434.8 PE=3 SV=1	ZC434.8	40.4	39	12	12	0.85	1.076	0.882	1.066	0.861	1.065	1.062	1.06725	0.864333	1.23477	0.00150484	0.0051784
Q9TXJ8	Putative ATP-dependent DNA helicase Q1 OS=Caenorhabditis elegans GN=K02F3.12 PE=3 SV=3	K02F3.12	71.1	8	5	5	1.111	0.994	1.177	0.936	1.132	1.011	0.955	0.974	1.14	-1.17043	0.00150293	0.0051784
Q9XUE3	Uncharacterized protein OS=Caenorhabditis elegans GN=rsd-2 PE=1 SV=2	rsd-2	148.6	8	8	8	0.933	1.101	0.891	1.119	0.929	1.081	1.11	1.10275	0.917667	1.20169	0.00150365	0.0051784
G5EBG4	C-type LECtin OS=Caenorhabditis elegans GN=clec-209 PE=1 SV=1	clec-209	31.2	9	3	3	0.757	1.151	0.699	1.135	0.747	1.231	1.482	1.24975	0.734333	1.70188	0.00150741	0.00518052
G5ECR0	Uncharacterized protein OS=Caenorhabditis elegans GN=CELE_T25C12.3 PE=1 SV=1	CELE_T25C12.3	230.7	16	25	25	1.163	0.9	1.161	0.908	1.102	0.938	0.919	0.91625	1.142	-1.24638	0.00150793	0.00518052
P91425	GUanylate Kinase OS=Caenorhabditis elegans GN=guk-1 PE=1 SV=2	guk-1	24.9	15	4	4	1.031	0.958	1.036	0.951	1.043	0.914	0.929	0.938	1.03667	-1.10519	0.00150663	0.00518052
Q20053	ATP Synthase B homolog OS=Caenorhabditis elegans GN=asb-1 PE=1 SV=1	asb-1	34.3	34	10	9	0.874	1.079	0.918	1.06	0.876	1.058	1.029	1.0565	0.889333	1.18797	0.00150972	0.00518383
Q22799	Dynein light chain 1, cytoplasmic OS=Caenorhabditis elegans GN=dlc-1 PE=1 SV=1	dlc-1	10.3	33	2	2	0.902	1.004	0.921	1.011	0.929	0.969	1.014	0.9995	0.917333	1.08957	0.00151223	0.00518964
O18196	Uncharacterized protein OS=Caenorhabditis elegans GN=CELE_Y48E1B.2 PE=1 SV=4	CELE_Y48E1B.2	88.4	16	12	12	1.13	0.912	1.065	0.986	1.109	0.917	0.896	0.92775	1.10133	-1.1871	0.00151445	0.00519441
Q21712	Uncharacterized protein OS=Caenorhabditis elegans GN=CELE_R04D3.2 PE=1 SV=1	CELE_R04D3.2	46.6	8	2	2	0.606	1.332	0.719	1.302	0.623	1.378	1.447	1.36475	0.649333	2.10177	0.00151816	0.00520429
A0A1I6CM66	Heterodimeric GTPase Activating Protein subunit OS=Caenorhabditis elegans GN=hgap-2 PE=1 SV=1	hgap-2	193	5	6	6	0.781	1.054	0.783	1.219	0.779	1.081	1.106	1.115	0.781	1.42766	0.00152124	0.00520946
H2KYJ2	TransThyretin-Related family domain OS=Caenorhabditis elegans GN=ttr-59 PE=1 SV=1	ttr-59	15.7	28	3	3	0.924	1.071	0.874	1.103	0.91	1.096	1.057	1.08175	0.902667	1.19839	0.00152215	0.00520946
O76565	Uncharacterized protein F13C5.5 OS=Caenorhabditis elegans GN=F13C5.5 PE=1 SV=1	F13C5.5	24.3	5	1	1	1.217	0.964	1.155	1.018	1.135	0.947	0.934	0.96575	1.169	-1.21046	0.00152171	0.00520946
P90893	Putative serine protease F56F10.1 OS=Caenorhabditis elegans GN=F56F10.1 PE=1 SV=2	F56F10.1	60.5	6	3	3	1.132	0.958	1.158	0.915	1.089	0.916	0.922	0.92775	1.12633	-1.21405	0.00152307	0.00520978
O18230	VTI (Vesicle Transport through t-SNARE Interaction) homolog OS=Caenorhabditis elegans GN=vti-1 PE=1 SV=2	vti-1	25.9	13	3	3	0.888	1.08	0.866	1.078	0.849	0.979	1.029	1.0415	0.867667	1.20035	0.00153155	0.00523591
P51404	40S ribosomal protein S13 OS=Caenorhabditis elegans GN=rps-13 PE=3 SV=2	rps-13	17.3	48	7	7	1.095	0.941	1.153	0.985	1.119	0.986	0.973	0.97125	1.12233	-1.15556	0.00153328	0.00523899
Q20675	Uncharacterized protein OS=Caenorhabditis elegans GN=CELE_F52E4.5 PE=1 SV=2	CELE_F52E4.5	36.8	6	2	2	0.853	1.104	0.887	1.083	0.873	1.018	1.003	1.052	0.871	1.20781	0.00153631	0.0052465
P91223	Uncharacterized protein OS=Caenorhabditis elegans GN=CELE_F07E5.5 PE=1 SV=2	CELE_F07E5.5	43	30	10	10	1.134	1.018	1.212	0.942	1.143	0.941	0.908	0.95225	1.163	-1.22132	0.00153804	0.0052467
Q9XXJ2	Acyl-Coenzyme A Binding Protein OS=Caenorhabditis elegans GN=acbp-6 PE=1 SV=1	acbp-6	13.4	20	1	1	1.124	0.813	1.184	0.837	1.061	0.8	0.918	0.842	1.123	-1.33373	0.001538	0.0052467
P34481	Probable 26S proteasome regulatory subunit rpn-6.2 OS=Caenorhabditis elegans GN=rpn-6.2 PE=3 SV=3	rpn-6.2	46.8	6	3	3	1.165	0.874	1.162	0.935	1.219	0.953	0.821	0.89575	1.182	-1.31956	0.00154	0.00525053
Q93931	NADH:Ubiquinone oxidoreductase Assembly Factor OS=Caenorhabditis elegans GN=nuaf-3 PE=1 SV=2	nuaf-3	30	19	4	4	0.893	1.005	0.92	1.098	0.887	1.035	1.029	1.04175	0.9	1.1575	0.0015424	0.00525587
Q21525	Uncharacterized protein OS=Caenorhabditis elegans GN=CELE_M05D6.6 PE=1 SV=1	CELE_M05D6.6	18.3	33	5	5	1.048	0.969	1.032	0.983	1.021	0.949	0.957	0.9645	1.03367	-1.07171	0.00154726	0.00526958
Q19324	Proteasome Regulatory Particle, Non-ATPase-like OS=Caenorhabditis elegans GN=rpn-5 PE=1 SV=1	rpn-5	56.4	28	16	16	0.923	1.085	0.934	1.027	0.919	1.023	1.037	1.043	0.925333	1.12716	0.00156365	0.00531964
Q9BI88	UPF0587 protein F46B6.12 OS=Caenorhabditis elegans GN=F46B6.12 PE=3 SV=2	F46B6.12	19.4	10	2	2	1.457	0.664	1.327	0.665	1.496	0.667	0.646	0.6605	1.42667	-2.15998	0.00156332	0.00531964
Q23449	26S proteasome non-ATPase regulatory subunit 8 OS=Caenorhabditis elegans GN=rpn-12 PE=3 SV=1	rpn-12	28.8	36	10	10	0.928	1.04	0.945	1.066	0.905	1.003	1.044	1.03825	0.926	1.12122	0.00156454	0.00531976
A0A0K3AQW3	Uncharacterized protein OS=Caenorhabditis elegans GN=B0432.7 PE=1 SV=1	B0432.7	104.9	6	3	3	1.123	0.817	1.321	0.724	1.271	0.896	0.725	0.7905	1.23833	-1.56652	0.00157218	0.00534286
Q86DA7	Uncharacterized protein C05B5.8 OS=Caenorhabditis elegans GN=C05B5.8 PE=4 SV=1	C05B5.8	19.7	5	1	1	0.871	1.316	0.765	1.129	0.85	1.147	1.165	1.18925	0.828667	1.43514	0.00157529	0.00535055
Q9TXP0	40S ribosomal protein S27 OS=Caenorhabditis elegans GN=rps-27 PE=1 SV=3	rps-27	9.3	41	3	3	0.858	1.093	0.904	1.019	0.908	1.046	1.055	1.05325	0.89	1.18343	0.00157824	0.00535768
Q22245	Tyrosine-protein kinase OS=Caenorhabditis elegans GN=kin-26 PE=3 SV=1	kin-26	49	2	1	1	1.227	0.778	1.146	0.871	1.315	0.907	0.86	0.854	1.22933	-1.4395	0.00158212	0.00536794
P90993	39S ribosomal protein L41, mitochondrial OS=Caenorhabditis elegans GN=mrpl-41 PE=3 SV=1	mrpl-41	20.9	16	3	3	1.029	0.84	1.003	0.91	1.038	0.907	0.867	0.881	1.02333	-1.16156	0.00158723	0.00537948
Q9TYP1	Sterol 4-C-methyltransferase strm-1 OS=Caenorhabditis elegans GN=strm-1 PE=3 SV=2	strm-1	37.8	3	1	1	1.628	0.842	1.497	0.528	1.296	0.727	0.71	0.70175	1.47367	-2.09999	0.00158678	0.00537948
Q09214	Uncharacterized protein B0495.5 OS=Caenorhabditis elegans GN=B0495.5 PE=4 SV=2	B0495.5	82.4	11	7	7	0.884	1.05	0.885	1.05	0.925	0.996	1.016	1.028	0.898	1.14477	0.00158859	0.00538117
Q7JMA9	Suppressor of PResenilin defect OS=Caenorhabditis elegans GN=spr-2 PE=1 SV=1	spr-2	36	14	5	5	0.893	1.069	0.896	1.033	0.89	1.003	1.018	1.03075	0.893	1.15426	0.00159639	0.00540177
Q9XW87	Lon protease homolog 2, peroxisomal OS=Caenorhabditis elegans GN=lonp-2 PE=3 SV=1	lonp-2	85.6	5	4	4	1.07	0.892	1.027	0.822	1	0.883	0.862	0.86475	1.03233	-1.19379	0.0015963	0.00540177
Q19978	Bestrophin homolog 14 OS=Caenorhabditis elegans GN=best-14 PE=3 SV=3	best-14	47.3	4	2	2	1.021	0.942	1.058	0.965	1.029	0.914	0.934	0.93875	1.036	-1.1036	0.00159843	0.00540579
Q9U2L2	Uncharacterized protein OS=Caenorhabditis elegans GN=mlt-3 PE=1 SV=2	mlt-3	43.1	11	4	4	1.105	0.941	1.107	0.96	1.12	0.955	0.889	0.93625	1.11067	-1.18629	0.00159934	0.00540594
Q95QU1	Uncharacterized protein OS=Caenorhabditis elegans GN=C27F2.9 PE=1 SV=3	C27F2.9	30.4	14	3	3	1.16	0.89	1.131	0.917	1.087	0.881	0.915	0.90075	1.126	-1.25007	0.00160043	0.00540671
Q22833	Chloride channel protein OS=Caenorhabditis elegans GN=clh-1 PE=1 SV=2	clh-1	101.6	5	4	4	0.843	1.02	0.819	1.014	0.843	1.004	1.12	1.0395	0.835	1.24491	0.00160381	0.00541523
G5EFZ1	2,3-bisphosphoglycerate-independent phosphoglycerate mutase OS=Caenorhabditis elegans GN=ipgm-1 PE=1 SV=1	ipgm-1	59.2	25	13	13	0.926	1.021	0.95	1.024	0.951	0.999	1.035	1.01975	0.942333	1.08215	0.00160563	0.00541556
G5EG18	Cell death-related nuclease 2 OS=Caenorhabditis elegans GN=crn-2 PE=1 SV=1	crn-2	31.7	16	5	5	0.798	1.165	0.793	1.188	0.81	1.124	1.022	1.12475	0.800333	1.40535	0.0016052	0.00541556
G8JXZ7	PyriDoXal Kinase homolog OS=Caenorhabditis elegans GN=pdxk-1 PE=1 SV=1	pdxk-1	37.1	10	2	2	0.861	1.138	0.868	1.168	0.806	1.177	1.194	1.16925	0.845	1.38373	0.00160985	0.00542689
Q21276	Uncharacterized NOP5 family protein K07C5.4 OS=Caenorhabditis elegans GN=K07C5.4 PE=3 SV=1	K07C5.4	54.5	28	12	12	1.074	0.993	1.052	0.978	1.066	0.997	0.951	0.97975	1.064	-1.08599	0.00161701	0.00544657
Q95XN7	UBiquitin Conjugating enzyme OS=Caenorhabditis elegans GN=ubc-3 PE=1 SV=2	ubc-3	27.5	4	1	1	0.897	1.202	0.814	1.106	0.815	1.142	1.05	1.125	0.842	1.3361	0.00161742	0.00544657
O17406	AT hook Transcription Factor family OS=Caenorhabditis elegans GN=attf-2 PE=1 SV=1	attf-2	44.3	43	13	13	0.956	1.126	0.98	1.098	0.98	1.167	1.077	1.117	0.972	1.14918	0.0016237	0.00546479
O61874	Downstream Of DAF-16 (Regulated by DAF-16) OS=Caenorhabditis elegans GN=dod-19 PE=1 SV=2	dod-19	44.4	12	5	4	1.032	0.969	1.038	0.934	1.01	0.931	0.916	0.9375	1.02667	-1.09511	0.00162616	0.00547011
Q9GYF1	Troponin I 2 OS=Caenorhabditis elegans GN=unc-27 PE=2 SV=2	unc-27	27.5	42	8	8	0.975	1.032	0.987	1.037	0.977	1.029	1.033	1.03275	0.979667	1.05419	0.001629	0.00547676
O16207	Protein F29A7.6 OS=Caenorhabditis elegans GN=F29A7.6 PE=2 SV=1	F29A7.6	21.6	20	4	4	1.113	0.916	1.125	0.98	1.063	0.878	0.914	0.922	1.10033	-1.19342	0.00163367	0.00548304
P91478	Ribosome-recycling factor, mitochondrial OS=Caenorhabditis elegans GN=mrrf-1 PE=3 SV=2	mrrf-1	26.9	25	5	5	1.166	0.878	1.079	0.908	1.185	0.921	0.821	0.882	1.14333	-1.2963	0.00163417	0.00548304
Q18983	Uncharacterized protein OS=Caenorhabditis elegans GN=CELE_D2045.2 PE=1 SV=3	CELE_D2045.2	200.7	12	20	20	0.946	1.021	0.949	0.984	0.932	1.009	0.995	1.00225	0.942333	1.06358	0.00163436	0.00548304
Q9TXR4	MSH (MutS Homolog) family OS=Caenorhabditis elegans GN=msh-2 PE=1 SV=1	msh-2	95.8	10	8	8	1.165	0.936	1.123	0.876	1.168	0.815	0.809	0.859	1.152	-1.34109	0.00163309	0.00548304
Q9XVP2	Uncharacterized protein OS=Caenorhabditis elegans GN=CELE_F36A2.12 PE=1 SV=2	CELE_F36A2.12	10.3	19	2	2	1.189	0.813	1.124	0.886	1.208	0.876	0.73	0.82625	1.17367	-1.42047	0.00163611	0.005486
P55956	Aspartic protease 3 OS=Caenorhabditis elegans GN=asp-3 PE=1 SV=3	asp-3	43.4	16	4	4	1.16	0.886	1.142	0.87	1.12	0.977	0.93	0.91575	1.14067	-1.24561	0.00163901	0.00549278
O45552	ACetyl-CoA Acyltransferase 2 homolog OS=Caenorhabditis elegans GN=acaa-2 PE=1 SV=2	acaa-2	41.3	59	19	19	0.905	1.033	0.935	1.018	0.922	1.023	1.006	1.02	0.920667	1.10789	0.0016509	0.00552895
P90994	Glutathione-independent glyoxalase DJR-1.1 OS=Caenorhabditis elegans GN=djr-1.1 PE=1 SV=1	djr-1.1	19.7	28	5	5	0.923	1.049	0.948	1.073	0.907	1.028	1.038	1.047	0.926	1.13067	0.00165203	0.00552895
Q18472	Uncharacterized protein OS=Caenorhabditis elegans GN=C35A5.3 PE=1 SV=3	C35A5.3	51.7	3	1	1	0.849	1.182	0.81	1.277	0.914	1.225	1.298	1.2455	0.857667	1.4522	0.00165244	0.00552895
O76367	Uncharacterized protein OS=Caenorhabditis elegans GN=CELE_F29C4.2 PE=1 SV=1	CELE_F29C4.2	10.2	38	4	3	1.085	0.931	1.09	0.931	1.048	0.907	0.926	0.92375	1.07433	-1.16301	0.00165398	0.0055306
Q9XVJ3	Quinoid DihydroPteridine Reductase OS=Caenorhabditis elegans GN=qdpr-1 PE=1 SV=1	qdpr-1	24.7	33	6	6	0.95	1.025	0.965	1.008	0.967	0.998	1.027	1.0145	0.960667	1.05604	0.00165469	0.0055306
P34640	Probable ATP-dependent RNA helicase DDX55 homolog OS=Caenorhabditis elegans GN=ZK512.2 PE=3 SV=2	ZK512.2	65.8	15	9	9	1.062	0.914	1.039	0.96	1.058	0.966	0.963	0.95075	1.053	-1.10755	0.00166166	0.00554845
Q8T8B9	2-amino-3-carboxymuconate-6-semialdehyde decarboxylase OS=Caenorhabditis elegans GN=acsd-1 PE=2 SV=1	acsd-1	45.7	8	3	3	1.012	0.882	1.061	0.946	1.028	0.9	0.915	0.91075	1.03367	-1.13496	0.0016618	0.00554845
A5JYX8	Nicalin OS=Caenorhabditis elegans GN=nra-2 PE=1 SV=1	nra-2	61.8	17	10	10	1.046	0.956	1.086	0.922	1.033	0.916	0.896	0.9225	1.055	-1.14363	0.00166464	0.00555497
P34514	Anaphase-promoting complex subunit 2 OS=Caenorhabditis elegans GN=apc-2 PE=1 SV=3	apc-2	84.5	1	1	1	0.831	1.008	0.827	0.98	0.866	0.951	0.931	0.9675	0.841333	1.14996	0.0016657	0.00555521
Q20937	NTL-1a OS=Caenorhabditis elegans GN=let-711 PE=1 SV=3	let-711	294.9	17	35	35	0.922	1.053	0.946	1.032	0.946	1.041	1.045	1.04275	0.938	1.11167	0.00166647	0.00555521
C7IVR4	Polyglutamine-repeat protein pqn-41 OS=Caenorhabditis elegans GN=pqn-41 PE=1 SV=2	pqn-41	229.6	2	3	3	1.174	0.915	1.292	0.793	1.262	0.963	0.93	0.90025	1.24267	-1.38036	0.00167457	0.00557923
Q9TW67	Peptide-N(4)-(N-acetyl-beta-glucosaminyl)asparagine amidase OS=Caenorhabditis elegans GN=png-1 PE=1 SV=1	png-1	69.1	18	10	10	1.003	0.965	0.998	0.95	1.014	0.971	0.946	0.958	1.005	-1.04906	0.00168377	0.00560692
Q20497	Mediator of RNA polymerase II transcription subunit 12 OS=Caenorhabditis elegans GN=dpy-22 PE=1 SV=2	dpy-22	400.5	1	4	4	1.377	0.774	1.454	0.758	1.249	0.713	0.777	0.7555	1.36	-1.80013	0.00169152	0.00562976
O76657	Uncharacterized protein OS=Caenorhabditis elegans GN=CELE_F25E5.1 PE=1 SV=1	CELE_F25E5.1	125	4	3	3	1.283	1.008	1.234	1.043	1.267	1.108	0.991	1.0375	1.26133	-1.21574	0.00169454	0.0056368
Q03577	Aspartate--tRNA ligase, cytoplasmic OS=Caenorhabditis elegans GN=drs-1 PE=3 SV=1	drs-1	59.9	48	23	23	1.041	0.991	1.043	0.958	1.031	0.956	0.956	0.96525	1.03833	-1.07571	0.00170211	0.00565899
G5EFD9	Disintegrin and metalloproteinase domain-containing protein 10 homolog OS=Caenorhabditis elegans GN=sup-17 PE=1 SV=1	sup-17	101.5	9	7	7	0.998	1.154	0.903	1.24	0.959	1.321	1.222	1.23425	0.953333	1.29467	0.00171006	0.00568211
H2KYN3	Acyl CoA DeHydrogenase OS=Caenorhabditis elegans GN=acdh-13 PE=1 SV=1	acdh-13	67.9	25	16	16	1.045	0.956	1.061	0.955	1.059	0.998	0.976	0.97125	1.055	-1.08623	0.00171203	0.00568211
Q23511	Leucyl Amino-acyl tRNA Synthetase OS=Caenorhabditis elegans GN=lars-2 PE=1 SV=4	lars-2	98.2	14	12	12	1.082	0.938	1.093	0.94	1.128	0.964	0.953	0.94875	1.101	-1.16047	0.00171268	0.00568211
Q27GV3	Uncharacterized protein OS=Caenorhabditis elegans GN=CELE_ZK688.11 PE=1 SV=1	CELE_ZK688.11	19.5	24	4	4	1.088	0.964	1.062	1.002	1.108	0.959	0.965	0.9725	1.086	-1.11671	0.00171211	0.00568211
G5EG26	R151.8A protein OS=Caenorhabditis elegans GN=R151.8A PE=1 SV=1	R151.8A	26.6	19	4	4	1	0.945	1.032	0.906	1.015	0.91	0.947	0.927	1.01567	-1.09565	0.00171953	0.00570184
Q20128	EXOSome (Multiexonuclease complex) component OS=Caenorhabditis elegans GN=exos-9 PE=1 SV=2	exos-9	48	14	4	4	0.802	1.159	0.711	1.277	0.812	1.236	1.284	1.239	0.775	1.59871	0.00172045	0.0057019
O76463	Nitrilase and fragile histidine triad fusion protein NitFhit OS=Caenorhabditis elegans GN=nft-1 PE=1 SV=1	nft-1	49.9	13	4	4	0.929	1.025	0.901	0.995	0.93	0.992	1.024	1.009	0.92	1.09674	0.00173237	0.00573441
Q19329	Pre-rRNA-processing protein TSR1 homolog OS=Caenorhabditis elegans GN=tag-151 PE=3 SV=1	tag-151	89.2	21	13	13	1.093	0.887	1.029	0.895	1.068	0.935	0.887	0.901	1.06333	-1.18017	0.001733	0.00573441
Q21285	Dauer or Aging adult Overexpression OS=Caenorhabditis elegans GN=dao-3 PE=1 SV=2	dao-3	33.1	25	8	8	1.012	0.917	1.046	0.922	1.05	0.927	0.954	0.93	1.036	-1.11398	0.00173259	0.00573441
Q8MQC1	Uncharacterized protein OS=Caenorhabditis elegans GN=C25H3.7 PE=1 SV=1	C25H3.7	31.6	11	3	3	1.078	0.983	1.059	0.991	1.098	0.965	0.962	0.97525	1.07833	-1.1057	0.00173821	0.0057486
C2BR97	Suppressor with Morphological effect on Genitalia OS=Caenorhabditis elegans GN=smg-3 PE=1 SV=1	smg-3	131.7	9	9	9	0.957	1.125	0.949	1.093	0.954	1.057	1.075	1.0875	0.953333	1.14073	0.00174817	0.00577851
O45087	DYnein Chain, light Intermediate OS=Caenorhabditis elegans GN=dyci-1 PE=1 SV=1	dyci-1	72	18	11	11	0.969	1.03	0.946	1.056	0.958	1.074	1.099	1.06475	0.957667	1.11182	0.00175067	0.00578376
Q9U2F5	TIA-1/TIAL RNA binding protein homolog OS=Caenorhabditis elegans GN=tiar-2 PE=1 SV=1	tiar-2	47.3	18	7	7	1.392	0.72	1.349	0.695	1.519	0.702	0.712	0.70725	1.42	-2.00778	0.00175299	0.00578838
O18197	Uncharacterized protein OS=Caenorhabditis elegans GN=CELE_Y48E1B.3 PE=1 SV=2	CELE_Y48E1B.3	40.3	6	2	2	1.095	0.975	1.14	0.914	1.197	0.86	0.869	0.9045	1.144	-1.26479	0.0017587	0.0058031
P91398	C. Elegans Y-box OS=Caenorhabditis elegans GN=cey-3 PE=1 SV=1	cey-3	29.2	39	8	7	0.64	1.298	0.7	1.313	0.63	1.303	1.277	1.29775	0.656667	1.97627	0.0017593	0.0058031
P34539	Putative ATP synthase subunit epsilon, mitochondrial OS=Caenorhabditis elegans GN=R05D3.6 PE=3 SV=1	R05D3.6	5.9	46	3	2	1.26	0.921	1.247	0.901	1.256	0.895	0.791	0.877	1.25433	-1.43025	0.00176036	0.00580355
P91011	Uncharacterized protein OS=Caenorhabditis elegans GN=C01G8.1 PE=1 SV=1	C01G8.1	34.3	18	5	5	0.644	1.345	0.683	1.403	0.743	1.316	1.344	1.352	0.69	1.95942	0.0017648	0.00581515
Q18688	Heat shock protein 90 OS=Caenorhabditis elegans GN=daf-21 PE=1 SV=1	daf-21	80.2	43	26	25	0.907	1.065	0.932	1.023	0.895	0.99	1.018	1.024	0.911333	1.12363	0.00176819	0.00582327
Q18099	Uncharacterized protein OS=Caenorhabditis elegans GN=C18F10.7 PE=1 SV=1	C18F10.7	67	5	3	3	0.903	1.119	0.912	1.01	0.883	1.058	1.062	1.06225	0.899333	1.18115	0.00176924	0.00582369
Q2PJ97	Uncharacterized protein OS=Caenorhabditis elegans GN=CELE_F52E1.14 PE=1 SV=1	CELE_F52E1.14	22.4	12	2	2	0.87	1.108	0.918	1.097	0.849	1.092	1.01	1.07675	0.879	1.22497	0.00177331	0.00583402
P91401	Uncharacterized protein OS=Caenorhabditis elegans GN=CELE_M01E11.2 PE=1 SV=1	CELE_M01E11.2	61.6	7	4	4	1.01	0.956	1.008	0.928	0.988	0.935	0.914	0.93325	1.002	-1.07367	0.00177721	0.00584073
Q9N3T6	Uncharacterized protein OS=Caenorhabditis elegans GN=CELE_Y47G6A.14 PE=1 SV=2	CELE_Y47G6A.14	52.9	9	4	4	1.061	0.865	1.064	0.887	1.134	0.834	0.866	0.863	1.08633	-1.25879	0.00177665	0.00584073
O01815	Dihydroorotate dehydrogenase (quinone), mitochondrial OS=Caenorhabditis elegans GN=dhod-1 PE=1 SV=1	dhod-1	45.7	20	9	9	1.192	0.889	1.119	0.93	1.192	0.912	0.932	0.91575	1.16767	-1.27509	0.00177922	0.0058443
Q95ZK7	Defective in germ line development protein 3 OS=Caenorhabditis elegans GN=gld-3 PE=1 SV=2	gld-3	110.3	10	9	9	0.881	1.145	0.828	1.121	0.845	1.111	1.119	1.124	0.851333	1.32028	0.001789	0.00587067
Q9XWN6	Anillin-like protein 3 OS=Caenorhabditis elegans GN=ani-3 PE=4 SV=1	ani-3	80.1	4	3	2	1.175	0.953	1.187	1.05	1.141	0.957	0.979	0.98475	1.16767	-1.18575	0.00178912	0.00587067
Q5FC21	Ditrans,polycis-polyprenyl diphosphate synthase ((2E,6E)-farnesyl diphosphate specific) OS=Caenorhabditis elegans GN=CELE_T01G1.4 PE=1 SV=1	CELE_T01G1.4	34.8	12	4	4	1.095	0.964	1.058	0.977	1.076	0.949	1.009	0.97475	1.07633	-1.10421	0.00179066	0.00587264
O17807	CYtochrome P450 family OS=Caenorhabditis elegans GN=cyp-13a12 PE=3 SV=1	cyp-13a12	59	3	1	1	0.654	1.157	0.548	1.028	0.647	1.176	1.18	1.13525	0.616333	1.84194	0.00179267	0.00587619
P90779	Uncharacterized protein OS=Caenorhabditis elegans GN=C55A6.4 PE=1 SV=1	C55A6.4	26.6	10	3	2	1.073	0.923	1.08	0.91	1.04	0.969	0.968	0.9425	1.06433	-1.12927	0.00179677	0.00588654
Q9TXT9	Beta-Carotene 15,15'-MonoOxygenase OS=Caenorhabditis elegans GN=bcmo-2 PE=1 SV=2	bcmo-2	60.6	6	3	3	0.879	1.101	0.844	1.114	0.873	1.112	1.108	1.10875	0.865333	1.2813	0.00180008	0.00589433
Q19326	Probable histone chaperone asf-1 OS=Caenorhabditis elegans GN=asf-1 PE=3 SV=2	asf-1	31.2	19	4	3	0.829	1.125	0.833	1.135	0.76	1.081	1.168	1.12725	0.807333	1.39626	0.00180376	0.00590331
A0A1T5HUK0	UBiquitin Conjugating enzyme OS=Caenorhabditis elegans GN=ubc-15 PE=1 SV=1	ubc-15	60.4	14	7	7	0.917	1.006	0.946	1.051	0.95	1.066	1.076	1.04975	0.937667	1.11953	0.00180833	0.00591211
O01849	Uncharacterized protein OS=Caenorhabditis elegans GN=CELE_F32B5.7 PE=1 SV=3	CELE_F32B5.7	87	1	1	1	1.382	0.674	1.342	0.851	1.224	0.913	0.81	0.812	1.316	-1.62069	0.00180766	0.00591211
Q95XS1	TRanslocon-Associated Protein OS=Caenorhabditis elegans GN=trap-3 PE=1 SV=1	trap-3	19.7	15	2	2	1.319	0.743	1.223	0.554	1.227	0.755	0.697	0.68725	1.25633	-1.82806	0.00181738	0.00593862
Q9GUF2	ACid Phosphatase family OS=Caenorhabditis elegans GN=acp-6 PE=1 SV=2	acp-6	43	24	11	10	0.819	1.145	0.888	1.12	0.847	1.119	1.172	1.139	0.851333	1.3379	0.00182033	0.00594515
Q9TXJ0	Calcium/calmodulin-dependent protein kinase type 1 OS=Caenorhabditis elegans GN=cmk-1 PE=1 SV=1	cmk-1	39.1	11	3	3	1.059	0.905	1.108	0.957	1.068	0.858	0.923	0.91075	1.07833	-1.18401	0.001825	0.00595731
Q9N4X1	Uncharacterized protein OS=Caenorhabditis elegans GN=CELE_Y46D2A.2 PE=1 SV=5	CELE_Y46D2A.2	43.2	4	1	1	1.09	0.959	1.061	0.917	1.114	0.869	0.949	0.9235	1.08833	-1.17849	0.00182833	0.00596508
Q22898	Uncharacterized protein OS=Caenorhabditis elegans GN=C16D9.4 PE=1 SV=2	C16D9.4	44.1	10	3	3	1.173	0.91	1.077	0.803	1.06	0.846	0.79	0.83725	1.10333	-1.31781	0.00183964	0.00599888
O61787	Innexin-16 OS=Caenorhabditis elegans GN=inx-16 PE=3 SV=2	inx-16	43.1	10	3	3	1.117	0.989	1.155	1.01	1.192	0.939	0.975	0.97825	1.15467	-1.18034	0.00184314	0.00600715
O01893	Non-lysosomal glucosylceramidase OS=Caenorhabditis elegans GN=CELE_R08F11.1 PE=1 SV=3	CELE_R08F11.1	94.4	5	4	4	0.863	1.081	0.903	1.045	0.853	0.972	1.054	1.038	0.873	1.189	0.00184415	0.00600733
A0A1C3NSQ4	Uncharacterized protein OS=Caenorhabditis elegans GN=CELE_Y56A3A.31 PE=1 SV=1	CELE_Y56A3A.31	47.6	6	3	3	0.774	1.278	0.846	1.208	0.873	1.221	1.307	1.2535	0.831	1.50842	0.00184963	0.00601584
G5EG49	TFIIE-alpha protein OS=Caenorhabditis elegans GN=TFIIE-alpha PE=1 SV=1	TFIIE-alpha	49.1	2	1	1	1.131	0.879	1.147	0.865	1.072	0.74	0.843	0.83175	1.11667	-1.34255	0.00184912	0.00601584
O17002	DNaJ domain (Prokaryotic heat shock protein) OS=Caenorhabditis elegans GN=dnj-22 PE=1 SV=1	dnj-22	34.4	12	3	3	0.776	1.075	0.777	1.09	0.842	1.139	1.077	1.09525	0.798333	1.37192	0.00184804	0.00601584
P49632	Ubiquitin-60S ribosomal protein L40 OS=Caenorhabditis elegans GN=ubq-2 PE=3 SV=2	ubq-2	14.6	33	4	4	1.21	0.944	1.208	0.988	1.128	1.01	0.924	0.9665	1.182	-1.22297	0.00185597	0.00602588
P90778	Uncharacterized protein OS=Caenorhabditis elegans GN=C55A6.3 PE=1 SV=3	C55A6.3	26.7	20	3	2	1.448	0.662	1.368	0.709	1.654	0.664	0.639	0.6685	1.49	-2.22887	0.00185731	0.00602588
Q95QD9	Uncharacterized protein OS=Caenorhabditis elegans GN=CELE_F58G6.7 PE=1 SV=1	CELE_F58G6.7	19.1	5	1	1	0.959	0.807	1.013	0.846	1.018	0.81	0.841	0.826	0.996667	-1.20662	0.00185486	0.00602588
Q9NAB2	Glutathione S-Transferase OS=Caenorhabditis elegans GN=gst-28 PE=1 SV=1	gst-28	23.6	23	5	3	0.896	1.02	0.934	1.039	0.923	1.01	1.088	1.03925	0.917667	1.13249	0.00185642	0.00602588
Q9U1S8	Uncharacterized protein OS=Caenorhabditis elegans GN=CELE_Y6D1A.1 PE=1 SV=2	CELE_Y6D1A.1	62.8	8	4	4	1.011	1.157	0.977	1.164	0.974	1.175	1.148	1.161	0.987333	1.17589	0.00185751	0.00602588
Q22171	Uncharacterized protein OS=Caenorhabditis elegans GN=CELE_T04G9.4 PE=1 SV=1	CELE_T04G9.4	34.3	15	5	5	0.933	1.011	0.915	1.033	0.941	1.039	1.087	1.0425	0.929667	1.12137	0.00186464	0.0060459
O44476	Ribonuclease Z OS=Caenorhabditis elegans GN=hoe-1 PE=2 SV=2	hoe-1	93.8	9	6	6	0.714	1.18	0.817	1.101	0.778	1.097	1.022	1.1	0.769667	1.42919	0.00187211	0.00606075
O45443	C-type LECtin OS=Caenorhabditis elegans GN=clec-65 PE=1 SV=1	clec-65	41.6	37	10	10	0.928	1.061	0.875	1.103	0.908	1.015	1.031	1.0525	0.903667	1.1647	0.00187083	0.00606075
P54073	Brix domain-containing protein F44G4.1 OS=Caenorhabditis elegans GN=F44G4.1 PE=4 SV=4	F44G4.1	45.2	13	5	5	1.054	0.91	1.13	0.876	1.089	0.888	0.861	0.88375	1.091	-1.23451	0.00187207	0.00606075
Q10653	G2/mitotic-specific cyclin-B1 OS=Caenorhabditis elegans GN=cyb-1 PE=1 SV=1	cyb-1	40.5	14	4	4	0.744	1.241	0.83	1.154	0.833	1.148	1.232	1.19375	0.802333	1.48785	0.0018741	0.00606406
H1ZUV8	Uncharacterized protein OS=Caenorhabditis elegans GN=pac-1 PE=1 SV=1	pac-1	186.4	6	5	5	0.865	0.961	0.813	1.063	0.853	0.994	1.064	1.0205	0.843667	1.2096	0.00188154	0.00608189
Q95PZ1	KASH (Klarsicht/ANC-1/Syne Homology) Domain Protein OS=Caenorhabditis elegans GN=kdp-1 PE=1 SV=1	kdp-1	15.5	29	4	4	1.14	0.903	1.07	0.917	1.08	0.891	0.953	0.916	1.09667	-1.19723	0.00188116	0.00608189
G5EBX0	Kinesin-like protein OS=Caenorhabditis elegans GN=klp-18 PE=1 SV=1	klp-18	105.8	21	18	18	0.909	1.115	0.851	1.071	0.889	1.116	1.11	1.103	0.883	1.24915	0.00189293	0.00611241
Q965G5	MAP kinase-activated protein kinase mak-2 OS=Caenorhabditis elegans GN=mak-2 PE=1 SV=2	mak-2	41.5	22	6	5	1.047	0.979	1.054	0.914	1.093	0.924	0.952	0.94225	1.06467	-1.12992	0.00189249	0.00611241
G5EDB6	ParaPleGiN AAA protease family OS=Caenorhabditis elegans GN=ppgn-1 PE=1 SV=1	ppgn-1	82.8	17	13	13	1.066	0.994	1.058	0.956	1.073	1	0.985	0.98375	1.06567	-1.08327	0.00190098	0.00613231
Q95YC4	Carboxylic ester hydrolase OS=Caenorhabditis elegans GN=C52A10.1 PE=1 SV=1	C52A10.1	61.4	9	4	4	0.799	1.068	0.851	1.33	0.787	1.14	1.124	1.1655	0.812333	1.43476	0.00190105	0.00613231
Q9TYW1	Vacuolar H ATPase OS=Caenorhabditis elegans GN=vha-19 PE=1 SV=1	vha-19	49.6	16	6	6	0.991	1.028	0.993	1.038	0.975	1.029	1.054	1.03725	0.986333	1.05162	0.00191488	0.00617376
Q18033	THO Complex (Transcription factor/nuclear export) subunit OS=Caenorhabditis elegans GN=thoc-2 PE=1 SV=4	thoc-2	164.2	4	5	5	0.96	1.134	0.932	1.162	1	1.203	1.1	1.14975	0.964	1.19269	0.00191817	0.00618119
G5EGI8	Uncharacterized protein OS=Caenorhabditis elegans GN=CELE_F46C5.6 PE=1 SV=1	CELE_F46C5.6	106.6	2	2	2	1.122	0.986	1.201	0.901	1.205	0.993	0.969	0.96225	1.176	-1.22214	0.00192244	0.0061918
O16368	Probable 26S proteasome regulatory subunit 4 OS=Caenorhabditis elegans GN=rpt-2 PE=3 SV=1	rpt-2	49.7	38	16	15	0.965	1.031	0.944	1.029	0.936	1.023	1.052	1.03375	0.948333	1.09007	0.00192465	0.00619255
O45830	Putative nudix hydrolase 1 OS=Caenorhabditis elegans GN=ndx-1 PE=3 SV=1	ndx-1	41.6	8	2	2	1.225	0.693	1.051	0.786	1.138	0.805	0.799	0.77075	1.138	-1.47648	0.00192456	0.00619255
Q10665	Polycomb protein mes-3 OS=Caenorhabditis elegans GN=mes-3 PE=1 SV=2	mes-3	86.3	1	1	1	0.814	1.161	0.822	1.014	0.844	1.156	1.186	1.12925	0.826667	1.36603	0.00193114	0.00621028
G5EDD4	Tubulin alpha chain OS=Caenorhabditis elegans GN=tba-4 PE=1 SV=1	tba-4	49.9	36	13	3	1.012	0.923	1.038	0.919	1.037	0.856	0.878	0.894	1.029	-1.15101	0.00194271	0.00624429
O01881	Uncharacterized protein OS=Caenorhabditis elegans GN=CELE_K07B1.4 PE=1 SV=2	CELE_K07B1.4	40.2	8	2	2	1.194	1.007	1.202	1.016	1.273	0.962	1.08	1.01625	1.223	-1.20344	0.00195762	0.00628577
Q20753	Uncharacterized protein OS=Caenorhabditis elegans GN=CELE_F54C9.3 PE=1 SV=1	CELE_F54C9.3	9.3	12	1	1	0.815	1.355	0.753	1.669	0.932	1.338	1.338	1.425	0.833333	1.71	0.00195746	0.00628577
P91020	Uncharacterized protein OS=Caenorhabditis elegans GN=C07D8.6 PE=1 SV=1	C07D8.6	35.2	29	9	9	0.912	1.036	0.939	1.029	0.947	1.015	1.086	1.0415	0.932667	1.11669	0.00196864	0.00631795
Q11073	Uncharacterized protein B0416.5 OS=Caenorhabditis elegans GN=B0416.5 PE=4 SV=1	B0416.5	55.1	15	6	6	0.927	1.157	0.933	1.188	0.864	1.111	1.107	1.14075	0.908	1.25633	0.00197064	0.00632114
O01803	Ras-related protein rab-11.1 OS=Caenorhabditis elegans GN=rab-11.1 PE=1 SV=1	rab-11.1	23.4	46	9	9	0.917	0.982	0.908	0.993	0.892	0.968	0.952	0.97375	0.905667	1.07517	0.00197672	0.00633418
Q9XX16	ORC (Origin Recognition Complex) subunit OS=Caenorhabditis elegans GN=orc-4 PE=1 SV=1	orc-4	45	12	4	4	0.947	1.239	0.971	1.139	0.974	1.118	1.142	1.1595	0.964	1.2028	0.00197657	0.00633418
O02328	Eukaryotic translation initiation factor 3 subunit C OS=Caenorhabditis elegans GN=eif-3.C PE=3 SV=2	eif-3.C	103.8	32	27	27	1.154	0.929	1.088	0.936	1.096	0.933	0.99	0.947	1.11267	-1.17494	0.0019827	0.00634686
Q20720	Uncharacterized protein OS=Caenorhabditis elegans GN=CELE_F53F4.11 PE=1 SV=2	CELE_F53F4.11	59.9	25	12	12	1.151	0.887	1.162	0.921	1.13	0.998	0.93	0.934	1.14767	-1.22877	0.00198197	0.00634686
P49596	Probable protein phosphatase 2C T23F11.1 OS=Caenorhabditis elegans GN=ppm-2 PE=3 SV=2	ppm-2	39	31	7	7	0.927	1.111	0.941	1.047	0.931	1.037	1.069	1.066	0.933	1.14255	0.00198387	0.00634737
Q22647	Mitochondrial import inner membrane translocase subunit TIM50 OS=Caenorhabditis elegans GN=scpl-4 PE=3 SV=1	scpl-4	51.3	36	13	13	0.948	1.083	0.959	1.039	0.921	1.068	1.017	1.05175	0.942667	1.11572	0.00198621	0.00635162
O17578	F-box A protein OS=Caenorhabditis elegans GN=fbxa-157 PE=1 SV=2	fbxa-157	44.5	9	3	3	0.852	1.093	0.86	1.055	0.859	1.035	1.153	1.084	0.857	1.26488	0.0019885	0.00635571
Q8T5S1	Na(+)/H(+) exchanger protein 2 OS=Caenorhabditis elegans GN=nhx-2 PE=2 SV=1	nhx-2	72.6	7	5	4	1.142	0.966	1.095	0.95	1.107	0.945	0.967	0.957	1.11467	-1.16475	0.00199019	0.00635788
Q9TXU7	Eukaryotic Initiation Factor OS=Caenorhabditis elegans GN=eif-1.a PE=1 SV=1	eif-1.a	24.4	33	6	6	1.052	0.989	1.042	0.985	1.037	0.971	0.95	0.97375	1.04367	-1.0718	0.00199434	0.0063679
G5ED89	Deacetylase Complex Protein OS=Caenorhabditis elegans GN=dcp-66 PE=1 SV=2	dcp-66	79.4	25	11	11	1.025	0.976	1.028	0.961	1.046	0.972	0.995	0.976	1.033	-1.0584	0.00201002	0.00641148
P34560	Regulator of microtubule dynamics protein 1 OS=Caenorhabditis elegans GN=rmd-1 PE=1 SV=2	rmd-1	25.9	26	4	4	0.659	1.207	0.756	1.227	0.666	1.12	1.16	1.1785	0.693667	1.69894	0.00200919	0.00641148
G5EBY0	RNA polymerase-associated protein RTF1 homolog OS=Caenorhabditis elegans GN=rtfo-1 PE=2 SV=1	rtfo-1	67.8	16	8	8	1.054	0.965	1.083	0.946	1.108	0.936	0.923	0.9425	1.08167	-1.14766	0.00201148	0.00641161
Q9XWV3	Probable actin-related protein 2/3 complex subunit 3 OS=Caenorhabditis elegans GN=arx-5 PE=3 SV=1	arx-5	21	17	3	3	0.925	1.005	0.941	1.004	0.939	0.992	0.97	0.99275	0.935	1.06176	0.0020121	0.00641161
O01767	EGG sterile (Unfertilizable) OS=Caenorhabditis elegans GN=egg-4 PE=1 SV=1	egg-4	86	8	6	1	0.837	1.36	0.831	1.184	0.725	1.058	1.236	1.2095	0.797667	1.5163	0.00201534	0.00641868
P92005	CathePsin Z OS=Caenorhabditis elegans GN=cpz-2 PE=1 SV=1	cpz-2	53.1	13	5	5	1.177	0.807	1.119	0.905	1.261	0.883	0.869	0.866	1.18567	-1.36913	0.00201996	0.00642687
Q9GYS1	Polycomb protein mes-6 OS=Caenorhabditis elegans GN=mes-6 PE=1 SV=2	mes-6	51.8	5	2	2	0.933	1.208	0.917	1.292	0.982	1.124	1.323	1.23675	0.944	1.31012	0.00201996	0.00642687
O44183	Uncharacterized protein OS=Caenorhabditis elegans GN=CELE_ZC416.6 PE=1 SV=2	CELE_ZC416.6	71.3	13	8	7	0.965	1.053	0.946	1.028	0.922	1.087	1.106	1.0685	0.944333	1.13149	0.00202296	0.00643317
Q19614	Twenty One u-rna (21U-RNA) biogenesis Fouled Up OS=Caenorhabditis elegans GN=tofu-2 PE=1 SV=3	tofu-2	48.9	6	2	2	1.489	0.618	1.285	0.807	1.445	0.912	0.784	0.78025	1.40633	-1.80241	0.00202899	0.00644907
P91340	Uncharacterized protein OS=Caenorhabditis elegans GN=CELE_F55F8.2 PE=1 SV=1	CELE_F55F8.2	84.6	27	20	20	1.082	0.976	1.091	0.979	1.063	1.025	0.976	0.989	1.07867	-1.09066	0.00203762	0.00646343
P91415	Uncharacterized protein OS=Caenorhabditis elegans GN=CELE_T01D1.3 PE=1 SV=1	CELE_T01D1.3	24.4	13	3	3	1.179	0.829	1.205	0.946	1.21	0.931	0.937	0.91075	1.198	-1.3154	0.00203702	0.00646343
Q21161	Palmitoyltransferase OS=Caenorhabditis elegans GN=dhhc-10 PE=3 SV=4	dhhc-10	37.4	11	2	2	0.945	1.079	0.896	1.196	0.926	1.065	1.119	1.11475	0.922333	1.20862	0.00203593	0.00646343
Q9BI39	Uncharacterized protein OS=Caenorhabditis elegans GN=CELE_Y66D12A.6 PE=1 SV=1	CELE_Y66D12A.6	15.7	12	1	1	0.718	1.08	0.769	0.965	0.804	0.971	1.038	1.0135	0.763667	1.32715	0.00203743	0.00646343
Q95QL3	Uncharacterized protein OS=Caenorhabditis elegans GN=CELE_F11A10.7 PE=1 SV=1	CELE_F11A10.7	43.8	37	12	12	1.222	0.856	1.116	0.957	1.159	0.951	0.954	0.9295	1.16567	-1.25408	0.00204258	0.00647591
Q21551	MICOS complex subunit MIC19 OS=Caenorhabditis elegans GN=chch-3 PE=3 SV=1	chch-3	19.2	56	9	9	1.039	0.987	1.028	0.972	1.016	0.967	0.963	0.97225	1.02767	-1.057	0.00204719	0.00648724
Q10943	ADP-ribosylation factor 1-like 2 OS=Caenorhabditis elegans GN=arf-1.2 PE=2 SV=2	arf-1.2	20.5	32	5	3	1.101	0.992	1.096	0.956	1.053	0.965	0.929	0.9605	1.08333	-1.12788	0.00205029	0.0064938
Q21017	Serine/threonine-protein kinase kin-29 OS=Caenorhabditis elegans GN=kin-29 PE=1 SV=2	kin-29	91.3	2	2	2	1.965	0.418	1.55	0.42	1.8	0.406	0.416	0.415	1.77167	-4.26908	0.00206416	0.00653115
Q9N554	ELL transcription elongation factor homolog OS=Caenorhabditis elegans GN=ell-1 PE=1 SV=2	ell-1	74.6	9	5	5	0.872	1.128	0.862	1.085	0.874	1.174	1.043	1.1075	0.869333	1.27396	0.00206336	0.00653115
O02637	Carbonic AnHydrase OS=Caenorhabditis elegans GN=cah-6 PE=1 SV=1	cah-6	35.5	5	1	1	1.23	0.906	1.243	0.982	1.277	0.818	0.919	0.90625	1.25	-1.37931	0.00206555	0.00653225
O17323	Histone deacetylase 4 OS=Caenorhabditis elegans GN=hda-4 PE=1 SV=3	hda-4	94.4	2	1	1	1.298	1.042	1.173	0.911	1.248	0.945	0.964	0.9655	1.23967	-1.28396	0.00206764	0.00653501
Q9XWQ1	Dysbindin protein homolog OS=Caenorhabditis elegans GN=dsbn-1 PE=1 SV=1	dsbn-1	23.4	21	4	4	0.832	1.106	0.835	1.084	0.827	0.992	1.037	1.05475	0.831333	1.26874	0.0020685	0.00653501
O61866	Lipase OS=Caenorhabditis elegans GN=lipl-5 PE=1 SV=1	lipl-5	45.7	8	3	3	0.899	1.127	0.858	1.06	0.886	0.999	1.044	1.0575	0.881	1.20034	0.00207085	0.00653916
Q09475	Uncharacterized helicase C28H8.3 OS=Caenorhabditis elegans GN=C28H8.3 PE=3 SV=2	C28H8.3	194	16	24	24	1.036	0.978	1.055	0.968	1.057	0.983	0.976	0.97625	1.04933	-1.07486	0.00207284	0.00654072
Q0G819	Serine/threonine-protein phosphatase 2B catalytic subunit OS=Caenorhabditis elegans GN=tax-6 PE=1 SV=2	tax-6	61.5	16	8	8	1.121	0.918	1.101	0.943	1.072	0.932	0.934	0.93175	1.098	-1.17843	0.00207343	0.00654072
Q9N3W2	C-type LECtin OS=Caenorhabditis elegans GN=clec-73 PE=1 SV=1	clec-73	65.9	8	4	3	1.24	0.844	1.131	0.86	1.244	1.003	0.842	0.88725	1.205	-1.35813	0.00208009	0.00655843
P30642	Eukaryotic translation initiation factor 3 subunit D OS=Caenorhabditis elegans GN=eif-3.D PE=1 SV=1	eif-3.D	64.2	24	11	11	1.087	0.965	1.058	0.971	1.069	1.013	0.955	0.976	1.07133	-1.09768	0.00208233	0.00656222
Q18943	Uncharacterized protein OS=Caenorhabditis elegans GN=CELE_D1054.10 PE=1 SV=1	CELE_D1054.10	20.6	18	3	3	1.075	0.875	1.147	0.884	1.076	0.841	0.877	0.86925	1.09933	-1.26469	0.00208601	0.00657053
Q93934	Uncharacterized protein OS=Caenorhabditis elegans GN=CELE_R07H5.8 PE=1 SV=1	CELE_R07H5.8	37.4	31	9	9	1.134	0.926	1.133	0.922	1.099	0.92	0.928	0.924	1.122	-1.21429	0.00208924	0.00657738
Q21888	Uncharacterized protein OS=Caenorhabditis elegans GN=CELE_R102.2 PE=1 SV=2	CELE_R102.2	13.7	32	3	3	1.098	0.917	1.103	0.998	1.059	0.923	0.922	0.94	1.08667	-1.15603	0.00209065	0.00657854
Q9N4I3	Uncharacterized protein OS=Caenorhabditis elegans GN=CELE_Y71F9AL.9 PE=1 SV=1	CELE_Y71F9AL.9	32.2	45	9	9	0.907	1.04	0.931	1.036	0.928	1.04	1.027	1.03575	0.922	1.12337	0.00209196	0.00657937
[truncated: 4,288 more rows]

## Sheet: Sheet 2
Accession	Description	Gene name	MW [kDa]	Coverage [%]	# Peptides	# Unique Peptides	Ratio: wild-type #1/Ref	Ratio: wild-type #2/Ref	Ratio: wild-type #3/Ref	Ratio: sek-1(km4) #1/Ref	Ratio: sek-1(km4) #2/Ref	Ratio: sek-1(km4) #3/Ref	mean_sek-1(km4)	mean_wild-type	fold change (fc)	p-value	false discovery rate (fdr)
G5EDT4	Uncharacterized protein OS=Caenorhabditis elegans GN=CELE_T01D3.6 PE=1 SV=1	CELE_T01D3.6	103.3	6	5	5	0.965245	0.979714	0.964051	0.490362	0.485022	0.480073	0.485152	0.96967	-1.99869	1.54947e-07	0.000613155
O62416	Lysozyme-like protein 2 OS=Caenorhabditis elegans GN=lys-2 PE=2 SV=1	lys-2	30.3	18	4	4	0.992529	1.02405	1.0743	0.0567557	0.0568668	0.0616427	0.0584217	1.03029	-17.6354	2.03233e-07	0.000613155
P25807	Gut-specific cysteine proteinase OS=Caenorhabditis elegans GN=cpr-1 PE=1 SV=2	cpr-1	35.4	24	6	6	0.423149	0.407914	0.408899	1.4776	1.45002	1.43572	1.45445	0.413321	3.51893	3.98688e-07	0.000651183
G5EBG4	C-type LECtin OS=Caenorhabditis elegans GN=clec-209 PE=1 SV=1	clec-209	31.2	9	3	3	1.06442	0.983018	1.05076	0.122952	0.128491	0.119441	0.123628	1.03273	-8.35354	4.31676e-07	0.000651183
O45445	C-type LECtin OS=Caenorhabditis elegans GN=clec-66 PE=1 SV=1	clec-66	44.6	24	7	7	0.909377	0.891725	0.877108	0.175628	0.177766	0.168252	0.173882	0.892737	-5.13415	1.10582e-06	0.0013345
Q9N303	Uncharacterized protein OS=Caenorhabditis elegans GN=deps-1 PE=1 SV=1	deps-1	69.2	29	16	16	0.757018	0.758713	0.75264	0.880927	0.875145	0.877568	0.87788	0.756124	1.16103	1.80588e-06	0.00181611
B7FAR9	Uncharacterized protein OS=Caenorhabditis elegans GN=CELE_Y43F8B.1 PE=1 SV=1	CELE_Y43F8B.1	78.6	67	34	34	0.831448	0.830849	0.839231	0.994476	1.00177	0.991093	0.995779	0.833843	1.19421	2.52771e-06	0.00217888
A0A0K3AR76	Uncharacterized protein OS=Caenorhabditis elegans GN=B0303.11 PE=1 SV=1	B0303.11	103.3	11	7	7	1.03559	1.04551	1.03027	0.831868	0.830487	0.841788	0.834715	1.03712	-1.24249	3.60157e-06	0.00271649
O17616	Uncharacterized protein OS=Caenorhabditis elegans GN=C29F3.7 PE=1 SV=3	C29F3.7	55.3	25	9	9	1.44337	1.44992	1.44722	0.347927	0.354457	0.351484	0.351289	1.44684	-4.11865	4.8067e-06	0.00282629
O16311	KRR1 small subunit processome component OS=Caenorhabditis elegans GN=C05C8.2 PE=1 SV=1	C05C8.2	42.9	19	7	7	0.998174	1.00584	1.0017	1.11249	1.11058	1.10521	1.10943	1.00191	1.10732	4.84242e-06	0.00282629
P55216	Putative cystathionine gamma-lyase 2 OS=Caenorhabditis elegans GN=cth-2 PE=3 SV=1	cth-2	43.1	29	10	7	1.27741	1.25057	1.26926	0.920047	0.900561	0.896385	0.905664	1.26574	-1.39759	8.65962e-06	0.00282629
G5EBU3	Matrix metalloproteinase-C OS=Caenorhabditis elegans GN=zmp-3 PE=1 SV=1	zmp-3	62.5	15	6	6	1.21335	1.27818	1.22835	0.572293	0.590812	0.573006	0.578704	1.23996	-2.14265	9.07506e-06	0.00282629
Q18938	Probable maleylacetoacetate isomerase OS=Caenorhabditis elegans GN=gst-42 PE=1 SV=1	gst-42	23.6	22	5	5	1.196	1.1764	1.19523	0.924731	0.937332	0.933455	0.931839	1.18921	-1.2762	7.62585e-06	0.00282629
G5EFL1	Hexosaminidase OS=Caenorhabditis elegans GN=hex-2 PE=1 SV=1	hex-2	69.2	9	5	4	1.10094	1.10195	1.12068	0.869185	0.859036	0.87567	0.867964	1.10786	-1.27638	7.07003e-06	0.00282629
P10299	Glutathione S-transferase P OS=Caenorhabditis elegans GN=gst-1 PE=1 SV=1	gst-1	23.9	19	4	4	0.694657	0.699072	0.695288	0.617185	0.614665	0.61166	0.614504	0.696339	-1.13317	5.52386e-06	0.00282629
O61874	Downstream Of DAF-16 (Regulated by DAF-16) OS=Caenorhabditis elegans GN=dod-19 PE=1 SV=2	dod-19	44.4	12	5	4	1.54438	1.55389	1.51082	0.690964	0.708331	0.674017	0.691104	1.53636	-2.22306	9.36787e-06	0.00282629
P43508	Cathepsin B-like cysteine proteinase 4 OS=Caenorhabditis elegans GN=cpr-4 PE=2 SV=1	cpr-4	36.5	12	3	3	0.912688	0.892131	0.932803	1.61208	1.56964	1.61729	1.59967	0.912541	1.75299	8.82594e-06	0.00282629
O45367	Uncharacterized protein OS=Caenorhabditis elegans GN=CELE_F14H3.6 PE=1 SV=2	CELE_F14H3.6	28.3	11	2	2	0.343677	0.355314	0.328937	0.803325	0.862045	0.852848	0.839406	0.342643	2.4498	8.90334e-06	0.00282629
Q95XX2	C-type LECtin OS=Caenorhabditis elegans GN=clec-85 PE=1 SV=1	clec-85	29.1	5	2	2	1.58076	1.5888	1.76995	0.310475	0.337604	0.292766	0.313615	1.6465	-5.25008	8.35363e-06	0.00282629
Q17956	Uncharacterized protein OS=Caenorhabditis elegans GN=C14A4.9 PE=1 SV=1	C14A4.9	15.7	10	1	1	1.63722	1.61842	1.6015	1.19623	1.20849	1.17925	1.19465	1.61905	-1.35524	6.46951e-06	0.00282629
Q19853	Uncharacterized protein OS=Caenorhabditis elegans GN=CELE_F28B4.3 PE=1 SV=1	CELE_F28B4.3	244.7	14	24	19	1.21285	1.22351	1.20147	1.00699	0.995583	0.988529	0.997034	1.21261	-1.21622	1.30385e-05	0.00285057
Q22531	Putative aminopeptidase-2 OS=Caenorhabditis elegans GN=T16G12.1 PE=3 SV=4	T16G12.1	216.1	7	12	12	1.36773	1.35104	1.38012	1.05263	1.04844	1.03805	1.04637	1.3663	-1.30575	1.28116e-05	0.00285057
P91369	Uncharacterized protein OS=Caenorhabditis elegans GN=CELE_K11H12.4 PE=1 SV=1	CELE_K11H12.4	44.8	30	10	9	1.58445	1.54509	1.45073	0.596814	0.647075	0.632244	0.625378	1.52675	-2.44133	1.59843e-05	0.00285057
P34713	Multidrug resistance protein pgp-3 OS=Caenorhabditis elegans GN=pgp-3 PE=2 SV=2	pgp-3	140.2	7	9	9	1.17778	1.21135	1.20196	0.890236	0.889594	0.866629	0.882153	1.19703	-1.35694	1.54256e-05	0.00285057
Q21355	Glutathione S-transferase 4 OS=Caenorhabditis elegans GN=gst-4 PE=2 SV=1	gst-4	23.9	39	8	8	0.519489	0.521982	0.511456	0.817458	0.838851	0.844722	0.833677	0.517642	1.61053	1.32352e-05	0.00285057
Q18577	Uncharacterized protein OS=Caenorhabditis elegans GN=C42D4.1 PE=1 SV=1	C42D4.1	28.5	27	7	7	0.961159	0.997305	0.971013	0.596143	0.584493	0.612965	0.597867	0.976492	-1.63329	1.52329e-05	0.00285057
O45451	Glutathione S-Transferase OS=Caenorhabditis elegans GN=gst-38 PE=1 SV=1	gst-38	23.7	27	7	7	0.436691	0.401211	0.425341	0.170799	0.169351	0.156671	0.165607	0.421081	-2.54265	1.60622e-05	0.00285057
Q22649	Uncharacterized protein OS=Caenorhabditis elegans GN=CELE_T21C9.6 PE=1 SV=2	CELE_T21C9.6	140	8	7	7	1.10698	1.10804	1.08492	0.429671	0.419895	0.440532	0.430033	1.09998	-2.5579	1.23609e-05	0.00285057
G5EG67	Uncharacterized protein OS=Caenorhabditis elegans GN=tag-10 PE=1 SV=1	tag-10	53	11	5	5	1.46767	1.4841	1.44923	1.00519	1.03698	1.02076	1.02098	1.467	-1.43686	1.05248e-05	0.00285057
Q9XXR5	TransThyretin-Related family domain OS=Caenorhabditis elegans GN=ttr-26 PE=1 SV=1	ttr-26	15.4	33	5	4	0.948097	0.914764	0.959056	0.531999	0.532451	0.549864	0.538105	0.940639	-1.74806	1.17027e-05	0.00285057
A5PEY0	Uncharacterized protein OS=Caenorhabditis elegans GN=CELE_Y37H2A.14 PE=1 SV=1	CELE_Y37H2A.14	20.5	24	4	4	0.405811	0.433753	0.430885	1.64024	1.59768	1.65566	1.63119	0.423483	3.85186	1.38176e-05	0.00285057
Q9N3W9	C-type LECtin OS=Caenorhabditis elegans GN=clec-71 PE=4 SV=2	clec-71	52.9	7	4	4	0.936186	0.895335	0.908629	1.46273	1.40064	1.43564	1.433	0.913383	1.56889	1.59706e-05	0.00285057
Q9XVS3	C-type lectin domain-containing protein 87 OS=Caenorhabditis elegans GN=clec-87 PE=1 SV=1	clec-87	26.7	14	3	3	0.316604	0.340994	0.334897	0.825495	0.757921	0.8	0.794472	0.330832	2.40144	1.40799e-05	0.00285057
O45603	MEiosis-to-MItosis transition associated OS=Caenorhabditis elegans GN=memi-3 PE=1 SV=1	memi-3	39.7	9	3	3	0.572587	0.587788	0.583228	0.813181	0.79341	0.790258	0.798949	0.581201	1.37465	1.35344e-05	0.00285057
Q21432	Zinc metalloproteinase nas-11 OS=Caenorhabditis elegans GN=nas-11 PE=1 SV=2	nas-11	65	20	8	8	1.08053	1.02652	1.09097	0.555905	0.541846	0.569716	0.555822	1.06601	-1.9179	1.88114e-05	0.003153
H2KYQ0	UDP-glucuronosyltransferase OS=Caenorhabditis elegans GN=ugt-26 PE=1 SV=1	ugt-26	59.9	13	7	7	0.888533	0.892836	0.925956	0.571119	0.591562	0.577869	0.580183	0.902441	-1.55544	1.84087e-05	0.003153
O16297	DNA helicase OS=Caenorhabditis elegans GN=mcm-7 PE=1 SV=1	mcm-7	81.6	36	21	21	0.64863	0.671212	0.660661	0.892874	0.895728	0.919491	0.902697	0.660168	1.36738	2.16546e-05	0.00318692
Q22656	p-GlycoProtein related OS=Caenorhabditis elegans GN=pgp-6 PE=1 SV=3	pgp-6	140.9	10	12	7	1.2421	1.1647	1.16071	0.562808	0.59396	0.604165	0.586978	1.18917	-2.02592	2.13553e-05	0.00318692
Q336L1	Uncharacterized protein OS=Caenorhabditis elegans GN=B0205.13 PE=1 SV=1	B0205.13	11.6	44	3	3	0.375059	0.412185	0.375535	1.11892	1.07538	1.16527	1.11985	0.387593	2.88925	2.163e-05	0.00318692
P91270	Uncharacterized protein OS=Caenorhabditis elegans GN=CELE_F25B4.7 PE=1 SV=2	CELE_F25B4.7	34	10	3	3	1.03331	1.03331	1.04809	0.900404	0.888201	0.888482	0.892362	1.03823	-1.16347	2.09693e-05	0.00318692
Q22058	Uncharacterized protein OS=Caenorhabditis elegans GN=CELE_T01C3.9 PE=4 SV=1	CELE_T01C3.9	34.6	4	1	1	0.526316	0.533835	0.535983	0.793407	0.8	0.775824	0.789744	0.532044	1.48436	2.05694e-05	0.00318692
Q09614	Protein patched homolog 1 OS=Caenorhabditis elegans GN=ptc-1 PE=1 SV=2	ptc-1	155.7	4	6	6	0.759498	0.769757	0.750597	0.937085	0.955823	0.956165	0.949691	0.759951	1.24967	2.42585e-05	0.00344022
Q9N323	Cation-transporting ATPase OS=Caenorhabditis elegans GN=catp-7 PE=1 SV=3	catp-7	126.3	3	3	3	0.928194	0.94861	0.922562	0.731585	0.716534	0.712885	0.720334	0.933122	-1.2954	2.45641e-05	0.00344022
P18834	Cuticle collagen 14 OS=Caenorhabditis elegans GN=col-14 PE=3 SV=2	col-14	35.1	5	2	2	1.52686	1.48931	1.48852	1.13571	1.16658	1.16285	1.15505	1.50156	-1.3	2.51676e-05	0.00344022
P91544	Uncharacterized protein OS=Caenorhabditis elegans GN=CELE_ZC204.12 PE=1 SV=1	CELE_ZC204.12	28.2	5	1	1	1.33698	1.32272	1.365	0.864507	0.874608	0.836991	0.858702	1.34157	-1.56232	2.56563e-05	0.00344022
O45569	NEPrilysin metallopeptidase family OS=Caenorhabditis elegans GN=nep-17 PE=1 SV=1	nep-17	177.9	24	29	29	1.18686	1.20261	1.17878	0.996833	1.00571	0.989474	0.997338	1.18941	-1.19259	2.89503e-05	0.00370449
Q564Q1	UDP-glucose 4-epimerase OS=Caenorhabditis elegans GN=gale-1 PE=1 SV=1	gale-1	37.9	45	11	11	1.11386	1.12157	1.10247	0.746887	0.7393	0.723819	0.736669	1.11263	-1.51036	2.9469e-05	0.00370449
P34559	Probable enoyl-CoA hydratase, mitochondrial OS=Caenorhabditis elegans GN=ech-6 PE=3 SV=1	ech-6	31.2	31	8	7	0.865262	0.890408	0.875441	1.13895	1.13876	1.11739	1.1317	0.877037	1.29037	2.93859e-05	0.00370449
[truncated: 5,986 more rows]

## Sheet: Sheet 3
Accession	Description	Gene name	MW [kDa]	Coverage [%]	# Peptides	# Unique Peptides	Ratio: wild-type +CP #1/Ref	Ratio: wild-type +CP #2/Ref	Ratio: wild-type +CP #3/Ref	Ratio: wild-type +CP #4/Ref	Ratio: sek-1(km4) +CP #1/Ref	Ratio: sek-1(km4) +CP #2/Ref	Ratio: sek-1(km4) +CP #3/Ref	mean_sek-1(km4) +CP	mean_wild-type +CP	fold change (fc)	p-value	false discovery rate (fdr)
[truncated: 6,029 more rows]
