# Supplementary material for: Cisplatin toxicity is counteracted by the activation of the p38/ATF-7 signaling pathway in post-mitotic C. elegans
Source: Nat Commun. 2023 May 20;14:2886. doi: 10.1038/s41467-023-38568-5 (PMC10199892; doi:10.1038/s41467-023-38568-5)
Supplement: Supplementary file 5 — Supplementary Data 2 [file 41467_2023_38568_MOESM5_ESM.xlsx]

## Sheet: Sheet 1
ID	Description	Pathway	GeneRatio	BgRatio	p-value	p-value adjust	q-value	geneID	Count
R-CEL-168249	Innate Immune System	Immune system	166/1155	386/3124	0.00540303	0.0362453	0.0289899	spc-1/eel-1/eef-2/K10C2.1/cand-1/copb-1/hsp-1/pat-2/cct-2/pygl-1/sax-7/rpn-2/let-502/rpn-1/cas-1/rpn-3/agl-1/vha-11/pyk-1/ampd-1/W08E12.7/drh-3/rpn-5/F41C3.5/Y16B4A.2/R05F9.6/pat-3/rpn-6.1/aldo-2/rpt-1/pes-7/rpt-5/ltah-1.1/dpf-5/cdc-48.1/gpi-1/ostb-1/acly-1/aldo-1/C07A12.7/aagr-2/arp-1/rab-7/imb-1/unc-32/vha-12/nprt-1/alh-4/gsnl-1/rskn-2/pld-1/dpf-4/dnj-7/drh-1/pbs-2/acly-2/rpn-9/pcp-5/F57F5.1/pa…	166
R-CEL-6798695	Neutrophil degranulation	Immune system	143/1155	312/3124	0.00044938	0.00425589	0.00340397	spc-1/eel-1/eef-2/K10C2.1/cand-1/copb-1/hsp-1/pat-2/cct-2/pygl-1/sax-7/rpn-2/let-502/rpn-1/cas-1/rpn-3/agl-1/pyk-1/ampd-1/W08E12.7/rpn-5/F41C3.5/Y16B4A.2/R05F9.6/pat-3/rpn-6.1/aldo-2/rpt-1/pes-7/rpt-5/ltah-1.1/dpf-5/cdc-48.1/gpi-1/ostb-1/acly-1/aldo-1/C07A12.7/aagr-2/arp-1/rab-7/imb-1/unc-32/nprt-1/alh-4/gsnl-1/pld-1/dpf-4/dnj-7/pbs-2/acly-2/rpn-9/pcp-5/F57F5.1/pas-5/pyk-2/F32A5.3/F47B7.2/cpr-6/r…	143
R-CEL-5653656	Vesicle-mediated transport	Vesicle-mediated transport	118/1155	253/3124	0.000645791	0.0059984	0.00479768	spc-1/unc-44/unc-70/lrp-1/dnc-1/gbf-1/copb-1/bicd-1/hsp-1/apb-1/F07F6.4/hipr-1/T14G10.5/amph-1/mlt-11/sec-24.1/sly-1/czw-1/apa-2/ubql-1/cdap-2/vps-4/sec-23/ile-1/arp-1/snx-1/rab-7/dyci-1/smgl-1/cogc-6/sec-31/snx-6/cogc-5/csn-4/uso-1/stam-1/Y59A8B.8/F54C8.7/npp-20/snap-29/dnc-2/sec-24.2/cogc-4/csn-2/csn-6/cap-2/ykt-6/rab-35/F40G9.17/denn-4/cogc-3/apg-1/akt-1/scav-3/ppk-1/rab-14/toca-2/arx-7/rab-39…	118
R-CEL-199991	Membrane Trafficking	Vesicle-mediated transport	117/1155	251/3124	0.000700356	0.00638249	0.00510488	spc-1/unc-44/unc-70/lrp-1/dnc-1/gbf-1/copb-1/bicd-1/hsp-1/apb-1/F07F6.4/hipr-1/T14G10.5/amph-1/sec-24.1/sly-1/czw-1/apa-2/ubql-1/cdap-2/vps-4/sec-23/ile-1/arp-1/snx-1/rab-7/dyci-1/smgl-1/cogc-6/sec-31/snx-6/cogc-5/csn-4/uso-1/stam-1/Y59A8B.8/F54C8.7/npp-20/snap-29/dnc-2/sec-24.2/cogc-4/csn-2/csn-6/cap-2/ykt-6/rab-35/F40G9.17/denn-4/cogc-3/apg-1/akt-1/scav-3/ppk-1/rab-14/toca-2/arx-7/rab-39/lst-4/…	117
R-CEL-1280218	Adaptive Immune System	Immune system	109/1155	229/3124	0.000408756	0.00394858	0.00315817	eel-1/tpp-2/uba-1/K10C2.1/pam-1/C14C10.5/pat-2/rpn-2/egl-4/rpn-1/rpn-3/rpn-5/F41C3.5/Y16B4A.2/pat-3/rpn-6.1/rpt-1/haf-4/itr-1/rpt-5/cul-2/sec-24.1/rpt-4/lin-41/haf-9/ZK550.3/sec-23/cul-3/ufl-1/pas-4/lim-8/dcaf-1/rpn-12/pbs-2/rpn-9/F57F5.1/pas-6/rpn-10/pas-5/pbs-5/pas-1/pas-7/F32A5.3/cpr-6/rpn-11/F37H8.5/sec-24.2/daf-18/asp-6/pas-3/jhdm-1/pbs-7/rbpl-1/F13D12.6/kin-1/akt-1/Y66D12A.9/scav-3/skr-2/rp…	109
R-CEL-446203	Asparagine N-linked glycosylation	Metabolism of proteins	78/1155	169/3124	0.00744835	0.0486156	0.038884	spc-1/unc-44/unc-70/dnc-1/uggt-1/gbf-1/copb-1/F07F6.4/T14G10.5/F21D5.1/aagr-4/sec-24.1/cdc-48.1/sly-1/sec-23/ile-1/arp-1/dyci-1/png-1/cogc-6/aman-2/ZK1307.8/sec-31/cogc-5/uso-1/C36A4.4/F52B11.2/Y59A8B.8/mogs-1/npp-20/dnc-2/sec-24.2/crt-1/cogc-4/ubxn-1/gfat-2/mans-2/cap-2/ykt-6/ZK632.4/cogc-3/Y48B6A.13/gfat-1/bre-1/cope-1/mans-3/cpz-1/fut-3/Y60A3A.9/Y42H9AR.1/C05C8.7/cpz-2/ZC506.1/sel-9/F47G9.1/ub…	78
R-CEL-983169	Class I MHC mediated antigen processing & presentation	Immune system	77/1155	161/3124	0.00247586	0.018685	0.0149447	eel-1/tpp-2/uba-1/pam-1/C14C10.5/pat-2/rpn-2/rpn-1/rpn-3/rpn-5/pat-3/rpn-6.1/rpt-1/haf-4/rpt-5/cul-2/sec-24.1/rpt-4/lin-41/haf-9/ZK550.3/sec-23/cul-3/ufl-1/pas-4/lim-8/dcaf-1/rpn-12/pbs-2/rpn-9/pas-6/rpn-10/pas-5/pbs-5/pas-1/pas-7/rpn-11/sec-24.2/pas-3/jhdm-1/pbs-7/rbpl-1/Y66D12A.9/scav-3/skr-2/rpt-6/ubr-1/ubc-20/uev-1/skr-3/atg-7/skr-4/scav-4/pas-2/ubq-2/pbs-3/rfl-1/elc-1/skr-7/oxi-1/pbs-4/F56F1…	77
R-CEL-72766	Translation	Metabolism of proteins	67/1155	128/3124	0.00021161	0.00217463	0.00173933	egl-45/eef-2/eif-3.C/ifg-1/srpa-72/srpa-68/inf-1/eif-3.L/rps-2/F21D5.7/rps-3/dpf-5/eif-3.B/rps-4/rps-1/eif-3.H/rps-0/eif-3.D/eef-1G/eif-3.K/rpl-6/erfa-1/rpl-33/eif-2Bepsilon/dpf-4/rla-0/rpl-9/rps-6/rps-9/rps-7/rps-16/rpl-1/rpl-17/rps-20/eif-3.I/rps-13/eif-3.E/eif-1.A/rpl-12/eif-3.F/ife-3/rps-15/rps-18/rpl-14/rpl-36/eif-2Bdelta/rps-5/rps-14/rpl-25.1/ubq-2/F37F2.2/rps-12/rpl-22/rps-25/mtq-2/rpl-11.…	67
R-CEL-5688426	Deubiquitination	Metabolism of proteins	60/1155	109/3124	7.07138e-05	0.000758995	0.000607064	C14C10.5/rpn-2/rpn-1/rpn-3/usp-5/F44E7.4/drh-3/rpn-5/vdac-1/rpn-6.1/rpt-1/rpt-5/cdc-48.1/H34C03.2/rpt-4/usp-14/pas-4/F07A11.4/rpn-12/drh-1/pbs-2/rpn-13/rpn-9/pas-6/rpn-10/pas-5/pbs-5/pas-1/pas-7/ubh-4/rpn-11/daf-18/pas-3/pbs-7/Y66D12A.9/rpt-6/ufd-1/otub-1/tomm-20/rho-1/wdr-48/pas-2/ubq-2/pbs-3/pbs-4/F56F11.4/pbs-6/otub-2/bec-1/cya-1/rad-23/rpn-6.2/C10G11.8/skpt-1/daf-16/cox-16/ikb-1/his-52/atx-3/…	60
R-CEL-9006925	Intracellular signaling by second messengers	Signal Transduction	57/1155	93/3124	1.1774e-06	2.87347e-05	2.29827e-05	unc-44/C14C10.5/rpn-2/rpn-1/rpn-3/usp-5/rpn-5/rpn-6.1/rpt-1/rpt-5/rpt-4/pas-4/dcp-66/rpn-12/pbs-2/rpn-9/pas-6/rpn-10/pas-5/pbs-5/pas-1/pas-7/rsks-1/rpn-11/daf-18/pas-3/lin-53/pbs-7/kin-1/akt-1/kin-3/Y66D12A.9/ppk-1/cmd-1/rpt-6/src-1/pkc-2/hda-1/pas-2/ppk-2/ubq-2/let-92/pbs-3/hda-3/chd-3/pbs-4/F56F11.4/pbs-6/tpa-1/rpn-6.2/C10G11.8/mes-6/daf-16/acy-1/Y92H12A.2/sem-4/pptr-2	57
R-CEL-69306	DNA Replication	DNA Replication	56/1155	86/3124	7.47186e-08	3.85715e-06	3.08505e-06	mcm-4/C14C10.5/rpn-2/mcm-2/rpn-1/mcm-5/mcm-6/rpn-3/rpn-5/mcm-3/rpn-6.1/rpt-1/rpt-5/F10C2.4/rpt-4/pas-4/pcn-1/rpn-12/pbs-2/rpn-9/div-1/pas-6/rpn-10/pas-5/pbs-5/pas-1/pas-7/rpn-11/rfc-3/pas-3/rfc-4/pbs-7/F44B9.8/pri-1/Y66D12A.9/skr-2/rpt-6/skr-3/F12F6.7/skr-4/pas-2/ubq-2/pbs-3/skr-7/rfc-1/pbs-4/F56F11.4/pbs-6/pole-1/rpn-6.2/C10G11.8/skr-17/skpt-1/pri-2/skr-15/efl-2	56
R-CEL-72613	Eukaryotic Translation Initiation	Metabolism of proteins	56/1155	110/3124	0.0016579	0.0131273	0.0104995	egl-45/eif-3.C/ifg-1/inf-1/eif-3.L/rps-2/rps-3/eif-3.B/rps-4/rps-1/eif-3.H/rps-0/eif-3.D/eif-3.K/rpl-6/rpl-33/eif-2Bepsilon/rla-0/rpl-9/rps-6/rps-9/rps-7/rps-16/rpl-1/rpl-17/rps-20/eif-3.I/rps-13/eif-3.E/eif-1.A/rpl-12/eif-3.F/ife-3/rps-15/rps-18/rpl-14/rpl-36/eif-2Bdelta/rps-5/rps-14/rpl-25.1/ubq-2/rps-12/rpl-22/rps-25/rpl-11.2/rps-27/C37A2.7/rps-21/rps-23/rpl-29/rla-1/rpl-31/rla-2/rpl-38/rps-8	56
R-CEL-72737	Cap-dependent Translation Initiation	Metabolism of proteins	56/1155	110/3124	0.0016579	0.0131273	0.0104995	egl-45/eif-3.C/ifg-1/inf-1/eif-3.L/rps-2/rps-3/eif-3.B/rps-4/rps-1/eif-3.H/rps-0/eif-3.D/eif-3.K/rpl-6/rpl-33/eif-2Bepsilon/rla-0/rpl-9/rps-6/rps-9/rps-7/rps-16/rpl-1/rpl-17/rps-20/eif-3.I/rps-13/eif-3.E/eif-1.A/rpl-12/eif-3.F/ife-3/rps-15/rps-18/rpl-14/rpl-36/eif-2Bdelta/rps-5/rps-14/rpl-25.1/ubq-2/rps-12/rpl-22/rps-25/rpl-11.2/rps-27/C37A2.7/rps-21/rps-23/rpl-29/rla-1/rpl-31/rla-2/rpl-38/rps-8	56
R-CEL-69239	Synthesis of DNA	Cell cycle and DNA Replication	55/1155	85/3124	1.35432e-07	5.94668e-06	4.75631e-06	mcm-4/C14C10.5/rpn-2/mcm-2/rpn-1/mcm-5/mcm-6/rpn-3/rpn-5/mcm-3/rpn-6.1/rpt-1/rpt-5/F10C2.4/rpt-4/pas-4/pcn-1/rpn-12/pbs-2/rpn-9/div-1/pas-6/rpn-10/pas-5/pbs-5/pas-1/pas-7/rpn-11/rfc-3/pas-3/rfc-4/pbs-7/F44B9.8/pri-1/Y66D12A.9/skr-2/rpt-6/skr-3/F12F6.7/skr-4/pas-2/ubq-2/pbs-3/skr-7/rfc-1/pbs-4/F56F11.4/pbs-6/pole-1/rpn-6.2/C10G11.8/skr-17/skpt-1/pri-2/skr-15	55
R-CEL-69242	S Phase	Cell cycle	55/1155	86/3124	2.43148e-07	9.0339e-06	7.22555e-06	mcm-4/C14C10.5/rpn-2/mcm-2/rpn-1/mcm-5/mcm-6/rpn-3/rpn-5/mcm-3/rpn-6.1/rpt-1/rpt-5/F10C2.4/rpt-4/pas-4/pcn-1/rpn-12/pbs-2/rpn-9/div-1/pas-6/rpn-10/pas-5/pbs-5/pas-1/pas-7/rpn-11/rfc-3/pas-3/rfc-4/pbs-7/F44B9.8/pri-1/Y66D12A.9/skr-2/rpt-6/skr-3/F12F6.7/skr-4/pas-2/ubq-2/pbs-3/skr-7/rfc-1/pbs-4/F56F11.4/pbs-6/pole-1/rpn-6.2/C10G11.8/skr-17/skpt-1/pri-2/skr-15	55
R-CEL-195721	Signaling by WNT	Signal Transduction	54/1155	89/3124	3.54124e-06	6.10863e-05	4.88584e-05	C14C10.5/rpn-2/rpn-1/apb-1/rpn-3/rpn-5/rpn-6.1/rpt-1/rpt-5/apa-2/vps-35/rpt-4/unc-43/cul-3/pas-4/rpn-12/pbs-2/rpn-9/pas-6/rpn-10/pas-5/T13C2.6/pbs-5/pas-1/pas-7/rpn-11/pas-3/lrp-2/pbs-7/kin-3/Y66D12A.9/ppk-1/cmd-1/rpt-6/dpy-23/rho-1/snx-3/hda-1/mig-14/pas-2/ubq-2/let-92/pbs-3/hda-3/pbs-4/F56F11.4/pbs-6/mig-5/ced-10/arr-1/rpn-6.2/C10G11.8/pptr-2/pop-1	54
R-CEL-156827	L13a-mediated translational silencing of Ceruloplasmin expression	Metabolism of proteins	54/1155	103/3124	0.000823522	0.00679625	0.00543582	egl-45/eif-3.C/ifg-1/inf-1/eif-3.L/rps-2/rps-3/eif-3.B/rps-4/rps-1/eif-3.H/rps-0/eif-3.D/eif-3.K/rpl-6/rpl-33/rla-0/rpl-9/rps-6/rps-9/rps-7/rps-16/rpl-1/rpl-17/rps-20/eif-3.I/rps-13/eif-3.E/eif-1.A/rpl-12/eif-3.F/ife-3/rps-15/rps-18/rpl-14/rpl-36/rps-5/rps-14/rpl-25.1/ubq-2/rps-12/rpl-22/rps-25/rpl-11.2/rps-27/C37A2.7/rps-21/rps-23/rpl-29/rla-1/rpl-31/rla-2/rpl-38/rps-8	54
R-CEL-5689880	Ub-specific processing proteases	Metabolism of proteins	53/1155	93/3124	5.37352e-05	0.000589866	0.00047179	C14C10.5/rpn-2/rpn-1/rpn-3/usp-5/F44E7.4/drh-3/rpn-5/vdac-1/rpn-6.1/rpt-1/rpt-5/H34C03.2/rpt-4/usp-14/pas-4/F07A11.4/rpn-12/drh-1/pbs-2/rpn-13/rpn-9/pas-6/rpn-10/pas-5/pbs-5/pas-1/pas-7/rpn-11/daf-18/pas-3/pbs-7/Y66D12A.9/rpt-6/ufd-1/tomm-20/wdr-48/pas-2/ubq-2/pbs-3/pbs-4/F56F11.4/pbs-6/bec-1/cya-1/rpn-6.2/C10G11.8/skpt-1/daf-16/cox-16/ikb-1/his-52/C02G6.2	53
R-CEL-1257604	PIP3 activates AKT signaling	Signal Transduction	52/1155	83/3124	1.34259e-06	2.87347e-05	2.29827e-05	unc-44/C14C10.5/rpn-2/rpn-1/rpn-3/usp-5/rpn-5/rpn-6.1/rpt-1/rpt-5/rpt-4/pas-4/dcp-66/rpn-12/pbs-2/rpn-9/pas-6/rpn-10/pas-5/pbs-5/pas-1/pas-7/rsks-1/rpn-11/daf-18/pas-3/lin-53/pbs-7/akt-1/kin-3/Y66D12A.9/ppk-1/rpt-6/src-1/hda-1/pas-2/ppk-2/ubq-2/let-92/pbs-3/hda-3/chd-3/pbs-4/F56F11.4/pbs-6/rpn-6.2/C10G11.8/mes-6/daf-16/Y92H12A.2/sem-4/pptr-2	52
R-CEL-72689	Formation of a pool of free 40S subunits	Metabolism of proteins	51/1155	94/3124	0.000396772	0.00391104	0.00312815	egl-45/eif-3.C/eif-3.L/rps-2/rps-3/eif-3.B/rps-4/rps-1/eif-3.H/rps-0/eif-3.D/eif-3.K/rpl-6/rpl-33/rla-0/rpl-9/rps-6/rps-9/rps-7/rps-16/rpl-1/rpl-17/rps-20/eif-3.I/rps-13/eif-3.E/eif-1.A/rpl-12/eif-3.F/rps-15/rps-18/rpl-14/rpl-36/rps-5/rps-14/rpl-25.1/ubq-2/rps-12/rpl-22/rps-25/rpl-11.2/rps-27/C37A2.7/rps-21/rps-23/rpl-29/rla-1/rpl-31/rla-2/rpl-38/rps-8	51
R-CEL-76002	Platelet activation, signaling and aggregation	Homeostasis	48/1155	94/3124	0.0032275	0.0236194	0.0188914	unc-22/ketn-1/fln-1/pat-2/ola-1/pat-3/aldo-2/itr-1/tep-1/aldo-1/aipl-1/unc-112/srp-7/F47B7.2/srp-2/akt-1/cdc-37/egl-30/scav-3/cmd-1/src-1/pkc-2/par-5/rho-1/ftt-2/rap-1/vav-1/scav-4/R07E3.1/srp-6/R09F10.1/shc-1/sos-1/tpa-1/cdc-42/ced-10/arr-1/T10H10.2/mpk-1/srp-1/ost-1/sod-4/scav-6/atn-1/apl-1/pmk-1/deb-1/R07G3.8	48
R-CEL-6807070	PTEN Regulation	Signal Transduction	45/1155	70/3124	2.53219e-06	4.52981e-05	3.62306e-05	unc-44/C14C10.5/rpn-2/rpn-1/rpn-3/usp-5/rpn-5/rpn-6.1/rpt-1/rpt-5/rpt-4/pas-4/dcp-66/rpn-12/pbs-2/rpn-9/pas-6/rpn-10/pas-5/pbs-5/pas-1/pas-7/rpn-11/daf-18/pas-3/lin-53/pbs-7/akt-1/kin-3/Y66D12A.9/rpt-6/hda-1/pas-2/ubq-2/pbs-3/hda-3/chd-3/pbs-4/F56F11.4/pbs-6/rpn-6.2/C10G11.8/mes-6/Y92H12A.2/sem-4	45
R-CEL-1799339	SRP-dependent cotranslational protein targeting to membrane	Metabolism of proteins	45/1155	86/3124	0.00231705	0.0177641	0.0142082	srpa-72/srpa-68/rps-2/F21D5.7/rps-3/rps-4/rps-1/rps-0/rpl-6/rpl-33/rla-0/rpl-9/rps-6/rps-9/rps-7/rps-16/rpl-1/rpl-17/rps-20/rps-13/rpl-12/rps-15/rps-18/rpl-14/rpl-36/rps-5/rps-14/rpl-25.1/ubq-2/F37F2.2/rps-12/rpl-22/rps-25/rpl-11.2/rps-27/C37A2.7/rps-21/rps-23/rpl-29/rla-1/ZK512.4/rpl-31/rla-2/rpl-38/rps-8	45
R-CEL-69052	Switching of origins to a post-replicative state	Cell cycle and DNA Replication	44/1155	68/3124	2.52798e-06	4.52981e-05	3.62306e-05	mcm-4/C14C10.5/rpn-2/mcm-2/rpn-1/mcm-5/mcm-6/rpn-3/rpn-5/mcm-3/rpn-6.1/rpt-1/rpt-5/rpt-4/pas-4/rpn-12/pbs-2/rpn-9/pas-6/rpn-10/pas-5/pbs-5/pas-1/pas-7/rpn-11/pas-3/pbs-7/Y66D12A.9/skr-2/rpt-6/skr-3/skr-4/pas-2/ubq-2/pbs-3/skr-7/pbs-4/F56F11.4/pbs-6/rpn-6.2/C10G11.8/skr-17/skpt-1/skr-15	44
R-CEL-199977	ER to Golgi Anterograde Transport	Metabolism of proteins and vesicle-mediated transport	44/1155	83/3124	0.00184302	0.0143577	0.0114836	spc-1/unc-44/unc-70/dnc-1/gbf-1/copb-1/F07F6.4/T14G10.5/sec-24.1/sly-1/sec-23/ile-1/arp-1/dyci-1/cogc-6/sec-31/cogc-5/uso-1/Y59A8B.8/npp-20/dnc-2/sec-24.2/cogc-4/cap-2/ykt-6/cogc-3/cope-1/cpz-1/Y60A3A.9/Y42H9AR.1/cpz-2/sel-9/F47G9.1/sec-22/sec-12/mec-7/trpp-3/arp-11/ile-2/dlc-1/tba-5/F57B10.5/F11A10.6/T10F2.5	44
R-CEL-975956	Nonsense Mediated Decay (NMD) independent of the Exon Junction Complex (EJC)	Metabolism of RNA	44/1155	86/3124	0.00450532	0.0319631	0.0255649	ifg-1/ncbp-1/rps-2/rps-3/rps-4/smg-2/rps-1/rps-0/rpl-6/erfa-1/rpl-33/rla-0/rpl-9/rps-6/rps-9/rps-7/rps-16/rpl-1/rpl-17/rps-20/rps-13/rpl-12/rps-15/rps-18/rpl-14/rpl-36/rps-5/rps-14/rpl-25.1/ubq-2/rps-12/rpl-22/rps-25/rpl-11.2/rps-27/C37A2.7/rps-21/rps-23/rpl-29/rla-1/rpl-31/rla-2/rpl-38/rps-8	44
R-CEL-69620	Cell Cycle Checkpoints	Cell cycle	42/1155	63/3124	1.31516e-06	2.87347e-05	2.29827e-05	C14C10.5/rpn-2/rpn-1/rpn-3/rpn-5/rpa-1/rpn-6.1/rpt-1/rpt-5/rpt-4/pas-4/rpn-12/pbs-2/rpn-9/pas-6/rpn-10/pas-5/pbs-5/pas-1/pas-7/rpn-11/rfc-3/pas-3/rfc-4/pbs-7/F44B9.8/Y66D12A.9/rpt-6/cdk-1/par-5/cdc-25.1/ftt-2/pas-2/ubq-2/pbs-3/bub-3/pbs-4/F56F11.4/pbs-6/rpn-6.2/C10G11.8/hpr-9	42
R-CEL-201681	TCF dependent signaling in response to WNT	Signal Transduction	41/1155	60/3124	6.43303e-07	1.94197e-05	1.55324e-05	C14C10.5/rpn-2/rpn-1/rpn-3/rpn-5/rpn-6.1/rpt-1/rpt-5/rpt-4/cul-3/pas-4/rpn-12/pbs-2/rpn-9/pas-6/rpn-10/pas-5/T13C2.6/pbs-5/pas-1/pas-7/rpn-11/pas-3/lrp-2/pbs-7/kin-3/Y66D12A.9/ppk-1/rpt-6/hda-1/pas-2/ubq-2/pbs-3/hda-3/pbs-4/F56F11.4/pbs-6/mig-5/rpn-6.2/C10G11.8/pop-1	41
R-CEL-15869	Metabolism of nucleotides	Metabolism	41/1155	63/3124	4.51192e-06	6.81019e-05	5.44696e-05	pyr-1/dpyd-1/xdh-1/adsl-1/rnr-1/ampd-1/gsr-1/Y71H10B.1/pfas-1/F38B6.4/let-754/umps-1/ZK177.8/upp-1/C06G3.5/dhod-1/R07H5.8/ZK673.2/dut-1/pacs-1/unc-33/F25B5.3/rnr-2/R12E2.11/dtmk-1/ndk-1/hprt-1/F38B2.4/tyms-1/R151.10/cdd-2/F40F8.1/gpx-5/cdd-1/T19B4.3/Y10G11A.1/ndx-1/glrx-10/E02H1.6/ndx-2/F19B6.1	41
R-CEL-3858494	Beta-catenin independent WNT signaling	Signal Transduction	40/1155	55/3124	5.89162e-08	3.85715e-06	3.08505e-06	C14C10.5/rpn-2/rpn-1/apb-1/rpn-3/rpn-5/rpn-6.1/rpt-1/rpt-5/apa-2/rpt-4/unc-43/pas-4/rpn-12/pbs-2/rpn-9/pas-6/rpn-10/pas-5/pbs-5/pas-1/pas-7/rpn-11/pas-3/pbs-7/Y66D12A.9/cmd-1/rpt-6/dpy-23/rho-1/pas-2/pbs-3/pbs-4/F56F11.4/pbs-6/mig-5/ced-10/arr-1/rpn-6.2/C10G11.8	40
R-CEL-68949	Orc1 removal from chromatin	Cell cycle and DNA Replication	39/1155	63/3124	4.33818e-05	0.000499583	0.000399579	C14C10.5/rpn-2/rpn-1/rpn-3/rpn-5/rpn-6.1/rpt-1/rpt-5/rpt-4/pas-4/rpn-12/pbs-2/rpn-9/pas-6/rpn-10/pas-5/pbs-5/pas-1/pas-7/rpn-11/pas-3/pbs-7/Y66D12A.9/skr-2/rpt-6/skr-3/skr-4/pas-2/ubq-2/pbs-3/skr-7/pbs-4/F56F11.4/pbs-6/rpn-6.2/C10G11.8/skr-17/skpt-1/skr-15	39
R-CEL-4086400	PCP/CE pathway	Signal Transduction	38/1155	51/3124	4.30526e-08	3.46573e-06	2.77198e-06	C14C10.5/rpn-2/rpn-1/apb-1/rpn-3/rpn-5/rpn-6.1/rpt-1/rpt-5/apa-2/rpt-4/pas-4/rpn-12/pbs-2/rpn-9/pas-6/rpn-10/pas-5/pbs-5/pas-1/pas-7/rpn-11/pas-3/pbs-7/Y66D12A.9/rpt-6/dpy-23/rho-1/pas-2/pbs-3/pbs-4/F56F11.4/pbs-6/mig-5/ced-10/arr-1/rpn-6.2/C10G11.8	38
R-CEL-8948751	Regulation of PTEN stability and activity	Signal Transduction	38/1155	57/3124	4.26541e-06	6.64578e-05	5.31547e-05	unc-44/C14C10.5/rpn-2/rpn-1/rpn-3/usp-5/rpn-5/rpn-6.1/rpt-1/rpt-5/rpt-4/pas-4/rpn-12/pbs-2/rpn-9/pas-6/rpn-10/pas-5/pbs-5/pas-1/pas-7/rpn-11/daf-18/pas-3/pbs-7/akt-1/kin-3/Y66D12A.9/rpt-6/pas-2/ubq-2/pbs-3/pbs-4/F56F11.4/pbs-6/rpn-6.2/C10G11.8/Y92H12A.2	38
R-CEL-5358351	Signaling by Hedgehog	Signal Transduction	38/1155	58/3124	8.02034e-06	0.000117389	9.38904e-05	C14C10.5/rpn-2/rpn-1/rpn-3/rpn-5/rpn-6.1/rpt-1/rpt-5/cdc-48.1/rpt-4/cul-3/pas-4/rpn-12/pbs-2/rpn-9/pas-6/rpn-10/pas-5/pbs-5/pas-1/pas-7/rpn-11/pas-3/pbs-7/cdc-73/kin-1/Y66D12A.9/rpt-6/ptc-1/ptc-3/pas-2/ubq-2/pbs-3/pbs-4/F56F11.4/pbs-6/rpn-6.2/C10G11.8	38
R-CEL-8878166	Transcriptional regulation by RUNX2	Gene expression (Transcription)	38/1155	61/3124	4.44763e-05	0.000499583	0.000399579	rpn-2/rpn-1/rpn-3/rpn-5/rpn-6.1/rpt-1/rpt-5/rpt-4/pas-4/rpn-12/pbs-2/rpn-9/pas-6/rpn-10/pas-5/pbs-5/pas-1/pas-7/rpn-11/pas-3/pbs-7/Y66D12A.9/skr-2/rpt-6/skr-3/skr-4/pas-2/ubq-2/pbs-3/skr-7/pbs-4/F56F11.4/pbs-6/rpn-6.2/C10G11.8/skr-17/skpt-1/skr-15	38
R-CEL-8939902	Regulation of RUNX2 expression and activity	Gene expression (Transcription)	38/1155	61/3124	4.44763e-05	0.000499583	0.000399579	rpn-2/rpn-1/rpn-3/rpn-5/rpn-6.1/rpt-1/rpt-5/rpt-4/pas-4/rpn-12/pbs-2/rpn-9/pas-6/rpn-10/pas-5/pbs-5/pas-1/pas-7/rpn-11/pas-3/pbs-7/Y66D12A.9/skr-2/rpt-6/skr-3/skr-4/pas-2/ubq-2/pbs-3/skr-7/pbs-4/F56F11.4/pbs-6/rpn-6.2/C10G11.8/skr-17/skpt-1/skr-15	38
R-CEL-1236975	Antigen processing-Cross presentation	Immune system	36/1155	46/3124	1.03598e-08	2.27757e-06	1.82166e-06	C14C10.5/pat-2/rpn-2/rpn-1/rpn-3/rpn-5/pat-3/rpn-6.1/rpt-1/rpt-5/rpt-4/pas-4/rpn-12/pbs-2/rpn-9/pas-6/rpn-10/pas-5/pbs-5/pas-1/pas-7/rpn-11/pas-3/pbs-7/Y66D12A.9/scav-3/rpt-6/scav-4/pas-2/pbs-3/pbs-4/F56F11.4/pbs-6/rpn-6.2/C10G11.8/scav-6	36
R-CEL-5632684	Hedgehog 'on' state	Signal Transduction	36/1155	49/3124	1.81603e-07	7.30954e-06	5.84636e-06	C14C10.5/rpn-2/rpn-1/rpn-3/rpn-5/rpn-6.1/rpt-1/rpt-5/rpt-4/cul-3/pas-4/rpn-12/pbs-2/rpn-9/pas-6/rpn-10/pas-5/pbs-5/pas-1/pas-7/rpn-11/pas-3/pbs-7/cdc-73/Y66D12A.9/rpt-6/ptc-1/ptc-3/pas-2/ubq-2/pbs-3/pbs-4/F56F11.4/pbs-6/rpn-6.2/C10G11.8	36
R-CEL-1234174	Regulation of Hypoxia-inducible Factor (HIF) by oxygen	Cellular responses to external stimuli	36/1155	53/3124	3.948e-06	6.35629e-05	5.08392e-05	C14C10.5/rpn-2/rpn-1/rpn-3/rpn-5/rpn-6.1/rpt-1/rpt-5/cul-2/rpt-4/pas-4/rpn-12/pbs-2/rpn-9/pas-6/rpn-10/pas-5/pbs-5/pas-1/pas-7/rpn-11/pas-3/pbs-7/Y66D12A.9/rpt-6/pas-2/ubq-2/pbs-3/elc-1/pbs-4/F56F11.4/pbs-6/rpn-6.2/C10G11.8/elb-1/cbp-2	36
R-CEL-2262749	Cellular response to hypoxia	Cellular responses to external stimuli	36/1155	53/3124	3.948e-06	6.35629e-05	5.08392e-05	C14C10.5/rpn-2/rpn-1/rpn-3/rpn-5/rpn-6.1/rpt-1/rpt-5/cul-2/rpt-4/pas-4/rpn-12/pbs-2/rpn-9/pas-6/rpn-10/pas-5/pbs-5/pas-1/pas-7/rpn-11/pas-3/pbs-7/Y66D12A.9/rpt-6/pas-2/ubq-2/pbs-3/elc-1/pbs-4/F56F11.4/pbs-6/rpn-6.2/C10G11.8/elb-1/cbp-2	36
R-CEL-1234176	Oxygen-dependent proline hydroxylation of Hypoxia-inducible Factor Alpha	Cellular responses to external stimuli	35/1155	49/3124	8.37243e-07	2.2466e-05	1.79689e-05	C14C10.5/rpn-2/rpn-1/rpn-3/rpn-5/rpn-6.1/rpt-1/rpt-5/cul-2/rpt-4/pas-4/rpn-12/pbs-2/rpn-9/pas-6/rpn-10/pas-5/pbs-5/pas-1/pas-7/rpn-11/pas-3/pbs-7/Y66D12A.9/rpt-6/pas-2/ubq-2/pbs-3/elc-1/pbs-4/F56F11.4/pbs-6/rpn-6.2/C10G11.8/elb-1	35
R-CEL-72649	Translation initiation complex formation	Metabolism of proteins	35/1155	53/3124	1.41874e-05	0.000190347	0.000152244	egl-45/eif-3.C/ifg-1/inf-1/eif-3.L/rps-2/rps-3/eif-3.B/rps-4/rps-1/eif-3.H/rps-0/eif-3.D/eif-3.K/rps-6/rps-9/rps-7/rps-16/rps-20/eif-3.I/rps-13/eif-3.E/eif-1.A/eif-3.F/ife-3/rps-15/rps-18/rps-5/rps-14/rps-12/rps-25/rps-27/rps-21/rps-23/rps-8	35
R-CEL-72662	Activation of the mRNA upon binding of the cap-binding complex and eIFs, and subsequent binding to 43S	Metabolism of proteins	35/1155	53/3124	1.41874e-05	0.000190347	0.000152244	egl-45/eif-3.C/ifg-1/inf-1/eif-3.L/rps-2/rps-3/eif-3.B/rps-4/rps-1/eif-3.H/rps-0/eif-3.D/eif-3.K/rps-6/rps-9/rps-7/rps-16/rps-20/eif-3.I/rps-13/eif-3.E/eif-1.A/eif-3.F/ife-3/rps-15/rps-18/rps-5/rps-14/rps-12/rps-25/rps-27/rps-21/rps-23/rps-8	35
R-CEL-72702	Ribosomal scanning and start codon recognition	Metabolism of proteins	35/1155	54/3124	2.61703e-05	0.000341629	0.000273244	egl-45/eif-3.C/ifg-1/inf-1/eif-3.L/rps-2/rps-3/eif-3.B/rps-4/rps-1/eif-3.H/rps-0/eif-3.D/eif-3.K/rps-6/rps-9/rps-7/rps-16/rps-20/eif-3.I/rps-13/eif-3.E/eif-1.A/eif-3.F/ife-3/rps-15/rps-18/rps-5/rps-14/rps-12/rps-25/rps-27/rps-21/rps-23/rps-8	35
R-CEL-4641258	Degradation of DVL	Signal Transduction	34/1155	46/3124	3.17209e-07	1.02141e-05	8.16951e-06	C14C10.5/rpn-2/rpn-1/rpn-3/rpn-5/rpn-6.1/rpt-1/rpt-5/rpt-4/cul-3/pas-4/rpn-12/pbs-2/rpn-9/pas-6/rpn-10/pas-5/pbs-5/pas-1/pas-7/rpn-11/pas-3/pbs-7/Y66D12A.9/rpt-6/pas-2/ubq-2/pbs-3/pbs-4/F56F11.4/pbs-6/mig-5/rpn-6.2/C10G11.8	34
R-CEL-5689603	UCH proteinases	Metabolism of proteins	34/1155	47/3124	7.43734e-07	2.11308e-05	1.69009e-05	C14C10.5/rpn-2/rpn-1/rpn-3/rpn-5/rpn-6.1/rpt-1/rpt-5/rpt-4/pas-4/rpn-12/pbs-2/rpn-13/rpn-9/pas-6/rpn-10/pas-5/pbs-5/pas-1/pas-7/ubh-4/rpn-11/pas-3/pbs-7/Y66D12A.9/rpt-6/pas-2/ubq-2/pbs-3/pbs-4/F56F11.4/pbs-6/rpn-6.2/C10G11.8	34
R-CEL-8878159	Transcriptional regulation by RUNX3	Gene expression (Transcription)	33/1155	44/3124	2.66359e-07	9.1894e-06	7.34991e-06	rpn-2/rpn-1/rpn-3/rpn-5/rpn-6.1/rpt-1/rpt-5/rpt-4/pas-4/rpn-12/pbs-2/rpn-9/pas-6/rpn-10/pas-5/pbs-5/pas-1/pas-7/rpn-11/pas-3/pbs-7/Y66D12A.9/rpt-6/src-1/pas-2/ubq-2/pbs-3/pbs-4/F56F11.4/pbs-6/rpn-6.2/C10G11.8/cbp-2	33
R-CEL-69601	Ubiquitin Mediated Degradation of Phosphorylated Cdc25A	Cell cycle	33/1155	46/3124	1.4873e-06	2.87347e-05	2.29827e-05	C14C10.5/rpn-2/rpn-1/rpn-3/rpn-5/rpn-6.1/rpt-1/rpt-5/rpt-4/pas-4/rpn-12/pbs-2/rpn-9/pas-6/rpn-10/pas-5/pbs-5/pas-1/pas-7/rpn-11/pas-3/pbs-7/Y66D12A.9/rpt-6/cdc-25.1/pas-2/ubq-2/pbs-3/pbs-4/F56F11.4/pbs-6/rpn-6.2/C10G11.8	33
R-CEL-69610	p53-Independent DNA Damage Response	Cell cycle	33/1155	46/3124	1.4873e-06	2.87347e-05	2.29827e-05	C14C10.5/rpn-2/rpn-1/rpn-3/rpn-5/rpn-6.1/rpt-1/rpt-5/rpt-4/pas-4/rpn-12/pbs-2/rpn-9/pas-6/rpn-10/pas-5/pbs-5/pas-1/pas-7/rpn-11/pas-3/pbs-7/Y66D12A.9/rpt-6/cdc-25.1/pas-2/ubq-2/pbs-3/pbs-4/F56F11.4/pbs-6/rpn-6.2/C10G11.8	33
R-CEL-69613	p53-Independent G1/S DNA damage checkpoint	Cell cycle	33/1155	46/3124	1.4873e-06	2.87347e-05	2.29827e-05	C14C10.5/rpn-2/rpn-1/rpn-3/rpn-5/rpn-6.1/rpt-1/rpt-5/rpt-4/pas-4/rpn-12/pbs-2/rpn-9/pas-6/rpn-10/pas-5/pbs-5/pas-1/pas-7/rpn-11/pas-3/pbs-7/Y66D12A.9/rpt-6/cdc-25.1/pas-2/ubq-2/pbs-3/pbs-4/F56F11.4/pbs-6/rpn-6.2/C10G11.8	33
R-CEL-69615	G1/S DNA Damage Checkpoints	Cell cycle	33/1155	46/3124	1.4873e-06	2.87347e-05	2.29827e-05	C14C10.5/rpn-2/rpn-1/rpn-3/rpn-5/rpn-6.1/rpt-1/rpt-5/rpt-4/pas-4/rpn-12/pbs-2/rpn-9/pas-6/rpn-10/pas-5/pbs-5/pas-1/pas-7/rpn-11/pas-3/pbs-7/Y66D12A.9/rpt-6/cdc-25.1/pas-2/ubq-2/pbs-3/pbs-4/F56F11.4/pbs-6/rpn-6.2/C10G11.8	33
R-CEL-8941858	Regulation of RUNX3 expression and activity	Gene expression (Transcription)	32/1155	39/3124	8.33754e-09	2.27757e-06	1.82166e-06	rpn-2/rpn-1/rpn-3/rpn-5/rpn-6.1/rpt-1/rpt-5/rpt-4/pas-4/rpn-12/pbs-2/rpn-9/pas-6/rpn-10/pas-5/pbs-5/pas-1/pas-7/rpn-11/pas-3/pbs-7/Y66D12A.9/rpt-6/src-1/pas-2/ubq-2/pbs-3/pbs-4/F56F11.4/pbs-6/rpn-6.2/C10G11.8	32
R-CEL-69017	CDK-mediated phosphorylation and removal of Cdc6	Cell cycle and DNA Replication	32/1155	40/3124	2.70306e-08	2.61116e-06	2.08847e-06	C14C10.5/rpn-2/rpn-1/rpn-3/rpn-5/rpn-6.1/rpt-1/rpt-5/rpt-4/pas-4/rpn-12/pbs-2/rpn-9/pas-6/rpn-10/pas-5/pbs-5/pas-1/pas-7/rpn-11/pas-3/pbs-7/Y66D12A.9/rpt-6/pas-2/ubq-2/pbs-3/pbs-4/F56F11.4/pbs-6/rpn-6.2/C10G11.8	32
R-CEL-69229	Ubiquitin-dependent degradation of Cyclin D1		32/1155	41/3124	7.98583e-08	3.85715e-06	3.08505e-06	C14C10.5/rpn-2/rpn-1/rpn-3/rpn-5/rpn-6.1/rpt-1/rpt-5/rpt-4/pas-4/rpn-12/pbs-2/rpn-9/pas-6/rpn-10/pas-5/pbs-5/pas-1/pas-7/rpn-11/pas-3/pbs-7/Y66D12A.9/rpt-6/pas-2/ubq-2/pbs-3/pbs-4/F56F11.4/pbs-6/rpn-6.2/C10G11.8	32
R-CEL-75815	Ubiquitin-dependent degradation of Cyclin D	Cell cycle	32/1155	41/3124	7.98583e-08	3.85715e-06	3.08505e-06	C14C10.5/rpn-2/rpn-1/rpn-3/rpn-5/rpn-6.1/rpt-1/rpt-5/rpt-4/pas-4/rpn-12/pbs-2/rpn-9/pas-6/rpn-10/pas-5/pbs-5/pas-1/pas-7/rpn-11/pas-3/pbs-7/Y66D12A.9/rpt-6/pas-2/ubq-2/pbs-3/pbs-4/F56F11.4/pbs-6/rpn-6.2/C10G11.8	32
R-CEL-72695	Formation of the ternary complex, and subsequently, the 43S complex	Metabolism of proteins	32/1155	47/3124	1.28005e-05	0.000181842	0.000145442	egl-45/eif-3.C/eif-3.L/rps-2/rps-3/eif-3.B/rps-4/rps-1/eif-3.H/rps-0/eif-3.D/eif-3.K/rps-6/rps-9/rps-7/rps-16/rps-20/eif-3.I/rps-13/eif-3.E/eif-1.A/eif-3.F/rps-15/rps-18/rps-5/rps-14/rps-12/rps-25/rps-27/rps-21/rps-23/rps-8	32
R-CEL-1236978	Cross-presentation of soluble exogenous antigens (endosomes)	Immune system	31/1155	38/3124	1.88619e-08	2.27757e-06	1.82166e-06	C14C10.5/rpn-2/rpn-1/rpn-3/rpn-5/rpn-6.1/rpt-1/rpt-5/rpt-4/pas-4/rpn-12/pbs-2/rpn-9/pas-6/rpn-10/pas-5/pbs-5/pas-1/pas-7/rpn-11/pas-3/pbs-7/Y66D12A.9/rpt-6/pas-2/pbs-3/pbs-4/F56F11.4/pbs-6/rpn-6.2/C10G11.8	31
R-CEL-4608870	Asymmetric localization of PCP proteins	Signal Transduction	31/1155	38/3124	1.88619e-08	2.27757e-06	1.82166e-06	C14C10.5/rpn-2/rpn-1/rpn-3/rpn-5/rpn-6.1/rpt-1/rpt-5/rpt-4/pas-4/rpn-12/pbs-2/rpn-9/pas-6/rpn-10/pas-5/pbs-5/pas-1/pas-7/rpn-11/pas-3/pbs-7/Y66D12A.9/rpt-6/pas-2/pbs-3/pbs-4/F56F11.4/pbs-6/rpn-6.2/C10G11.8	31
R-CEL-76005	Response to elevated platelet cytosolic Ca2+	Homeostasis	31/1155	56/3124	0.00359089	0.0258865	0.0207047	unc-22/ketn-1/fln-1/pat-2/ola-1/pat-3/aldo-2/tep-1/aldo-1/aipl-1/unc-112/srp-7/F47B7.2/srp-2/cdc-37/scav-3/cmd-1/pkc-2/scav-4/R07E3.1/srp-6/R09F10.1/T10H10.2/srp-1/ost-1/sod-4/scav-6/atn-1/apl-1/deb-1/R07G3.8	31
R-CEL-114608	Platelet degranulation	Homeostasis	30/1155	55/3124	0.00554884	0.0367136	0.0293644	unc-22/ketn-1/fln-1/pat-2/ola-1/pat-3/aldo-2/tep-1/aldo-1/aipl-1/unc-112/srp-7/F47B7.2/srp-2/cdc-37/scav-3/cmd-1/scav-4/R07E3.1/srp-6/R09F10.1/T10H10.2/srp-1/ost-1/sod-4/scav-6/atn-1/apl-1/deb-1/R07G3.8	30
R-CEL-6791226	Major pathway of rRNA processing in the nucleolus and cytosol	Metabolism of RNA	28/1155	41/3124	4.15805e-05	0.000499583	0.000399579	rps-2/rps-3/tag-151/rps-4/rps-1/rps-0/byn-1/rps-6/rps-9/rps-7/rps-16/rps-20/rps-13/Y54E10BR.4/rps-15/rps-18/rps-5/rps-14/riok-3/rps-12/rps-25/rps-27/T23D8.3/pno-1/rps-21/rps-23/C27F2.4/rps-8	28
R-CEL-72312	rRNA processing	Metabolism of RNA	28/1155	41/3124	4.15805e-05	0.000499583	0.000399579	rps-2/rps-3/tag-151/rps-4/rps-1/rps-0/byn-1/rps-6/rps-9/rps-7/rps-16/rps-20/rps-13/Y54E10BR.4/rps-15/rps-18/rps-5/rps-14/riok-3/rps-12/rps-25/rps-27/T23D8.3/pno-1/rps-21/rps-23/C27F2.4/rps-8	28
R-CEL-8868773	rRNA processing in the nucleus and cytosol	Metabolism of RNA	28/1155	41/3124	4.15805e-05	0.000499583	0.000399579	rps-2/rps-3/tag-151/rps-4/rps-1/rps-0/byn-1/rps-6/rps-9/rps-7/rps-16/rps-20/rps-13/Y54E10BR.4/rps-15/rps-18/rps-5/rps-14/riok-3/rps-12/rps-25/rps-27/T23D8.3/pno-1/rps-21/rps-23/C27F2.4/rps-8	28
R-CEL-390522	Striated Muscle Contraction	Muscle Contraction	20/1155	27/3124	9.20411e-05	0.000966431	0.000772977	unc-22/ketn-1/myo-3/myo-2/myo-1/myo-5/dys-1/ifb-1/ifb-2/ifa-1/ifd-2/ifc-1/lev-11/unc-94/ifd-1/act-5/ifc-2/F42H10.3/ifa-3/atn-1	20
R-CEL-70326	Glucose metabolism	Metabolism	20/1155	33/3124	0.00472209	0.0325824	0.0260603	pyc-1/pck-2/enol-1/pyk-1/pgk-1/mdh-2/got-1.2/aldo-2/gpi-1/aldo-1/got-2.2/gpd-1/fbp-1/pyk-2/tpi-1/T03F6.3/gpd-3/pfkb-1.2/hxk-1/pck-1	20
R-CEL-194138	Signaling by VEGF	Signal Transduction	18/1155	26/3124	0.000808871	0.00679625	0.00543582	pat-2/let-502/pat-3/kin-1/akt-1/src-1/pkc-2/mak-2/rho-1/sphk-1/vav-1/pak-1/F13B12.6/pkc-3/tpa-1/cdc-42/ced-10/pmk-1	18
R-CEL-4420097	VEGFA-VEGFR2 Pathway	Signal Transduction	18/1155	26/3124	0.000808871	0.00679625	0.00543582	pat-2/let-502/pat-3/kin-1/akt-1/src-1/pkc-2/mak-2/rho-1/sphk-1/vav-1/pak-1/F13B12.6/pkc-3/tpa-1/cdc-42/ced-10/pmk-1	18
R-CEL-381426	Regulation of Insulin-like Growth Factor (IGF) transport and uptake by Insulin-like Growth Factor Binding Proteins (IGFBPs)	Metabolism of proteins	17/1155	24/3124	0.000753603	0.00661801	0.00529325	enpl-1/lam-1/mua-3/pdi-2/mup-4/pdi-6/ZK1307.8/dnj-7/nucb-1/F47B7.2/calu-1/sup-17/famk-1/dnj-28/T10H10.2/ost-1/apl-1	17
R-CEL-8957275	Post-translational protein phosphorylation	Metabolism of proteins	17/1155	24/3124	0.000753603	0.00661801	0.00529325	enpl-1/lam-1/mua-3/pdi-2/mup-4/pdi-6/ZK1307.8/dnj-7/nucb-1/F47B7.2/calu-1/sup-17/famk-1/dnj-28/T10H10.2/ost-1/apl-1	17
R-CEL-438064	Post NMDA receptor activation events	Neuronal System	14/1155	20/3124	0.0027045	0.0200966	0.0160737	ifb-1/ifb-2/ifa-1/ifd-2/unc-43/ifc-1/dlg-1/ifd-1/ifc-2/cmd-1/rskn-1/mpk-1/ifa-3/atn-1	14
R-CEL-499943	Interconversion of nucleotide di- and triphosphates	Metabolism	13/1155	16/3124	0.000371949	0.00374274	0.00299354	rnr-1/gsr-1/let-754/ZK673.2/dut-1/rnr-2/dtmk-1/ndk-1/F38B2.4/tyms-1/F40F8.1/glrx-10/E02H1.6	13
R-CEL-70171	Glycolysis	Metabolism	13/1155	19/3124	0.00524515	0.0356818	0.0285392	enol-1/pyk-1/pgk-1/aldo-2/gpi-1/aldo-1/gpd-1/pyk-2/tpi-1/T03F6.3/gpd-3/pfkb-1.2/hxk-1	13
R-CEL-442729	CREB phosphorylation through the activation of CaMKII	Neuronal System	12/1155	15/3124	0.000830184	0.00679625	0.00543582	ifb-1/ifb-2/ifa-1/ifd-2/unc-43/ifc-1/dlg-1/ifd-1/ifc-2/cmd-1/ifa-3/atn-1	12
R-CEL-438066	Unblocking of NMDA receptors, glutamate binding and activation	Neuronal System	11/1155	15/3124	0.00456616	0.0319631	0.0255649	ifb-1/ifb-2/ifa-1/ifd-2/unc-43/ifc-1/dlg-1/ifd-1/ifc-2/ifa-3/atn-1	11

## Sheet: Sheet 2
Analysis Type:	PANTHER Overrepresentation Test (Released 20190711)
Annotation Version and Release Date:	GO Ontology database Released 2019-07-03
Analyzed List:	upload_1 (Caenorhabditis elegans)
Reference List:	Caenorhabditis elegans (all genes in database)
Test Type:	FISHER
Correction:	BONFERRONI
Bonferroni count:	2481
GO biological process complete	Caenorhabditis elegans - REFLIST (19921)	upload_1 (112)	upload_1 (fold Enrichment)	upload_1 (P-value)
Unclassified (UNCLASSIFIED)	10738	44	.73	0.00E00
response to stress (GO:0006950)	965	26	4.79	6.95E-08
multi-organism process (GO:0051704)	589	17	5.13	1.10E-04
cellular response to stress (GO:0033554)	525	15	5.08	8.35E-04
response to external stimulus (GO:0009605)	573	14	4.35	1.25E-02
response to external biotic stimulus (GO:0043207)	293	13	7.89	4.16E-05
response to other organism (GO:0051707)	293	13	7.89	4.16E-05
response to biotic stimulus (GO:0009607)	293	13	7.89	4.16E-05
defense response (GO:0006952)	296	13	7.81	4.67E-05
defense response to other organism (GO:0098542)	291	13	7.95	3.85E-05
immune system process (GO:0002376)	230	12	9.28	2.77E-05
innate immune response (GO:0045087)	223	12	9.57	2.00E-05
immune response (GO:0006955)	225	12	9.49	2.20E-05
cellular response to organic substance (GO:0071310)	363	11	5.39	2.00E-02
cellular response to unfolded protein (GO:0034620)	177	10	10.05	2.43E-04
cellular response to topologically incorrect protein (GO:0035967)	188	10	9.46	4.15E-04
response to topologically incorrect protein (GO:0035966)	197	10	9.03	6.27E-04
response to abiotic stimulus (GO:0009628)	237	10	7.50	3.16E-03
response to unfolded protein (GO:0006986)	181	10	9.83	2.97E-04
endoplasmic reticulum unfolded protein response (GO:0030968)	157	9	10.20	9.74E-04
response to endoplasmic reticulum stress (GO:0034976)	193	9	8.29	5.02E-03
response to temperature stimulus (GO:0009266)	93	7	13.39	3.66E-03
response to heat (GO:0009408)	64	6	16.67	6.49E-03
