# Supplementary material for: Cisplatin toxicity is counteracted by the activation of the p38/ATF-7 signaling pathway in post-mitotic C. elegans
Source: Nat Commun. 2023 May 20;14:2886. doi: 10.1038/s41467-023-38568-5 (PMC10199892; doi:10.1038/s41467-023-38568-5)
Supplement: Supplementary file 6 — Supplementary Data 3 [file 41467_2023_38568_MOESM6_ESM.xlsx]

## Sheet: Sheet 1
Accession	Description	fc: wild-type +CP vs wild-type	fc: sek-1(km4) vs wild-type	fc: sek-1(km4) +CP vs wild-type +CP
O16331	Cation transporting ATPase OS=Caenorhabditis elegans GN=catp-3 PE=1 SV=2	8.78513	-17.6743	-156.692
O45451	Glutathione S-Transferase OS=Caenorhabditis elegans GN=gst-38 PE=1 SV=1	5.72422	-2.54265	-3.10182
Q9NAK5	C-type LECtin OS=Caenorhabditis elegans GN=clec-4 PE=1 SV=2	4.50806	-6.19275	-9.21431
Q22850	Uncharacterized protein OS=Caenorhabditis elegans GN=CELE_T28F4.5 PE=1 SV=1	3.96373	-1.53164	-1.51979
G5EEV5	5C820 OS=Caenorhabditis elegans GN=pud-3 PE=1 SV=1	3.36953	-1.91809	-2.98398
Q9N536	Progestin and AdipoQ Receptor family OS=Caenorhabditis elegans GN=paqr-2 PE=1 SV=2	2.98634	-2.14882	-5.19936
Q9XUH7	Uncharacterized protein OS=Caenorhabditis elegans GN=C32H11.4 PE=1 SV=1	2.95285	-11.9416	-7.66312
O01531	ASpartyl Protease OS=Caenorhabditis elegans GN=asp-12 PE=1 SV=1	2.3273	-1.71422	-3.08966
O62416	Lysozyme-like protein 2 OS=Caenorhabditis elegans GN=lys-2 PE=2 SV=1	2.32261	-17.6354	-12.6466
O45445	C-type LECtin OS=Caenorhabditis elegans GN=clec-66 PE=1 SV=1	2.26244	-5.13415	-4.65352
G5EBF3	Protein Up-regulated in Daf-2(Gf) OS=Caenorhabditis elegans GN=pud-2.1 PE=1 SV=1	2.26005	-2.05969	-2.38977
G5EET8	Protein Up-regulated in Daf-2(Gf) OS=Caenorhabditis elegans GN=pud-1.2 PE=1 SV=1	2.08578	-1.81899	-2.23393
O45941	UPF0375 protein Y45F10C.2 OS=Caenorhabditis elegans GN=Y45F10C.2 PE=1 SV=1	1.94648	-4.17402	-4.49955
Q20615	Downstream Of DAF-16 (Regulated by DAF-16) OS=Caenorhabditis elegans GN=dod-23 PE=1 SV=1	1.8935	-1.66359	-1.55409
Q22814	Glutathione S-Transferase OS=Caenorhabditis elegans GN=gst-13 PE=1 SV=1	1.87609	-1.91056	-2.33017
Q9XXR5	TransThyretin-Related family domain OS=Caenorhabditis elegans GN=ttr-26 PE=1 SV=1	1.87095	-1.74806	-3.52036
H2KYQ0	UDP-glucuronosyltransferase OS=Caenorhabditis elegans GN=ugt-26 PE=1 SV=1	1.71699	-1.55544	-1.61497
G5EBG4	C-type LECtin OS=Caenorhabditis elegans GN=clec-209 PE=1 SV=1	1.70188	-8.35354	-10.864
Q9XUH3	Downstream Of DAF-16 (Regulated by DAF-16) OS=Caenorhabditis elegans GN=dod-24 PE=1 SV=1	1.6804	-34.4282	-20.0239
Q21432	Zinc metalloproteinase nas-11 OS=Caenorhabditis elegans GN=nas-11 PE=1 SV=2	1.59712	-1.9179	-3.20737
G5EDT4	Uncharacterized protein OS=Caenorhabditis elegans GN=CELE_T01D3.6 PE=1 SV=1	1.57331	-1.99869	-2.76867
O62415	Lysozyme-like protein 1 OS=Caenorhabditis elegans GN=lys-1 PE=2 SV=1	1.53914	-1.98766	-3.75588
P02513	Heat shock protein Hsp-16.48/Hsp-16.49 OS=Caenorhabditis elegans GN=hsp-16.48 PE=2 SV=1	16.1981	#N/A	#N/A
P34696	Heat shock protein Hsp-16.1/Hsp-16.11 OS=Caenorhabditis elegans GN=hsp-16.1 PE=2 SV=1	13.3007	#N/A	#N/A
H2L039	Sodium/hydrogen exchanger OS=Caenorhabditis elegans GN=nhx-6 PE=3 SV=1	10.8851	#N/A	#N/A
Q23683	Uncharacterized protein OS=Caenorhabditis elegans GN=CELE_ZK970.7 PE=1 SV=1	10.1106	#N/A	#N/A
Q966A4	Uncharacterized protein OS=Caenorhabditis elegans GN=CELE_Y58A7A.5 PE=1 SV=1	9.07973	#N/A	#N/A
Q19325	Sister chromatid cohesion protein 1 OS=Caenorhabditis elegans GN=scc-1 PE=1 SV=1	6.25714	#N/A	1.64652
K8ESM7	Uncharacterized protein OS=Caenorhabditis elegans GN=cup-14 PE=1 SV=1	4.81697	2.17678	-1.37778
Q23359	CCCH-type zinc finger protein oma-2 OS=Caenorhabditis elegans GN=oma-2 PE=1 SV=1	4.48745	2.0768	-1.37999
Q966A6	Uncharacterized protein OS=Caenorhabditis elegans GN=CELE_Y58A7A.3 PE=1 SV=1	4.28924	#N/A	#N/A
Q2V4T0	Uncharacterized protein OS=Caenorhabditis elegans GN=CELE_T19D12.4 PE=1 SV=1	4.25676	#N/A	#N/A
Q27531	CYtochrome P450 family OS=Caenorhabditis elegans GN=cyp-14a5 PE=1 SV=1	4.2372	-1.82701	#N/A
P06581	Heat shock protein Hsp-16.41 OS=Caenorhabditis elegans GN=hsp-16.41 PE=2 SV=1	4.21965	#N/A	#N/A
Q17896	Uncharacterized protein OS=Caenorhabditis elegans GN=C10C5.2 PE=1 SV=2	3.9805	#N/A	#N/A
G5ECU5	Uncharacterized protein OS=Caenorhabditis elegans GN=CELE_F44E5.4 PE=1 SV=1	3.89196	-1.23208	#N/A
O45783	Uncharacterized protein OS=Caenorhabditis elegans GN=CELE_T12D8.5 PE=1 SV=2	3.83632	1.75479	#N/A
Q7YTR9	Uncharacterized protein OS=Caenorhabditis elegans GN=C27B7.9 PE=1 SV=1	3.64388	#N/A	#N/A
Q18712	Gon-2 Extragenic Modifier OS=Caenorhabditis elegans GN=gem-1 PE=4 SV=2	3.57728	2.17433	-1.36556
O61789	EGG sterile (Unfertilizable) OS=Caenorhabditis elegans GN=egg-5 PE=1 SV=1	3.49888	#N/A	#N/A
Q3V5J7	Phospholipase A(2) OS=Caenorhabditis elegans GN=CELE_Y69A2AL.2 PE=1 SV=1	3.39636	#N/A	#N/A
D7SFQ8	Uncharacterized protein OS=Caenorhabditis elegans GN=CELE_F53H2.3 PE=1 SV=1	3.38357	#N/A	1.25758
H9G342	Uncharacterized protein OS=Caenorhabditis elegans GN=CELE_F54B8.4 PE=1 SV=1	3.36469	#N/A	#N/A
Q09356	Uncharacterized protein T19H5.4 OS=Caenorhabditis elegans GN=T19H5.4 PE=4 SV=1	3.30737	#N/A	#N/A
Q9BI89	SAND endocytosis protein family OS=Caenorhabditis elegans GN=sand-1 PE=1 SV=2	3.23599	#N/A	#N/A
M1ZJ62	Protein Up-regulated in Daf-2(Gf) OS=Caenorhabditis elegans GN=pud-4 PE=1 SV=1	3.18708	#N/A	#N/A
G5EGF1	Uncharacterized protein OS=Caenorhabditis elegans GN=CELE_F40E10.6 PE=1 SV=1	3.14229	#N/A	-2.71042
Q9GYK8	Uncharacterized protein OS=Caenorhabditis elegans GN=CELE_T05A12.3 PE=1 SV=1	3.10193	1.86964	#N/A
Q23520	Glutathione S-Transferase OS=Caenorhabditis elegans GN=gst-30 PE=1 SV=1	3.08797	2.27606	#N/A
P91344	Mitochondrial Fission Factor OS=Caenorhabditis elegans GN=mff-2 PE=1 SV=1	3.03624	1.34277	-1.14406
Q21614	Carbonic AnHydrase OS=Caenorhabditis elegans GN=cah-4 PE=1 SV=3	3.00157	1.80944	#N/A
Q22728	Uncharacterized protein OS=Caenorhabditis elegans GN=CELE_T24C2.5 PE=4 SV=1	2.99147	1.71187	#N/A
O01889	Uncharacterized protein OS=Caenorhabditis elegans GN=CELE_R08F11.4 PE=1 SV=1	2.8797	1.48946	-1.48656
A5JYW3	Uncharacterized protein OS=Caenorhabditis elegans GN=C25F9.11 PE=1 SV=1	2.86616	#N/A	#N/A
Q7YXD6	Uncharacterized protein OS=Caenorhabditis elegans GN=CELE_Y87G2A.18 PE=1 SV=1	2.86147	2.08127	#N/A
H9G2Z4	Uncharacterized protein OS=Caenorhabditis elegans GN=C27A7.6 PE=1 SV=1	2.77485	1.78722	#N/A
Q17961	Uncharacterized protein OS=Caenorhabditis elegans GN=C14B1.2 PE=1 SV=1	2.74649	#N/A	-1.39863
Q7YZH4	TransThyretin-Related family domain OS=Caenorhabditis elegans GN=ttr-7 PE=1 SV=1	2.73228	#N/A	-1.33253
P06582	Heat shock protein Hsp-16.2 OS=Caenorhabditis elegans GN=hsp-16.2 PE=3 SV=1	2.72736	-1.54669	#N/A
Q09544	ATP synthase subunit delta, mitochondrial OS=Caenorhabditis elegans GN=F58F12.1 PE=1 SV=1	2.66098	1.4797	#N/A
Q9XUD8	Uncharacterized protein OS=Caenorhabditis elegans GN=CELE_F55G11.2 PE=1 SV=1	2.65637	#N/A	-5.75255
P34470	Histone H3-like centromeric protein hcp-3 OS=Caenorhabditis elegans GN=hcp-3 PE=1 SV=1	2.64911	1.69113	1.27519
Q9N5T2	Uncharacterized protein OS=Caenorhabditis elegans GN=CELE_F45D11.14 PE=1 SV=1	2.64494	2.49465	1.28195
O02357	Infection Response protein OS=Caenorhabditis elegans GN=irg-5 PE=1 SV=2	2.60184	#N/A	#N/A
Q18282	MEiotic SPindle OS=Caenorhabditis elegans GN=mesp-1 PE=1 SV=1	2.58733	#N/A	#N/A
Q95Q27	Cell cycle checkpoint protein hpr-9 OS=Caenorhabditis elegans GN=hpr-9 PE=1 SV=3	2.55119	#N/A	#N/A
D3KFX0	Uncharacterized protein OS=Caenorhabditis elegans GN=CELE_Y65A5A.2 PE=1 SV=1	2.53621	#N/A	#N/A
Q9NAP0	C-type LECtin OS=Caenorhabditis elegans GN=clec-190 PE=1 SV=1	2.53433	#N/A	#N/A
Q9UAW9	Uncharacterized protein OS=Caenorhabditis elegans GN=CELE_T12B3.2 PE=1 SV=1	2.5329	1.62787	#N/A
G5EDZ7	CaDmium Responsive OS=Caenorhabditis elegans GN=cdr-4 PE=1 SV=1	2.53172	#N/A	-1.59304
Q86S61	UDP-GlucuronosylTransferase OS=Caenorhabditis elegans GN=ugt-31 PE=1 SV=1	2.51449	-2.79293	-1.25356
Q19723	Uncharacterized protein OS=Caenorhabditis elegans GN=CELE_F22D6.2 PE=1 SV=1	2.51264	#N/A	-1.47816
O45146	Embryonic mRna (mRNA) Anterior OS=Caenorhabditis elegans GN=era-1 PE=1 SV=1	2.49957	2.20548	2.08445
Q93240	Uncharacterized protein OS=Caenorhabditis elegans GN=C17G1.2 PE=1 SV=1	2.4994	1.47426	-1.38313
Q9XVU2	GLutamiNe synthetase (Glutamate-ammonia ligase) OS=Caenorhabditis elegans GN=gln-5 PE=1 SV=1	2.48912	1.50223	1.60151
Q09500	Cystinosin homolog OS=Caenorhabditis elegans GN=ctns-1 PE=3 SV=2	2.48342	1.57352	1.34633
G5EBG3	CBP/p300 homolog OS=Caenorhabditis elegans GN=cbp-2 PE=1 SV=1	2.47967	1.52973	#N/A
O02208	Uncharacterized protein OS=Caenorhabditis elegans GN=C01A2.4 PE=1 SV=2	2.45407	1.42282	-1.16399
O45198	Uncharacterized protein OS=Caenorhabditis elegans GN=CELE_W09G12.7 PE=1 SV=2	2.44304	#N/A	2.04002
Q9GUC8	Uncharacterized protein OS=Caenorhabditis elegans GN=CELE_F14F9.4 PE=1 SV=1	2.41538	-1.35457	#N/A
O17687	NASP (Human Nuclear Autoantigenic Sperm Protein) homolog OS=Caenorhabditis elegans GN=nasp-2 PE=1 SV=1	2.40679	1.89066	1.61743
A0A0K3ARN9	Uncharacterized protein OS=Caenorhabditis elegans GN=CELE_Y50D4B.1 PE=1 SV=1	2.39486	1.64567	-1.83825
Q95ZP6	Uncharacterized protein OS=Caenorhabditis elegans GN=CELE_T06F4.1 PE=1 SV=1	2.36059	#N/A	#N/A
Q11103	Uncharacterized protein C02F12.8 OS=Caenorhabditis elegans GN=C02F12.8 PE=1 SV=1	2.35423	#N/A	#N/A
G5EE88	SKR-15 OS=Caenorhabditis elegans GN=skr-15 PE=2 SV=1	2.35178	2.56273	2.18585
Q18235	Securin-like protein OS=Caenorhabditis elegans GN=ify-1 PE=1 SV=1	2.32649	#N/A	-1.397
Q9XVM0	LETM1 (Leucine zipper, EF-hand, TransMembrane mitochondrial protein) homolog OS=Caenorhabditis elegans GN=letm-1 PE=1 SV=1	2.32487	1.68214	-3.82609
Q22058	Uncharacterized protein OS=Caenorhabditis elegans GN=CELE_T01C3.9 PE=4 SV=1	2.31811	1.48436	#N/A
O02331	Uncharacterized protein OS=Caenorhabditis elegans GN=CELE_T24D1.2 PE=1 SV=2	2.31042	1.5333	#N/A
G5EBG6	GEX Interacting protein OS=Caenorhabditis elegans GN=gei-3 PE=1 SV=1	2.30977	#N/A	-1.28138
Q22090	PERMeable eggshell OS=Caenorhabditis elegans GN=perm-1 PE=1 SV=1	2.30611	1.61198	-1.74548
O45603	MEiosis-to-MItosis transition associated OS=Caenorhabditis elegans GN=memi-3 PE=1 SV=1	2.26129	1.37465	#N/A
O44992	Uncharacterized protein OS=Caenorhabditis elegans GN=CELE_K09H9.2 PE=1 SV=2	2.25	1.48263	1.13266
Q20363	Stress-induced protein 1 OS=Caenorhabditis elegans GN=sip-1 PE=1 SV=1	2.23029	1.50466	1.46185
Q9UAT3	MonoCarboxylate Transporter family OS=Caenorhabditis elegans GN=mct-2 PE=1 SV=2	2.22349	1.31953	-1.36347
Q94417	C-type lectin domain-containing protein 91 OS=Caenorhabditis elegans GN=clec-91 PE=1 SV=1	2.22284	#N/A	2.13994
Q18403	Set1 WD40 repeat protein homolog OS=Caenorhabditis elegans GN=swd-2.2 PE=1 SV=1	2.20639	#N/A	1.11707
E3WIS3	Uncharacterized protein OS=Caenorhabditis elegans GN=CELE_Y48G1C.13 PE=1 SV=2	2.20218	1.80645	1.50132
G5EDY3	SKR-7 OS=Caenorhabditis elegans GN=skr-7 PE=1 SV=1	2.19435	2.60341	3.13499
Q20883	Uncharacterized protein OS=Caenorhabditis elegans GN=CELE_F56D5.3 PE=1 SV=1	2.19333	#N/A	-1.93369
A9UJN7	Microtubule-Associated Protein Homolog OS=Caenorhabditis elegans GN=maph-1.2 PE=1 SV=1	2.19308	#N/A	#N/A
G5ECB9	MEX-1 OS=Caenorhabditis elegans GN=mex-1 PE=1 SV=1	2.18675	1.39031	-1.20185
Q17966	Uncharacterized protein OS=Caenorhabditis elegans GN=C14B1.9 PE=1 SV=2	2.18496	1.35064	#N/A
P34567	General transcription factor IIH subunit 2 OS=Caenorhabditis elegans GN=T16H12.4 PE=3 SV=3	2.18453	#N/A	#N/A
H2L0A8	Uncharacterized protein OS=Caenorhabditis elegans GN=CELE_H05C05.1 PE=1 SV=1	2.18265	1.30822	#N/A
Q21355	Glutathione S-transferase 4 OS=Caenorhabditis elegans GN=gst-4 PE=2 SV=1	2.18162	1.61053	1.18988
Q19699	Glutamine-Fructose 6-phosphate AminoTransferase homolog OS=Caenorhabditis elegans GN=gfat-2 PE=1 SV=1	2.17152	#N/A	#N/A
H2L0G8	Uncharacterized protein OS=Caenorhabditis elegans GN=CELE_M01H9.3 PE=1 SV=1	2.17014	2.0157	-1.36949
Q9TXM1	Uncharacterized protein OS=Caenorhabditis elegans GN=meg-3 PE=4 SV=1	2.16537	1.63693	1.39142
G5EBV6	PGL-3 OS=Caenorhabditis elegans GN=pgl-3 PE=1 SV=1	2.14321	1.19949	#N/A
Q9U309	Purple acid phosphatase OS=Caenorhabditis elegans GN=CELE_Y105C5B.15 PE=1 SV=1	2.13678	-1.38039	-1.69603
G5EBF4	Uncharacterized protein OS=Caenorhabditis elegans GN=CELE_T28H10.3 PE=1 SV=1	2.1277	1.34187	#N/A
O62204	Uncharacterized protein OS=Caenorhabditis elegans GN=CELE_F32B4.2 PE=1 SV=2	2.12294	1.73182	#N/A
Q21712	Uncharacterized protein OS=Caenorhabditis elegans GN=CELE_R04D3.2 PE=1 SV=1	2.10177	1.62871	#N/A
C6KRN1	Suppressor of aph-1 OS=Caenorhabditis elegans GN=sao-1 PE=1 SV=1	2.09494	#N/A	-1.09989
G4S3P8	Seven TM Receptor OS=Caenorhabditis elegans GN=str-176 PE=1 SV=1	2.08706	#N/A	-2.00807
Q9XXH7	Uncharacterized protein OS=Caenorhabditis elegans GN=CELE_Y17G7B.17 PE=1 SV=2	2.0757	1.29322	#N/A
Q18426	PeRoXisome assembly factor OS=Caenorhabditis elegans GN=prx-5 PE=1 SV=1	2.0747	#N/A	#N/A
Q20660	Heat Shock Protein OS=Caenorhabditis elegans GN=hsp-17 PE=1 SV=1	2.07381	-1.29174	-1.85863
Q23031	Uncharacterized protein OS=Caenorhabditis elegans GN=CELE_R09F10.8 PE=1 SV=3	2.06679	#N/A	-1.28125
O45144	Uncharacterized protein OS=Caenorhabditis elegans GN=C34H4.1 PE=1 SV=3	2.06417	#N/A	-1.52956
H2L2H3	GLutamiNAse OS=Caenorhabditis elegans GN=glna-1 PE=1 SV=1	2.06331	#N/A	-1.72784
Q400L6	Uncharacterized protein OS=Caenorhabditis elegans GN=CELE_H06H21.11 PE=1 SV=2	2.04413	1.65145	#N/A
O44144	PERMeable eggshell OS=Caenorhabditis elegans GN=perm-4 PE=1 SV=2	2.03708	#N/A	-1.28438
P10299	Glutathione S-transferase P OS=Caenorhabditis elegans GN=gst-1 PE=1 SV=1	2.02216	-1.13317	-1.18052
Q22207	Uncharacterized protein OS=Caenorhabditis elegans GN=CELE_T05A7.1 PE=1 SV=1	2.01727	#N/A	#N/A
Q965N6	SPSB (SPry and Socs Box) family OS=Caenorhabditis elegans GN=spsb-1 PE=4 SV=3	2.01432	1.56416	-1.35858
Q9XUR4	Uncharacterized protein OS=Caenorhabditis elegans GN=CELE_T05F1.2 PE=1 SV=1	2.0064	1.49356	1.34219
H2KZ57	C-type LECtin OS=Caenorhabditis elegans GN=clec-88 PE=1 SV=1	2.00414	2.29707	1.97551
G5EC86	CCCH-type zinc finger protein oma-1 OS=Caenorhabditis elegans GN=oma-1 PE=1 SV=1	2.00399	#N/A	-1.1683
O01615	Acidic leucine-rich nuclear phosphoprotein 32-related protein 2 OS=Caenorhabditis elegans GN=T19H12.2 PE=3 SV=1	2.00302	1.50137	1.60293
Q09314	Pseudocleavage protein nop-1 OS=Caenorhabditis elegans GN=nop-1 PE=2 SV=2	1.99847	1.20897	#N/A
Q22436	SeQueSTosome related OS=Caenorhabditis elegans GN=sqst-1 PE=1 SV=2	1.98534	#N/A	#N/A
O16265	Uncharacterized protein OS=Caenorhabditis elegans GN=CELE_F40A3.2 PE=1 SV=1	1.98385	1.93033	-1.43186
O62390	Uncharacterized protein OS=Caenorhabditis elegans GN=CELE_W01F3.2 PE=1 SV=1	1.97713	#N/A	#N/A
P91398	C. Elegans Y-box OS=Caenorhabditis elegans GN=cey-3 PE=1 SV=1	1.97627	1.2735	-1.13119
H2L0F2	Uncharacterized protein OS=Caenorhabditis elegans GN=CELE_K07E8.6 PE=1 SV=1	1.96503	1.66532	-1.26163
Q9GYL4	Uncharacterized protein OS=Caenorhabditis elegans GN=CELE_R04E5.8 PE=1 SV=1	1.96267	#N/A	#N/A
P91011	Uncharacterized protein OS=Caenorhabditis elegans GN=C01G8.1 PE=1 SV=1	1.95942	1.30407	#N/A
E1B6R8	EMC Endoplasmic Membrane protein Complex (Yeast EMC) homolog OS=Caenorhabditis elegans GN=emc-5 PE=1 SV=1	1.95236	#N/A	#N/A
O16202	Lysozyme-like protein 7 OS=Caenorhabditis elegans GN=lys-7 PE=2 SV=1	1.94254	1.32818	#N/A
G5EFL0	Poly(A) RNA polymerase gld-4 OS=Caenorhabditis elegans GN=gld-4 PE=1 SV=1	1.93914	1.20507	-1.16249
P34655	UPF0057 membrane protein ZK632.10 OS=Caenorhabditis elegans GN=ZK632.10 PE=3 SV=2	1.93015	#N/A	#N/A
O17850	Ataxin-3 homolog OS=Caenorhabditis elegans GN=atx-3 PE=1 SV=1	1.92815	1.49226	1.17681
A0A1D3PDA8	Uncharacterized protein OS=Caenorhabditis elegans GN=CELE_Y41C4A.32 PE=1 SV=1	1.92719	#N/A	-1.44972
Q19360	NEDD8-activating enzyme E1 catalytic subunit OS=Caenorhabditis elegans GN=rfl-1 PE=1 SV=2	1.91322	#N/A	#N/A
Q21126	Uncharacterized protein OS=Caenorhabditis elegans GN=meg-1 PE=1 SV=2	1.88773	#N/A	1.26281
Q9XUB2	Zinc finger protein mex-5 OS=Caenorhabditis elegans GN=mex-5 PE=1 SV=1	1.88607	1.21326	#N/A
Q20177	Uncharacterized protein OS=Caenorhabditis elegans GN=CELE_F38E9.1 PE=1 SV=2	1.88045	#N/A	#N/A
G5EET2	DeoxyUTPase OS=Caenorhabditis elegans GN=dut-1 PE=1 SV=1	1.87572	1.67499	1.30875
Q9XUB3	Meiotic recombination protein rec-8 OS=Caenorhabditis elegans GN=rec-8 PE=1 SV=1	1.87322	1.76554	#N/A
H2KYS1	Heat Shock Protein OS=Caenorhabditis elegans GN=hsp-43 PE=1 SV=1	1.87159	1.68324	1.29037
Q19536	Uncharacterized protein OS=Caenorhabditis elegans GN=CELE_F18A1.7 PE=1 SV=2	1.85294	1.487	1.78548
Q9XVS3	C-type lectin domain-containing protein 87 OS=Caenorhabditis elegans GN=clec-87 PE=1 SV=1	1.84951	2.40144	3.36422
O17893	Uncharacterized protein OS=Caenorhabditis elegans GN=CELE_F55B11.3 PE=1 SV=3	1.8446	1.18457	#N/A
G5EC69	Protein-tyrosine-phosphatase OS=Caenorhabditis elegans GN=CELE_T13H5.1 PE=1 SV=1	1.84304	#N/A	#N/A
O17807	CYtochrome P450 family OS=Caenorhabditis elegans GN=cyp-13a12 PE=3 SV=1	1.84194	#N/A	1.17142
Q9XUF0	Uncharacterized protein OS=Caenorhabditis elegans GN=CELE_F52B11.5 PE=1 SV=1	1.84158	#N/A	-1.42549
Q20864	Uncharacterized protein OS=Caenorhabditis elegans GN=CELE_F56C9.3 PE=1 SV=2	1.83648	1.42257	1.24125
Q9TYT8	Uncharacterized protein OS=Caenorhabditis elegans GN=CELE_W05F2.3 PE=1 SV=1	1.83598	#N/A	#N/A
O44191	Receptor Mediated Endocytosis OS=Caenorhabditis elegans GN=rme-2 PE=1 SV=3	1.8299	1.27636	#N/A
Q95ZS2	Tyrosine decarboxylase OS=Caenorhabditis elegans GN=tdc-1 PE=2 SV=1	1.8262	1.5551	1.07811
Q20316	Uncharacterized protein OS=Caenorhabditis elegans GN=CELE_F42A9.3 PE=1 SV=1	1.82425	#N/A	-1.5458
U4PC59	Uncharacterized protein OS=Caenorhabditis elegans GN=lin-26 PE=1 SV=1	1.82272	1.46116	#N/A
G5EDZ9	Cystatin OS=Caenorhabditis elegans GN=cpi-1 PE=1 SV=1	1.82205	-1.4731	-1.8532
Q20757	Pumilio domain-containing protein 5 OS=Caenorhabditis elegans GN=puf-5 PE=2 SV=1	1.82061	1.24821	-1.26808
Q22349	Uncharacterized protein OS=Caenorhabditis elegans GN=CELE_T08H10.3 PE=4 SV=1	1.81886	#N/A	-1.41819
Q21194	Guanine nucleotide exchange factor rei-2 OS=Caenorhabditis elegans GN=rei-2 PE=1 SV=2	1.81193	#N/A	#N/A
O01991	Eukaryotic elongation factor 2 kinase OS=Caenorhabditis elegans GN=efk-1 PE=1 SV=1	1.8024	#N/A	-1.29718
Q18453	Uncharacterized protein OS=Caenorhabditis elegans GN=rsd-3 PE=1 SV=1	1.80227	1.26606	-1.62777
G5ECC0	Kinesin-like protein OS=Caenorhabditis elegans GN=klp-16 PE=1 SV=1	1.79864	1.34939	#N/A
Q19680	Phosphoacetylglucosamine mutase OS=Caenorhabditis elegans GN=CELE_F21D5.1 PE=1 SV=1	1.79635	1.27864	1.20177
Q9XWM1	One IG domain OS=Caenorhabditis elegans GN=oig-2 PE=1 SV=1	1.79368	1.50335	#N/A
Q336L1	Uncharacterized protein OS=Caenorhabditis elegans GN=B0205.13 PE=1 SV=1	1.78534	2.88925	2.29901
Q9U256	Phospholipase A2-like protein Y52B11A.8 OS=Caenorhabditis elegans GN=Y52B11A.8 PE=1 SV=1	1.78212	#N/A	-1.44042
G5EDA3	CENP-C-like protein HCP-4 OS=Caenorhabditis elegans GN=hcp-4 PE=1 SV=1	1.78148	1.40509	#N/A
Q09610	Probable galaptin lec-8 OS=Caenorhabditis elegans GN=lec-8 PE=2 SV=2	1.77908	1.40489	#N/A
Q22250	Uncharacterized protein OS=Caenorhabditis elegans GN=CELE_T06D8.3 PE=1 SV=1	1.77827	#N/A	#N/A
O16291	Uncharacterized protein OS=Caenorhabditis elegans GN=CELE_F32D1.7 PE=1 SV=1	1.77565	1.57781	1.29142
F5GUH2	Uncharacterized protein OS=Caenorhabditis elegans GN=CELE_W05B5.1 PE=1 SV=1	1.77391	1.41383	-1.20155
Q9BKQ5	Rab GDP dissociation inhibitor OS=Caenorhabditis elegans GN=rep-1 PE=1 SV=1	1.76996	#N/A	-1.36674
O45926	CYclin B OS=Caenorhabditis elegans GN=cyb-2.1 PE=1 SV=2	1.76444	#N/A	#N/A
O46009	Uncharacterized protein OS=Caenorhabditis elegans GN=CELE_ZK228.3 PE=1 SV=2	1.76405	#N/A	-1.6762
Q4R165	Uncharacterized protein OS=Caenorhabditis elegans GN=CELE_Y54G2A.45 PE=1 SV=2	1.75589	#N/A	#N/A
O16215	Uncharacterized protein OS=Caenorhabditis elegans GN=CELE_F17A9.5 PE=1 SV=1	1.75413	1.48984	#N/A
P91306	C. Elegans Y-box OS=Caenorhabditis elegans GN=cey-2 PE=1 SV=1	1.7508	1.27374	#N/A
Q09967	EGG sterile (Unfertilizable) OS=Caenorhabditis elegans GN=egg-1 PE=1 SV=2	1.74779	1.33322	#N/A
Q20616	Peroxidase skpo-1 OS=Caenorhabditis elegans GN=skpo-1 PE=2 SV=1	1.74661	1.17993	-1.15309
O17562	C-type LECtin OS=Caenorhabditis elegans GN=clec-223 PE=1 SV=2	1.74508	#N/A	1.2379
Q965Z4	Uncharacterized protein OS=Caenorhabditis elegans GN=CELE_ZK105.1 PE=1 SV=1	1.74118	1.80261	1.28845
Q18253	Dipeptidyl peptidase family member 2 OS=Caenorhabditis elegans GN=dpf-2 PE=1 SV=1	1.73901	#N/A	-1.32302
Q18494	Microtubule-Associated Protein Homolog OS=Caenorhabditis elegans GN=maph-1.3 PE=1 SV=2	1.73719	1.45001	1.18515
H2L0E6	MonoCarboxylate Transporter family OS=Caenorhabditis elegans GN=mct-4 PE=1 SV=1	1.73399	1.38101	#N/A
O01323	UPF0729 protein F18A11.3 OS=Caenorhabditis elegans GN=F18A11.3 PE=3 SV=2	1.71976	#N/A	-1.54355
Q20603	SCP-Like extracellular protein OS=Caenorhabditis elegans GN=scl-2 PE=1 SV=1	1.71851	1.55498	1.71757
O45017	Uncharacterized protein OS=Caenorhabditis elegans GN=CELE_W01B11.6 PE=1 SV=2	1.71167	#N/A	-1.83678
Q9U489	Protein lin-41 OS=Caenorhabditis elegans GN=lin-41 PE=1 SV=1	1.71	1.29685	-1.14302
Q20753	Uncharacterized protein OS=Caenorhabditis elegans GN=CELE_F54C9.3 PE=1 SV=1	1.71	#N/A	-1.52722
Q18094	Suppressor of ZYg-1 OS=Caenorhabditis elegans GN=szy-20 PE=1 SV=3	1.70791	#N/A	-1.31641
G5ECA2	Uncharacterized protein OS=Caenorhabditis elegans GN=CELE_F29C6.1 PE=1 SV=1	1.70753	1.85391	#N/A
Q9N3X4	Uncharacterized protein OS=Caenorhabditis elegans GN=CELE_Y43B11AR.1 PE=1 SV=3	1.70547	#N/A	#N/A
H2KZK4	Uncharacterized protein OS=Caenorhabditis elegans GN=CELE_F36D4.5 PE=1 SV=1	1.70277	#N/A	#N/A
G5EFQ1	Isopentenyl-diphosphate isomerase OS=Caenorhabditis elegans GN=idi-1 PE=1 SV=1	1.70263	1.235	-1.09449
Q965W3	Catechol-O-MethylTransferase family OS=Caenorhabditis elegans GN=comt-3 PE=1 SV=2	1.70047	#N/A	#N/A
Q9XUW8	Arsenite Inducible Protein OS=Caenorhabditis elegans GN=aip-1 PE=1 SV=1	1.69966	-1.86298	#N/A
P34560	Regulator of microtubule dynamics protein 1 OS=Caenorhabditis elegans GN=rmd-1 PE=1 SV=2	1.69894	#N/A	1.31738
Q17645	p-GlycoProtein related OS=Caenorhabditis elegans GN=pgp-5 PE=1 SV=2	1.69551	-1.18668	-2.20246
Q21740	Yeast Enhancer of DeCapping homolog OS=Caenorhabditis elegans GN=edc-3 PE=1 SV=1	1.6936	1.2627	1.12079
Q21713	Uncharacterized protein OS=Caenorhabditis elegans GN=CELE_R04D3.3 PE=1 SV=1	1.69042	#N/A	#N/A
P04970	Glyceraldehyde-3-phosphate dehydrogenase 1 OS=Caenorhabditis elegans GN=gpd-1 PE=3 SV=1	1.68715	#N/A	1.31401
O76836	Uncharacterized protein OS=Caenorhabditis elegans GN=CELE_T19D12.4 PE=1 SV=1	1.68371	-1.49578	-1.97614
Q23196	Uncharacterized protein OS=Caenorhabditis elegans GN=CELE_W06B4.1 PE=1 SV=1	1.68166	1.49956	1.47095
Q21734	Putative ribosomal protein S6 kinase alpha-1 OS=Caenorhabditis elegans GN=rskn-1 PE=3 SV=4	1.67699	1.33226	-1.28324
G5EF05	Uncharacterized protein OS=Caenorhabditis elegans GN=CELE_W07E11.1 PE=1 SV=1	1.67525	#N/A	1.25774
G5EFE3	Uncharacterized protein OS=Caenorhabditis elegans GN=CELE_H03A11.2 PE=1 SV=2	1.67468	#N/A	-1.39622
Q9U2G4	PUF (Pumilio/FBF) domain-containing OS=Caenorhabditis elegans GN=puf-3 PE=1 SV=1	1.6739	1.5432	#N/A
O44658	CYtochrome P450 family OS=Caenorhabditis elegans GN=cyp-34a8 PE=1 SV=2	1.66987	#N/A	#N/A
Q9U315	Uncharacterized protein OS=Caenorhabditis elegans GN=CELE_Y105C5B.5 PE=1 SV=1	1.66549	#N/A	-1.13799
A5Z2T6	Uncharacterized protein OS=Caenorhabditis elegans GN=CELE_D1081.7 PE=1 SV=1	1.65934	#N/A	#N/A
Q966L9	ATP-dependent RNA helicase glh-2 OS=Caenorhabditis elegans GN=glh-2 PE=1 SV=1	1.65795	1.23094	#N/A
O02254	FERM domain (Protein4.1-ezrin-radixin-moesin) family OS=Caenorhabditis elegans GN=frm-10 PE=1 SV=1	1.65685	#N/A	#N/A
Q17626	SPerm CHromatin enriched OS=Caenorhabditis elegans GN=spch-1 PE=1 SV=1	1.65299	#N/A	#N/A
O45526	Uncharacterized protein OS=Caenorhabditis elegans GN=lsy-27 PE=1 SV=1	1.65298	#N/A	1.70813
Q17525	TEStin (Human testis-derived transcript) homolog OS=Caenorhabditis elegans GN=tes-1 PE=1 SV=1	1.65217	#N/A	-1.39642
A3QMB7	Uncharacterized protein OS=Caenorhabditis elegans GN=C42C1.8 PE=1 SV=1	1.64685	#N/A	#N/A
Q22508	Uncharacterized protein OS=Caenorhabditis elegans GN=tag-18 PE=1 SV=1	1.64619	#N/A	#N/A
Q9XWS0	Spindle and kinetochore-associated protein 1 OS=Caenorhabditis elegans GN=ska-1 PE=1 SV=1	1.64558	1.44113	#N/A
Q45EK1	TransThyretin-Related family domain OS=Caenorhabditis elegans GN=ttr-36 PE=1 SV=2	1.64201	#N/A	#N/A
O02129	Uncharacterized protein OS=Caenorhabditis elegans GN=CELE_E03H12.7 PE=1 SV=1	1.63938	#N/A	-1.19833
H2KYG0	Uncharacterized protein OS=Caenorhabditis elegans GN=CELE_H20E11.3 PE=1 SV=1	1.6359	#N/A	#N/A
G5EGT6	CYtochrome P450 family OS=Caenorhabditis elegans GN=cyp-31a2 PE=1 SV=1	1.63574	#N/A	1.1813
Q23459	Uncharacterized protein OS=Caenorhabditis elegans GN=CELE_ZK287.7 PE=1 SV=2	1.63443	#N/A	#N/A
Q9TYW7	GRounDhog (Hedgehog-like family) OS=Caenorhabditis elegans GN=grd-3 PE=1 SV=2	1.63031	1.38134	1.16889
D4PH96	ATX (Ataxin) related OS=Caenorhabditis elegans GN=atx-2 PE=1 SV=1	1.62894	1.20535	-1.22561
Q9N304	Uncharacterized protein OS=Caenorhabditis elegans GN=CELE_Y65B4BL.4 PE=1 SV=1	1.62755	#N/A	#N/A
Q10020	Uncharacterized protein T28D9.1 OS=Caenorhabditis elegans GN=T28D9.1 PE=4 SV=2	1.62644	#N/A	#N/A
O01322	Pumilio domain-containing protein 6 OS=Caenorhabditis elegans GN=puf-6 PE=2 SV=1	1.62455	#N/A	#N/A
P45970	Spindle apparatus protein lin-5 OS=Caenorhabditis elegans GN=lin-5 PE=1 SV=2	1.6245	1.34883	#N/A
Q9UAZ6	Uncharacterized protein OS=Caenorhabditis elegans GN=CELE_Y4C6B.5 PE=1 SV=2	1.62301	#N/A	#N/A
G5EFB5	CPN-1 OS=Caenorhabditis elegans GN=cpn-1 PE=1 SV=1	1.61806	#N/A	#N/A
Q19980	GTP cyclohydrolase 1 OS=Caenorhabditis elegans GN=cat-4 PE=1 SV=1	1.61737	#N/A	#N/A
Q09EE9	Uncharacterized protein OS=Caenorhabditis elegans GN=CELE_W01A8.2 PE=3 SV=1	1.61423	#N/A	#N/A
O44400	Protein F37C4.5 OS=Caenorhabditis elegans GN=F37C4.5 PE=1 SV=3	1.60899	#N/A	-1.26997
Q18905	GTP-binding protein cgp-1 OS=Caenorhabditis elegans GN=cgp-1 PE=2 SV=2	1.60784	1.19646	#N/A
O45719	Uncharacterized protein OS=Caenorhabditis elegans GN=CELE_R11H6.2 PE=1 SV=1	1.60353	#N/A	#N/A
Q19431	Uncharacterized protein OS=Caenorhabditis elegans GN=CELE_F13H8.3 PE=1 SV=2	1.60098	#N/A	-1.34655
P90761	Putative stoned B-like protein OS=Caenorhabditis elegans GN=unc-41 PE=3 SV=2	1.60019	#N/A	#N/A
Q9TXQ6	Uncharacterized protein OS=Caenorhabditis elegans GN=CELE_T04G9.7 PE=1 SV=2	1.60009	#N/A	#N/A
O45952	Chromosome segregation and cytokinesis defective protein 1 OS=Caenorhabditis elegans GN=csc-1 PE=1 SV=1	1.59996	1.46826	1.46224
Q20128	EXOSome (Multiexonuclease complex) component OS=Caenorhabditis elegans GN=exos-9 PE=1 SV=2	1.59871	#N/A	-1.28065
Q7YTH5	TAF (TBP-associated transcription factor) family OS=Caenorhabditis elegans GN=taf-8 PE=1 SV=1	1.59844	#N/A	#N/A
O02289	Uncharacterized protein OS=Caenorhabditis elegans GN=gla-3 PE=1 SV=4	1.59821	1.19191	-1.31055
C5NU64	Uncharacterized protein OS=Caenorhabditis elegans GN=CELE_Y34B4A.8 PE=1 SV=1	1.59748	1.31328	-1.45788
Q21127	Uncharacterized protein OS=Caenorhabditis elegans GN=meg-2 PE=1 SV=2	1.5968	#N/A	#N/A
O62486	NanOS related OS=Caenorhabditis elegans GN=nos-3 PE=1 SV=1	1.59639	#N/A	#N/A
P91400	Kinesin-like protein OS=Caenorhabditis elegans GN=klp-15 PE=1 SV=1	1.59584	1.30929	#N/A
Q8T666	CUP-5L OS=Caenorhabditis elegans GN=cup-5 PE=1 SV=1	1.5952	#N/A	#N/A
Q23295	Mitochondrial Processing Peptidase Beta OS=Caenorhabditis elegans GN=mppb-1 PE=1 SV=2	1.59358	1.20727	#N/A
O45599	Chitin-Binding Domain protein OS=Caenorhabditis elegans GN=cbd-1 PE=1 SV=2	1.5927	1.29546	1.13651
G5EDE7	TPX2 (Targeting Protein for Xenopus Klp2)-Like OS=Caenorhabditis elegans GN=tpxl-1 PE=1 SV=1	1.59224	#N/A	1.49634
Q20123	Ectopic P granules protein 4 OS=Caenorhabditis elegans GN=epg-4 PE=2 SV=1	1.59013	#N/A	#N/A
G5ECQ3	Serine/threonine-protein kinase sel-5 OS=Caenorhabditis elegans GN=sel-5 PE=2 SV=1	1.58943	1.29699	#N/A
H2KYI7	CDC-42 Guanine nucleotide Exchange Factor OS=Caenorhabditis elegans GN=cgef-1 PE=4 SV=2	1.587	#N/A	#N/A
Q09436	Zinc finger protein mex-6 OS=Caenorhabditis elegans GN=mex-6 PE=1 SV=3	1.58649	#N/A	#N/A
V6CLQ8	Prion-like-(Q/N-rich)-domain-bearing protein OS=Caenorhabditis elegans GN=pqn-22 PE=1 SV=1	1.5782	#N/A	1.13948
P90920	Leucine-rich repeat-containing protein egg-6 OS=Caenorhabditis elegans GN=egg-6 PE=2 SV=2	1.5774	#N/A	#N/A
O45496	Uncharacterized protein OS=Caenorhabditis elegans GN=CELE_F39B2.3 PE=1 SV=1	1.57647	1.08572	1.11943
O62275	Piwi-like protein OS=Caenorhabditis elegans GN=wago-4 PE=1 SV=1	1.57456	1.14606	-1.06228
Q18909	C/EBP (CCAAT/enhancer-binding protein) homolog OS=Caenorhabditis elegans GN=cebp-1 PE=1 SV=2	1.57222	#N/A	#N/A
O16628	Uncharacterized protein OS=Caenorhabditis elegans GN=CELE_K02F6.7 PE=1 SV=2	1.57063	1.31279	1.31184
O62118	Uncharacterized protein OS=Caenorhabditis elegans GN=C53A5.13 PE=1 SV=3	1.57015	1.34117	#N/A
Q19393	Uncharacterized protein OS=Caenorhabditis elegans GN=CELE_F13D12.5 PE=1 SV=1	1.569	#N/A	#N/A
O44740	Meiotic spindle formation protein 2 OS=Caenorhabditis elegans GN=mei-2 PE=1 SV=1	1.56711	#N/A	#N/A
P91416	1,2-dihydroxy-3-keto-5-methylthiopentene dioxygenase homolog 1 OS=Caenorhabditis elegans GN=T01D1.4 PE=3 SV=1	1.56661	1.10509	#N/A
P91253	Probable glutathione S-transferase 7 OS=Caenorhabditis elegans GN=gst-7 PE=3 SV=1	1.56564	1.10472	1.15771
G5EDI2	Reticulon-like protein OS=Caenorhabditis elegans GN=ret-1 PE=1 SV=1	1.56473	#N/A	#N/A
P91001	COP9 signalosome complex subunit 5 OS=Caenorhabditis elegans GN=csn-5 PE=1 SV=1	1.56414	1.29578	1.09022
Q18320	Suppressor of ZYg-1 OS=Caenorhabditis elegans GN=szy-4 PE=1 SV=4	1.56194	#N/A	-1.14852
G5EE37	InCenP homolog OS=Caenorhabditis elegans GN=icp-1 PE=1 SV=1	1.5554	1.77982	1.41601
Q20576	Prion-like-(Q/N-rich)-domain-bearing protein OS=Caenorhabditis elegans GN=pqn-39 PE=1 SV=2	1.55366	#N/A	#N/A
O17602	Uncharacterized protein OS=Caenorhabditis elegans GN=C25D7.10 PE=4 SV=3	1.55273	#N/A	-1.17382
Q9NEQ0	Omega-3 fatty acid desaturase fat-1 OS=Caenorhabditis elegans GN=fat-1 PE=2 SV=1	1.55252	#N/A	#N/A
Q20402	EGG sterile (Unfertilizable) OS=Caenorhabditis elegans GN=egg-3 PE=1 SV=1	1.55206	1.22986	#N/A
Q9N5K3	Uncharacterized protein OS=Caenorhabditis elegans GN=syp-4 PE=1 SV=1	1.55102	1.32277	-1.13022
G5EEG6	Carrier protein (C2) OS=Caenorhabditis elegans GN=CELE_T09F3.2 PE=1 SV=1	1.54842	1.29119	#N/A
G5EBE7	Cation transporting ATPase OS=Caenorhabditis elegans GN=catp-1 PE=1 SV=1	1.54841	#N/A	-1.51953
O45227	Uncharacterized protein OS=Caenorhabditis elegans GN=B0513.4 PE=1 SV=1	1.548	#N/A	#N/A
Q9XWG3	5'-tyrosyl-DNA phosphodiesterase OS=Caenorhabditis elegans GN=Y63D3A.4 PE=1 SV=1	1.54673	#N/A	#N/A
Q19130	Glutamine-Fructose 6-phosphate AminoTransferase homolog OS=Caenorhabditis elegans GN=gfat-1 PE=1 SV=1	1.54669	#N/A	#N/A
Q8IU00	PUF (Pumilio/FBF) domain-containing OS=Caenorhabditis elegans GN=puf-11 PE=1 SV=1	1.54653	1.231	#N/A
P91276	Importin subunit alpha-2 OS=Caenorhabditis elegans GN=ima-2 PE=1 SV=1	1.54647	1.30747	1.33276
Q18144	Uncharacterized protein OS=Caenorhabditis elegans GN=C25A8.2 PE=1 SV=2	1.54642	1.25872	#N/A
G5EE40	SeRPin OS=Caenorhabditis elegans GN=srp-1 PE=1 SV=1	1.54641	#N/A	#N/A
Q09348	Uncharacterized protein T05H10.4 OS=Caenorhabditis elegans GN=T05H10.4 PE=4 SV=1	1.54576	1.89662	3.43285
Q10953	Armadillo repeat-containing protein wrm-1 OS=Caenorhabditis elegans GN=wrm-1 PE=1 SV=2	1.54547	1.29333	#N/A
Q8MYM4	Uncharacterized protein OS=Caenorhabditis elegans GN=CELE_Y39B6A.42 PE=1 SV=1	1.54454	#N/A	-1.2786
Q17758	Peptide transporter family 2 OS=Caenorhabditis elegans GN=pept-2 PE=1 SV=2	1.54021	#N/A	#N/A
Q9XXF9	Uncharacterized protein OS=Caenorhabditis elegans GN=CELE_Y37A1B.5 PE=1 SV=1	1.53996	#N/A	-1.11079
Q20643	Uncharacterized protein OS=Caenorhabditis elegans GN=CELE_F52B5.2 PE=1 SV=2	1.53935	1.23635	1.26258
Q9XWW0	C.Elegans Chromodomain protein OS=Caenorhabditis elegans GN=cec-7 PE=1 SV=1	1.53692	1.18264	#N/A
Q9N3E8	Uncharacterized protein OS=Caenorhabditis elegans GN=CELE_Y54E10A.12 PE=1 SV=1	1.53461	#N/A	-1.08969
A0A1X7RC97	Uncharacterized protein OS=Caenorhabditis elegans GN=CELE_T21F4.1 PE=1 SV=1	1.53366	#N/A	-1.30471
P90792	Uncharacterized protein OS=Caenorhabditis elegans GN=CELE_D2030.7 PE=1 SV=2	1.53005	#N/A	-1.27587
Q9XVT1	Uncharacterized protein OS=Caenorhabditis elegans GN=C15C6.4 PE=1 SV=1	1.52979	#N/A	#N/A
H2L0C9	UDP-GlucuronosylTransferase OS=Caenorhabditis elegans GN=ugt-29 PE=1 SV=1	1.52753	#N/A	#N/A
Q22992	Protein sumv-2 OS=Caenorhabditis elegans GN=sumv-2 PE=4 SV=2	1.52431	#N/A	1.32159
Q95Y72	Probable 26S proteasome complex subunit dss-1 OS=Caenorhabditis elegans GN=dss-1 PE=1 SV=2	1.51942	1.26323	1.26271
O01767	EGG sterile (Unfertilizable) OS=Caenorhabditis elegans GN=egg-4 PE=1 SV=1	1.5163	#N/A	#N/A
Q21352	Translocon-associated protein subunit beta OS=Caenorhabditis elegans GN=CELE_K08F4.3 PE=1 SV=1	1.51607	#N/A	#N/A
Q304E5	Uncharacterized protein OS=Caenorhabditis elegans GN=pgl-1 PE=1 SV=1	1.5157	1.18346	-1.05057
P91409	Putative syntaxin-4 OS=Caenorhabditis elegans GN=syx-4 PE=1 SV=1	1.51488	1.20106	#N/A
Q9TXZ6	UDP-GlucuronosylTransferase OS=Caenorhabditis elegans GN=ugt-13 PE=1 SV=2	1.51472	1.43036	1.2461
Q75MI6	Uncharacterized protein OS=Caenorhabditis elegans GN=CELE_Y94H6A.10 PE=1 SV=1	1.51251	-1.28367	-1.30172
H2KYE2	Uncharacterized protein OS=Caenorhabditis elegans GN=CELE_F26F12.3 PE=1 SV=1	1.51008	1.38799	#N/A
Q9GPA1	Uncharacterized protein OS=Caenorhabditis elegans GN=CELE_F48E3.4 PE=1 SV=3	1.50923	#N/A	#N/A
A0A0K3AUI7	Uncharacterized protein OS=Caenorhabditis elegans GN=CELE_F56E10.1 PE=1 SV=1	1.50881	#N/A	#N/A
A5Z2W3	Uncharacterized protein OS=Caenorhabditis elegans GN=CELE_R13H4.2 PE=1 SV=1	1.50875	#N/A	#N/A
A0A1C3NSQ4	Uncharacterized protein OS=Caenorhabditis elegans GN=CELE_Y56A3A.31 PE=1 SV=1	1.50842	#N/A	#N/A
A0A0U1RML5	Piwi-like protein OS=Caenorhabditis elegans GN=sago-2 PE=1 SV=1	1.50837	#N/A	-1.3733
G5EC27	Glucosamine phosphate N-Acetyl transferase OS=Caenorhabditis elegans GN=gna-2 PE=1 SV=1	1.50656	#N/A	#N/A
L8E917	Related to yeast Vacuolar Protein Sorting factor OS=Caenorhabditis elegans GN=vps-26 PE=1 SV=1	1.50578	1.14848	#N/A
O45819	GlYcoGenin like OS=Caenorhabditis elegans GN=gyg-2 PE=1 SV=1	1.50568	#N/A	1.37883
O76387	Probable peptidyl-tRNA hydrolase 2 OS=Caenorhabditis elegans GN=C24G6.8 PE=3 SV=1	1.50318	1.17695	#N/A
O62188	Uncharacterized protein OS=Caenorhabditis elegans GN=CELE_F31B9.3 PE=4 SV=2	1.50291	#N/A	#N/A
Q9U1S2	Bypass of Response to Pheromone in yeast OS=Caenorhabditis elegans GN=brp-1 PE=1 SV=1	1.5028	1.31045	-1.4015
P30429	Cell death protein 4 OS=Caenorhabditis elegans GN=ced-4 PE=1 SV=2	1.49874	#N/A	#N/A
Q95YC6	Uncharacterized protein OS=Caenorhabditis elegans GN=C45B2.1 PE=1 SV=1	1.4975	#N/A	-1.33219
Q6A1T5	Uncharacterized protein OS=Caenorhabditis elegans GN=CELE_F10G8.9 PE=1 SV=1	1.49707	1.27269	1.16847
H2FLL1	Plant Late Embryo Abundant (LEA) related OS=Caenorhabditis elegans GN=lea-1 PE=1 SV=1	1.497	#N/A	#N/A
A5Z2W6	Uncharacterized protein OS=Caenorhabditis elegans GN=CELE_ZK228.4 PE=1 SV=1	1.49311	#N/A	-2.17033
Q18945	Uncharacterized protein OS=Caenorhabditis elegans GN=CELE_D1054.5 PE=4 SV=2	1.49065	#N/A	#N/A
Q9XVR7	DNA helicase OS=Caenorhabditis elegans GN=mcm-3 PE=1 SV=1	1.49016	1.35559	1.46357
Q9XW17	Cytokinesis, Apoptosis, RNA-associated OS=Caenorhabditis elegans GN=car-1 PE=1 SV=1	1.49012	1.23883	#N/A
O45431	Uncharacterized protein OS=Caenorhabditis elegans GN=CELE_F32B6.3 PE=1 SV=3	1.48883	#N/A	#N/A
Q10653	G2/mitotic-specific cyclin-B1 OS=Caenorhabditis elegans GN=cyb-1 PE=1 SV=1	1.48785	#N/A	#N/A
O62245	EXOnuclease OS=Caenorhabditis elegans GN=exo-1 PE=1 SV=2	1.48746	#N/A	-1.29633
Q20237	DRAP1 corepressor homolog OS=Caenorhabditis elegans GN=drap-1 PE=1 SV=1	1.4867	1.5523	#N/A
O17389	Thymosin beta OS=Caenorhabditis elegans GN=tth-1 PE=1 SV=2	1.48626	1.3494	-1.27554
G5EGA4	CoLlagen with Endostatin domain OS=Caenorhabditis elegans GN=cle-1 PE=1 SV=1	1.48577	#N/A	1.09342
X5MBH3	Uncharacterized protein OS=Caenorhabditis elegans GN=spe-48 PE=1 SV=1	1.48571	#N/A	-1.82001
Q9XWZ3	RAB family OS=Caenorhabditis elegans GN=rab-30 PE=1 SV=1	1.48558	1.24482	-1.30338
Q23405	MutS protein homolog him-14 OS=Caenorhabditis elegans GN=him-14 PE=1 SV=2	1.48392	#N/A	-1.26614
Q09269	Uncharacterized protein C34C12.4 OS=Caenorhabditis elegans GN=C34C12.4 PE=4 SV=2	1.48264	#N/A	-1.42887
Q9U2F1	Uncharacterized protein OS=Caenorhabditis elegans GN=CELE_Y46G5A.18 PE=1 SV=1	1.48207	#N/A	#N/A
Q9U1Q8	Uncharacterized protein OS=Caenorhabditis elegans GN=CELE_Y80D3A.9 PE=1 SV=1	1.48093	-1.08905	-1.20697
Q21629	EGG sterile (Unfertilizable) OS=Caenorhabditis elegans GN=egg-2 PE=1 SV=1	1.48069	1.1925	#N/A
G5EFJ3	Uncharacterized protein OS=Caenorhabditis elegans GN=C08E8.4 PE=1 SV=1	1.48055	#N/A	#N/A
Q20924	Sun domain-containing protein 1 OS=Caenorhabditis elegans GN=sun-1 PE=3 SV=1	1.47951	1.18487	#N/A
Q9GUM1	Uncharacterized protein OS=Caenorhabditis elegans GN=CELE_Y73E7A.1 PE=1 SV=2	1.47751	1.15504	-1.14315
O45667	Downstream Of DAF-16 (Regulated by DAF-16) OS=Caenorhabditis elegans GN=dod-17 PE=1 SV=2	1.47714	-1.48369	-2.19372
Q9GUF1	ACid Phosphatase family OS=Caenorhabditis elegans GN=acp-7 PE=1 SV=1	1.47556	#N/A	#N/A
H2FLK7	Plant Late Embryo Abundant (LEA) related OS=Caenorhabditis elegans GN=lea-1 PE=1 SV=1	1.47383	#N/A	#N/A
A5PEY0	Uncharacterized protein OS=Caenorhabditis elegans GN=CELE_Y37H2A.14 PE=1 SV=1	1.47347	3.85186	2.3159
O62336	Farnesyl DiPhosphate Synthetase OS=Caenorhabditis elegans GN=fdps-1 PE=1 SV=2	1.47336	#N/A	#N/A
P91198	Protein Phosphatase Four Regulatory subunit OS=Caenorhabditis elegans GN=ppfr-2 PE=1 SV=1	1.47326	#N/A	-1.36372
Q23237	Proteasome subunit beta type-3 OS=Caenorhabditis elegans GN=pbs-3 PE=1 SV=1	1.47269	#N/A	#N/A
Q95QC4	Serine/threonine-protein kinase zyg-8 OS=Caenorhabditis elegans GN=zyg-8 PE=1 SV=1	1.47146	#N/A	#N/A
Q9BKU8	MOdifier of protein AGgregation OS=Caenorhabditis elegans GN=moag-4 PE=1 SV=1	1.47087	#N/A	#N/A
A9CZN9	Uncharacterized protein OS=Caenorhabditis elegans GN=CELE_E01A2.1 PE=1 SV=1	1.47066	#N/A	-1.31187
Q23629	Probable 2-oxoglutarate dehydrogenase E1 component DHKTD1 homolog, mitochondrial OS=Caenorhabditis elegans GN=ogdh-2 PE=3 SV=4	1.46846	1.09052	#N/A
Q18577	Uncharacterized protein OS=Caenorhabditis elegans GN=C42D4.1 PE=1 SV=1	1.46756	-1.63329	-1.48227
Q11074	Uncharacterized protein B0416.7 OS=Caenorhabditis elegans GN=B0416.7 PE=4 SV=1	1.46674	#N/A	-1.41198
O61955	Eukaryotic translation initiation factor 4E-3 OS=Caenorhabditis elegans GN=ife-3 PE=1 SV=2	1.46434	1.17695	1.07578
O01681	Uncharacterized protein OS=Caenorhabditis elegans GN=C32F10.4 PE=4 SV=1	1.46362	#N/A	#N/A
G4SF79	Uncharacterized protein OS=Caenorhabditis elegans GN=CELE_F25E2.2 PE=1 SV=2	1.46358	#N/A	#N/A
U4PEB6	Uncharacterized protein OS=Caenorhabditis elegans GN=CELE_M4.1 PE=1 SV=1	1.46341	1.39166	-1.13665
Q93167	Uncharacterized protein OS=Caenorhabditis elegans GN=C01G10.7 PE=1 SV=1	1.46141	#N/A	#N/A
P34278	Kinetochore null protein 1 OS=Caenorhabditis elegans GN=knl-1 PE=1 SV=3	1.46077	1.57476	-1.36945
Q93695	Glutathione S-Transferase OS=Caenorhabditis elegans GN=gst-12 PE=1 SV=1	1.45955	#N/A	#N/A
E6N0V1	Ras activating factor in development Of Germline OS=Caenorhabditis elegans GN=rog-1 PE=4 SV=1	1.45885	#N/A	-1.17018
Q8WT46	Wiskott-Aldrich syndrome protein (WASP)-Interacting Protein and gene assignment OS=Caenorhabditis elegans GN=wip-1 PE=1 SV=2	1.4575	1.39875	-1.79005
Q09614	Protein patched homolog 1 OS=Caenorhabditis elegans GN=ptc-1 PE=1 SV=2	1.45741	1.24967	#N/A
Q95XP9	Protein zwilch homolog OS=Caenorhabditis elegans GN=zwl-1 PE=1 SV=1	1.45376	1.28709	1.22439
Q21209	BRCA1-associated RING domain protein 1 OS=Caenorhabditis elegans GN=brd-1 PE=1 SV=3	1.45272	1.22602	1.06922
Q18472	Uncharacterized protein OS=Caenorhabditis elegans GN=C35A5.3 PE=1 SV=3	1.4522	#N/A	#N/A
Q22947	RH (Rhesus) antigen Related OS=Caenorhabditis elegans GN=rhr-1 PE=1 SV=1	1.45214	1.31443	#N/A
Q20848	Putative pyrroline-5-carboxylate reductase OS=Caenorhabditis elegans GN=F55G1.9 PE=3 SV=1	1.45172	-1.22029	-1.57047
H2L067	Muscle EXcess OS=Caenorhabditis elegans GN=mex-3 PE=1 SV=1	1.45166	1.50205	#N/A
K8F7Z0	Uncharacterized protein OS=Caenorhabditis elegans GN=pod-1 PE=1 SV=1	1.45064	1.12729	-1.0652
Q21228	Uncharacterized protein OS=Caenorhabditis elegans GN=CELE_K04G2.9 PE=1 SV=1	1.45046	#N/A	#N/A
G5EBP5	Uncharacterized protein OS=Caenorhabditis elegans GN=CELE_ZC247.1 PE=1 SV=1	1.45021	#N/A	#N/A
G5EDQ2	HMG OS=Caenorhabditis elegans GN=hmg-12 PE=1 SV=1	1.4495	1.10528	-1.06629
O62289	TransThyretin-Related family domain OS=Caenorhabditis elegans GN=ttr-51 PE=1 SV=2	1.44895	#N/A	#N/A
O61742	26S proteasome non-ATPase regulatory subunit 4 OS=Caenorhabditis elegans GN=rpn-10 PE=2 SV=2	1.448	1.26816	1.12226
O61235	Catalase-2 OS=Caenorhabditis elegans GN=ctl-1 PE=2 SV=3	1.44743	1.12392	#N/A
H2KYU6	NPL (Yeast Nuclear Protein Localization) homolog OS=Caenorhabditis elegans GN=npl-4.1 PE=1 SV=1	1.44722	1.18131	1.10739
Q18490	Uncharacterized protein OS=Caenorhabditis elegans GN=C35D10.13 PE=1 SV=1	1.44566	1.24862	1.31156
Q9XUE6	Probable phosphomannomutase OS=Caenorhabditis elegans GN=F52B11.2 PE=3 SV=2	1.44544	1.08408	-1.24013
Q18508	Protein mel-28 OS=Caenorhabditis elegans GN=mel-28 PE=1 SV=2	1.44503	1.13981	#N/A
P91308	Uncharacterized protein OS=Caenorhabditis elegans GN=CELE_F46F11.8 PE=1 SV=2	1.44492	1.16927	#N/A
H2KZD2	Uncharacterized protein OS=Caenorhabditis elegans GN=CELE_F53C3.13 PE=1 SV=1	1.44373	#N/A	#N/A
Q564Z8	Uncharacterized protein OS=Caenorhabditis elegans GN=suds-3 PE=1 SV=1	1.44264	#N/A	1.76795
G5EC16	SMN (Human Survival Motor Neuron gene) homolog OS=Caenorhabditis elegans GN=smn-1 PE=1 SV=1	1.4413	1.26912	1.08653
O16297	DNA helicase OS=Caenorhabditis elegans GN=mcm-7 PE=1 SV=1	1.44126	1.36738	1.38796
Q960A1	Probable aldehyde oxidase gad-3 OS=Caenorhabditis elegans GN=gad-3 PE=3 SV=3	1.44067	#N/A	-1.46519
P52012	Peptidyl-prolyl cis-trans isomerase 4 OS=Caenorhabditis elegans GN=cyn-4 PE=1 SV=3	1.43941	1.19415	-1.23643
P45894	5'-AMP-activated protein kinase catalytic subunit alpha-1 OS=Caenorhabditis elegans GN=aak-1 PE=2 SV=2	1.43918	#N/A	-1.15332
Q93761	Uncharacterized oxidoreductase F53C11.3 OS=Caenorhabditis elegans GN=F53C11.3 PE=3 SV=1	1.43867	1.14062	1.1018
H2L004	LysM Domain (Peptidoglycan binding) protein OS=Caenorhabditis elegans GN=lmd-3 PE=1 SV=1	1.4376	#N/A	#N/A
Q23159	Uncharacterized protein OS=Caenorhabditis elegans GN=CELE_W04D2.4 PE=1 SV=1	1.43602	1.57508	1.17753
Q9N3S2	RNA interference defective protein 10 OS=Caenorhabditis elegans GN=rde-10 PE=1 SV=1	1.43521	1.28748	#N/A
Q86DA7	Uncharacterized protein C05B5.8 OS=Caenorhabditis elegans GN=C05B5.8 PE=4 SV=1	1.43514	#N/A	#N/A
Q18211	Regulator of chromosome condensation OS=Caenorhabditis elegans GN=ran-3 PE=4 SV=1	1.43497	1.22689	1.07809
Q95YC4	Carboxylic ester hydrolase OS=Caenorhabditis elegans GN=C52A10.1 PE=1 SV=1	1.43476	#N/A	#N/A
Q19660	Uncharacterized protein OS=Caenorhabditis elegans GN=CELE_F21C10.10 PE=1 SV=2	1.43441	#N/A	1.18924
G5ECC7	Ubiquitin carboxyl-terminal hydrolase OS=Caenorhabditis elegans GN=usp-48 PE=1 SV=1	1.43342	#N/A	1.14975
G5EFP5	Alpha-(1,3)-fucosyltransferase fut-3 OS=Caenorhabditis elegans GN=fut-3 PE=1 SV=1	1.43242	#N/A	1.18415
Q2AAC0	Uncharacterized protein OS=Caenorhabditis elegans GN=CELE_Y71H2AM.3 PE=1 SV=1	1.43151	#N/A	#N/A
P34808	Meiotic spindle formation protein mei-1 OS=Caenorhabditis elegans GN=mei-1 PE=1 SV=1	1.43028	1.15907	1.13868
Q7Z1Z1	Chondroitin sulfate synthase sqv-5 OS=Caenorhabditis elegans GN=sqv-5 PE=1 SV=1	1.43025	#N/A	-1.39643
O76388	Uncharacterized protein OS=Caenorhabditis elegans GN=syp-2 PE=1 SV=1	1.43009	#N/A	-1.28422
O18089	Uncharacterized protein OS=Caenorhabditis elegans GN=CELE_T13F3.6 PE=1 SV=2	1.42994	#N/A	-1.29673
O44476	Ribonuclease Z OS=Caenorhabditis elegans GN=hoe-1 PE=2 SV=2	1.42919	#N/A	-1.16976
Q22125	Zwei Ig domain protein zig-6 OS=Caenorhabditis elegans GN=zig-6 PE=2 SV=2	1.42905	1.68943	1.28674
O62437	Uncharacterized protein OS=Caenorhabditis elegans GN=CELE_Y41E3.8 PE=1 SV=1	1.42853	#N/A	-1.40097
Q93535	Uncharacterized protein OS=Caenorhabditis elegans GN=CELE_F20D1.3 PE=1 SV=2	1.42837	#N/A	#N/A
A0A1I6CM66	Heterodimeric GTPase Activating Protein subunit OS=Caenorhabditis elegans GN=hgap-2 PE=1 SV=1	1.42766	1.17627	#N/A
Q19495	Equilibrative Nucleoside Transporter OS=Caenorhabditis elegans GN=ent-5 PE=4 SV=1	1.42755	#N/A	-1.29859
Q8MQ25	Uncharacterized protein OS=Caenorhabditis elegans GN=CELE_F54D8.6 PE=1 SV=3	1.42661	#N/A	#N/A
A5Z2U7	Uncharacterized protein OS=Caenorhabditis elegans GN=CELE_F17B5.8 PE=1 SV=1	1.42591	#N/A	-1.59335
O62323	Uncharacterized protein OS=Caenorhabditis elegans GN=CELE_R02D5.7 PE=1 SV=2	1.42582	1.25119	-1.08967
Q9BI71	EPsiN (Endocytic protein) homolog OS=Caenorhabditis elegans GN=epn-1 PE=1 SV=1	1.42462	#N/A	-1.26202
Q20684	GaLECtin OS=Caenorhabditis elegans GN=lec-2 PE=1 SV=2	1.42367	1.16608	-1.12551
Q22592	Beclin homolog OS=Caenorhabditis elegans GN=bec-1 PE=1 SV=2	1.42302	#N/A	-1.12351
Q9N3E0	DNaJ domain (Prokaryotic heat shock protein) OS=Caenorhabditis elegans GN=dnj-28 PE=1 SV=1	1.42234	#N/A	#N/A
Q18529	Uncharacterized protein OS=Caenorhabditis elegans GN=C39D10.7 PE=1 SV=3	1.42199	#N/A	#N/A
Q9N303	Uncharacterized protein OS=Caenorhabditis elegans GN=deps-1 PE=1 SV=1	1.42169	1.16103	1.08274
G5EBI0	4D656 OS=Caenorhabditis elegans GN=4D656 PE=1 SV=1	1.42142	#N/A	#N/A
H2KZV5	Uncharacterized protein OS=Caenorhabditis elegans GN=CELE_T21H3.1 PE=1 SV=1	1.41951	#N/A	-1.74571
Q93618	Zinc finger CCCH domain-containing protein 15 homolog OS=Caenorhabditis elegans GN=F27D4.4 PE=3 SV=3	1.41934	1.32446	#N/A
O61711	RNP (RRM RNA binding domain) containing OS=Caenorhabditis elegans GN=rnp-8 PE=1 SV=1	1.41905	#N/A	-1.18641
P90859	E3 ubiquitin-protein ligase hrd-like protein 1 OS=Caenorhabditis elegans GN=hrdl-1 PE=1 SV=2	1.41738	#N/A	#N/A
Q9TYR0	Uncharacterized protein OS=Caenorhabditis elegans GN=CELE_H04M03.3 PE=1 SV=1	1.41722	1.33511	1.88821
O45060	Uncharacterized protein OS=Caenorhabditis elegans GN=C35B1.5 PE=1 SV=1	1.41695	-1.38415	-1.70345
O45247	Uncharacterized protein OS=Caenorhabditis elegans GN=C13B4.1 PE=1 SV=3	1.4165	#N/A	-1.18833
S6FN37	Uncharacterized protein OS=Caenorhabditis elegans GN=C08F8.3 PE=1 SV=1	1.41615	1.24932	-1.11286
O01477	Uncharacterized protein OS=Caenorhabditis elegans GN=C06A5.6 PE=1 SV=1	1.41612	#N/A	#N/A
Q9NAH7	AMP-Activated Kinase Beta subunit OS=Caenorhabditis elegans GN=aakb-2 PE=1 SV=1	1.41573	1.24283	-1.13309
Q19520	Chromosome Transmission Fidelity factor homolog OS=Caenorhabditis elegans GN=ctf-4 PE=1 SV=1	1.41483	#N/A	1.19481
O17365	SeRPin OS=Caenorhabditis elegans GN=srp-2 PE=1 SV=1	1.41397	#N/A	#N/A
G5ECH9	Uncharacterized protein OS=Caenorhabditis elegans GN=CELE_K08D8.6 PE=1 SV=1	1.41361	-1.44727	-1.51774
Q9UB01	Uncharacterized protein OS=Caenorhabditis elegans GN=CELE_Y4C6B.1 PE=1 SV=1	1.41344	#N/A	#N/A
G5EEW5	Uncharacterized protein OS=Caenorhabditis elegans GN=CELE_F54E12.2 PE=1 SV=1	1.41244	1.13922	#N/A
Q20881	Uncharacterized protein OS=Caenorhabditis elegans GN=CELE_F56D5.6 PE=1 SV=3	1.41051	#N/A	-1.11142
P46553	Uncharacterized protein B0285.3 OS=Caenorhabditis elegans GN=B0285.3 PE=4 SV=1	1.40964	#N/A	#N/A
Q9BIB7	HnRNP F homolog OS=Caenorhabditis elegans GN=hrpf-1 PE=1 SV=1	1.40945	#N/A	#N/A
Q21473	AQuaPorin or aquaglyceroporin related OS=Caenorhabditis elegans GN=aqp-7 PE=1 SV=2	1.40852	1.25128	1.08895
Q9N588	Thymidylate synthase OS=Caenorhabditis elegans GN=tyms-1 PE=1 SV=1	1.40833	1.2471	1.47054
Q9NH52	Histone-lysine N-methyltransferase mes-4 OS=Caenorhabditis elegans GN=mes-4 PE=1 SV=1	1.40741	1.27683	-1.08729
O01516	Uncharacterized protein OS=Caenorhabditis elegans GN=CELE_F19F10.3 PE=1 SV=2	1.40704	#N/A	#N/A
Q09285	KH domain-containing protein akap-1 OS=Caenorhabditis elegans GN=akap-1 PE=3 SV=2	1.40692	1.21457	-1.162
O16485	Uncharacterized protein OS=Caenorhabditis elegans GN=B0238.9 PE=4 SV=2	1.40647	#N/A	#N/A
G5EG18	Cell death-related nuclease 2 OS=Caenorhabditis elegans GN=crn-2 PE=1 SV=1	1.40535	#N/A	1.21003
P46582	Protein sumv-1 OS=Caenorhabditis elegans GN=sumv-1 PE=2 SV=2	1.40518	1.18162	1.24069
Q9N369	Autophagy-related protein 3 OS=Caenorhabditis elegans GN=atg-3 PE=1 SV=1	1.40449	#N/A	#N/A
Q9XUS7	Transducer of Cdc42-dependent actin assembly protein 2 homolog OS=Caenorhabditis elegans GN=toca-2 PE=1 SV=2	1.40436	1.20171	1.07385
Q9N593	Cell division cycle protein 27 homolog OS=Caenorhabditis elegans GN=mat-1 PE=1 SV=1	1.40297	1.21428	1.24512
Q21455	H(+) MyoInositol coTransporter OS=Caenorhabditis elegans GN=hmit-1.3 PE=1 SV=3	1.40247	#N/A	#N/A
O76616	Uncharacterized protein OS=Caenorhabditis elegans GN=CELE_Y23H5A.3 PE=1 SV=1	1.40231	1.22568	1.25877
Q21891	Uncharacterized protein OS=Caenorhabditis elegans GN=CELE_R102.5 PE=1 SV=2	1.40182	1.13977	1.11581
P34438	Uncharacterized protein F44E2.8 OS=Caenorhabditis elegans GN=F44E2.8 PE=4 SV=2	1.40161	#N/A	-1.1484
A0A1I6CMC9	Uncharacterized protein OS=Caenorhabditis elegans GN=CELE_Y55F3BR.6 PE=1 SV=1	1.40118	#N/A	-1.10329
Q20010	Spindle assembly abnormal protein 5 OS=Caenorhabditis elegans GN=sas-5 PE=1 SV=2	1.40096	#N/A	1.21961
Q9TZ65	Uncharacterized protein OS=Caenorhabditis elegans GN=CELE_F56F11.4 PE=1 SV=2	1.40004	1.27842	1.16514
Q22566	Bestrophin homolog 17 OS=Caenorhabditis elegans GN=best-17 PE=3 SV=2	1.39919	1.12653	#N/A
P91494	Uncharacterized protein OS=Caenorhabditis elegans GN=CELE_T23H2.3 PE=1 SV=3	1.39867	#N/A	-1.09277
P30627	Globin-like protein OS=Caenorhabditis elegans GN=glb-1 PE=1 SV=2	1.39789	#N/A	#N/A
H2L0G2	Uncharacterized protein OS=Caenorhabditis elegans GN=CELE_K12H6.6 PE=1 SV=1	1.39771	#N/A	1.09207
Q19326	Probable histone chaperone asf-1 OS=Caenorhabditis elegans GN=asf-1 PE=3 SV=2	1.39626	#N/A	1.30653
Q18143	Chitinase-like protein C25A8.4 OS=Caenorhabditis elegans GN=cht-3 PE=1 SV=3	1.39499	#N/A	-1.17227
Q9XXI9	DNA helicase OS=Caenorhabditis elegans GN=mcm-2 PE=1 SV=1	1.39475	1.32024	1.57203
H2L031	Uncharacterized protein OS=Caenorhabditis elegans GN=tag-153 PE=1 SV=1	1.3939	1.18466	#N/A
Q93170	Probable tRNA N6-adenosine threonylcarbamoyltransferase, mitochondrial OS=Caenorhabditis elegans GN=osgl-1 PE=1 SV=2	1.39188	#N/A	#N/A
Q10124	Putative RNA exonuclease pqe-1 OS=Caenorhabditis elegans GN=pqe-1 PE=2 SV=2	1.39144	#N/A	#N/A
P90780	SKN-1 Dependent Zygotic transcript OS=Caenorhabditis elegans GN=sdz-8 PE=1 SV=1	1.3909	#N/A	-1.4315
A0A0K3ARB5	Uncharacterized protein OS=Caenorhabditis elegans GN=lev-11 PE=1 SV=1	1.39065	1.26979	#N/A
Q9BKQ7	Uncharacterized protein OS=Caenorhabditis elegans GN=CELE_Y67D2.7 PE=1 SV=2	1.38844	#N/A	#N/A
Q21929	L-xylulose reductase OS=Caenorhabditis elegans GN=dhs-21 PE=1 SV=2	1.38782	-1.4369	-1.75865
Q22033	Uncharacterized protein OS=Caenorhabditis elegans GN=CELE_R90.1 PE=4 SV=1	1.38749	#N/A	#N/A
Q21025	Uncharacterized protein OS=Caenorhabditis elegans GN=CELE_F59A6.5 PE=1 SV=1	1.38732	#N/A	1.30531
Q8MYM8	General transcription factor IIF subunit 2 OS=Caenorhabditis elegans GN=CELE_Y39B6A.36 PE=1 SV=1	1.38726	1.15315	#N/A
Q93765	Uncharacterized protein OS=Caenorhabditis elegans GN=CELE_F53C11.1 PE=1 SV=2	1.38403	-1.70512	-2.48087
G8JXZ7	PyriDoXal Kinase homolog OS=Caenorhabditis elegans GN=pdxk-1 PE=1 SV=1	1.38373	#N/A	#N/A
Q21600	Uncharacterized protein OS=Caenorhabditis elegans GN=CELE_M88.3 PE=4 SV=1	1.38357	#N/A	-1.54478
Q9XWD6	Cell death abnormality protein 1 OS=Caenorhabditis elegans GN=ced-1 PE=1 SV=1	1.38302	#N/A	#N/A
Q9N3T8	MSH (MutS Homolog) family OS=Caenorhabditis elegans GN=msh-6 PE=1 SV=2	1.38184	1.20788	1.19649
G5ECR5	Superoxide dismutase [Cu-Zn] OS=Caenorhabditis elegans GN=sod-4 PE=1 SV=1	1.38034	#N/A	-1.22565
Q7JMR0	Uncharacterized protein OS=Caenorhabditis elegans GN=evl-18 PE=1 SV=1	1.37759	#N/A	1.73193
Q8I4M5	Germline survival defective-1 OS=Caenorhabditis elegans GN=gls-1 PE=1 SV=2	1.37753	#N/A	#N/A
G5EBY3	Non-muscle MYosin OS=Caenorhabditis elegans GN=nmy-2 PE=1 SV=1	1.37636	1.16632	1.17564
Q3LFN1	Lipid Binding Protein OS=Caenorhabditis elegans GN=lbp-9 PE=1 SV=1	1.37479	1.09344	#N/A
Q23652	U Six snRNA Interacting Protein OS=Caenorhabditis elegans GN=usip-1 PE=1 SV=2	1.37391	#N/A	1.4158
H9G2U9	Uncharacterized protein OS=Caenorhabditis elegans GN=B0001.7 PE=1 SV=1	1.3735	1.45478	#N/A
O44748	ENhancer of Uncoordination OS=Caenorhabditis elegans GN=enu-3.3 PE=4 SV=1	1.37208	#N/A	-1.11565
O17002	DNaJ domain (Prokaryotic heat shock protein) OS=Caenorhabditis elegans GN=dnj-22 PE=1 SV=1	1.37192	#N/A	#N/A
O01300	Uncharacterized protein OS=Caenorhabditis elegans GN=CELE_F09C8.1 PE=1 SV=2	1.37154	1.73763	#N/A
H2L0I3	Lin-5 (Five) Interacting protein OS=Caenorhabditis elegans GN=lfi-1 PE=1 SV=1	1.37139	1.17202	1.25005
P41847	Anamorsin homolog OS=Caenorhabditis elegans GN=T20B12.7 PE=3 SV=1	1.37129	1.11181	-1.10291
Q20628	Cytidine deaminase OS=Caenorhabditis elegans GN=cdd-2 PE=1 SV=1	1.37089	#N/A	-1.15008
P90731	ATP-citrate synthase OS=Caenorhabditis elegans GN=acly-2 PE=1 SV=1	1.37083	#N/A	1.18488
Q9TXS0	FCH domain Only (FCH stands for Fes/CIP4 homology domain) OS=Caenorhabditis elegans GN=fcho-1 PE=1 SV=1	1.37051	1.11704	#N/A
Q95PZ3	Uncharacterized protein OS=Caenorhabditis elegans GN=CELE_Y67H2A.2 PE=1 SV=3	1.36917	#N/A	#N/A
Q23203	Cysteine-rich hydrophobic protein OS=Caenorhabditis elegans GN=tag-266 PE=1 SV=2	1.36865	#N/A	#N/A
O44490	Mammalian ELKS/CAST/ERC/Rab6 interacting protein homolog OS=Caenorhabditis elegans GN=elks-1 PE=1 SV=2	1.36815	#N/A	#N/A
H2KZY6	Pharyngeal MARGginal cell marker OS=Caenorhabditis elegans GN=marg-1 PE=1 SV=1	1.36609	#N/A	#N/A
Q10665	Polycomb protein mes-3 OS=Caenorhabditis elegans GN=mes-3 PE=1 SV=2	1.36603	#N/A	1.47805
Q4TTC3	Uncharacterized protein OS=Caenorhabditis elegans GN=CELE_ZK1290.14 PE=4 SV=1	1.36409	#N/A	-2.56955
P20163	Heat shock 70 kDa protein D OS=Caenorhabditis elegans GN=hsp-4 PE=1 SV=2	1.36353	#N/A	-1.21848
A0A0K3AW57	Rho GTPase Activating protein OS=Caenorhabditis elegans GN=rga-4 PE=1 SV=1	1.36334	1.14895	#N/A
O02096	Adenylyl cyclase-associated protein OS=Caenorhabditis elegans GN=cas-2 PE=1 SV=2	1.36258	1.31065	#N/A
Q09657	Uncharacterized protein OS=Caenorhabditis elegans GN=CELE_ZK1320.9 PE=1 SV=1	1.36229	1.21982	1.27368
Q9U229	Worm AIF (Apoptosis inducing factor) Homolog OS=Caenorhabditis elegans GN=wah-1 PE=1 SV=2	1.36204	#N/A	-1.13297
Q22751	DNaJ domain (Prokaryotic heat shock protein) OS=Caenorhabditis elegans GN=dnj-23 PE=1 SV=1	1.36191	1.32364	1.36657
H2L0N7	Uncharacterized protein OS=Caenorhabditis elegans GN=CELE_W03F9.2 PE=1 SV=1	1.36085	#N/A	#N/A
Q21763	Uncharacterized protein OS=Caenorhabditis elegans GN=CELE_R05H5.3 PE=1 SV=1	1.35988	#N/A	#N/A
O44500	Uncharacterized protein OS=Caenorhabditis elegans GN=CELE_R02D3.4 PE=1 SV=1	1.35855	#N/A	#N/A
A0A0K3ASH9	Uncharacterized protein OS=Caenorhabditis elegans GN=CELE_Y50D4B.4 PE=1 SV=1	1.35726	#N/A	-1.18179
G5EDJ4	Multisubstrate adapter protein soc-1 OS=Caenorhabditis elegans GN=soc-1 PE=1 SV=1	1.35711	#N/A	#N/A
P34654	Uncharacterized protein ZK632.9 OS=Caenorhabditis elegans GN=ZK632.9 PE=4 SV=3	1.35676	#N/A	1.96429
Q5DX48	Sensory AXon guidance OS=Caenorhabditis elegans GN=sax-2 PE=1 SV=1	1.35645	#N/A	#N/A
Q965F9	Uncharacterized protein OS=Caenorhabditis elegans GN=par-2 PE=1 SV=3	1.35644	#N/A	-1.19337
Q22561	Uncharacterized protein OS=Caenorhabditis elegans GN=CELE_T19B10.8 PE=1 SV=2	1.3564	#N/A	1.47248
Q95XQ8	DNA replication licensing factor mcm-4 OS=Caenorhabditis elegans GN=mcm-4 PE=1 SV=1	1.35586	1.33337	1.43874
Q9N384	Galectin OS=Caenorhabditis elegans GN=lec-6 PE=1 SV=1	1.35543	-1.24855	-1.44288
P91373	Uncharacterized protein OS=Caenorhabditis elegans GN=CELE_K11H12.8 PE=1 SV=1	1.35452	#N/A	-1.11574
G5EE32	Uncharacterized protein OS=Caenorhabditis elegans GN=CELE_T04F3.1 PE=1 SV=1	1.35368	#N/A	-1.26861
Q9XVW6	Uncharacterized protein OS=Caenorhabditis elegans GN=ooc-3 PE=1 SV=1	1.3535	#N/A	1.05933
A9D649	SUppressor of Tau pathology OS=Caenorhabditis elegans GN=sut-1 PE=1 SV=1	1.35236	1.4747	#N/A
Q22290	Uncharacterized protein OS=Caenorhabditis elegans GN=CELE_T07C4.3 PE=1 SV=1	1.35066	1.22053	1.08918
Q94207	SUPpressor OS=Caenorhabditis elegans GN=sup-36 PE=1 SV=1	1.34957	#N/A	1.25443
P91137	Zinc metalloproteinase nas-9 OS=Caenorhabditis elegans GN=nas-9 PE=3 SV=2	1.34937	-1.99442	-3.3985
Q94131	Pharynx and intestine in excess protein 1 OS=Caenorhabditis elegans GN=pie-1 PE=1 SV=1	1.34892	#N/A	1.14127
G5EEK9	V-type proton ATPase subunit a OS=Caenorhabditis elegans GN=vha-5 PE=1 SV=1	1.34859	#N/A	-1.07254
H2L099	Germinal center kinase 1 OS=Caenorhabditis elegans GN=gck-1 PE=1 SV=1	1.34799	#N/A	-1.23127
Q9TZ88	Uncharacterized protein OS=Caenorhabditis elegans GN=CELE_F54D10.5 PE=1 SV=1	1.34779	1.18635	1.1776
Q09237	GYF domain-containing protein C18H9.3 OS=Caenorhabditis elegans GN=C18H9.3/C18H9.2 PE=4 SV=3	1.34664	#N/A	#N/A
Q9XVJ2	Probable glucosamine-6-phosphate isomerase OS=Caenorhabditis elegans GN=T03F6.3 PE=3 SV=1	1.34574	1.51926	1.37923
Q9TZA0	KLOtho (Mammalian aging-associated protein) homolog OS=Caenorhabditis elegans GN=klo-2 PE=1 SV=1	1.34564	#N/A	#N/A
Q8MXU0	Uncharacterized protein OS=Caenorhabditis elegans GN=CELE_Y4C6A.4 PE=1 SV=1	1.34398	#N/A	-1.12645
Q9BMU4	ATLastiN (Endoplasmic reticulum GTPase) related OS=Caenorhabditis elegans GN=atln-1 PE=1 SV=1	1.34378	#N/A	-1.04634
O02286	Phosphoenolypyruvate CarboxyKinase OS=Caenorhabditis elegans GN=pck-2 PE=1 SV=1	1.3432	1.09884	#N/A
U4PB05	Glutathione peroxidase OS=Caenorhabditis elegans GN=gpx-2 PE=1 SV=1	1.34267	#N/A	#N/A
Q9GUI8	Uncharacterized protein OS=Caenorhabditis elegans GN=CELE_Y45G5AM.3 PE=1 SV=2	1.34254	#N/A	#N/A
Q17435	Probable prefoldin subunit 4 OS=Caenorhabditis elegans GN=pfd-4 PE=2 SV=1	1.34251	#N/A	#N/A
Q95YD1	GLutamiNe synthetase (Glutamate-ammonia ligase) OS=Caenorhabditis elegans GN=gln-1 PE=1 SV=2	1.3425	1.22369	1.11512
Q27GQ6	Uncharacterized protein OS=Caenorhabditis elegans GN=CELE_F49C12.7 PE=1 SV=1	1.3424	1.72955	1.28231
O17726	Uncharacterized protein OS=Caenorhabditis elegans GN=CELE_D1086.1 PE=1 SV=1	1.3422	1.26996	1.21911
Q95XR1	Tubulin-specific chaperone A OS=Caenorhabditis elegans GN=tbca-1 PE=1 SV=1	1.34169	1.28027	1.14409
G4SL51	Prion-like-(Q/N-rich)-domain-bearing protein OS=Caenorhabditis elegans GN=pqn-52 PE=1 SV=1	1.34154	1.29282	1.15692
Q20898	Translational repressor ifet-1 OS=Caenorhabditis elegans GN=ifet-1 PE=1 SV=2	1.34136	#N/A	-1.1264
O45948	Uncharacterized protein OS=Caenorhabditis elegans GN=CELE_Y45F10D.4 PE=1 SV=1	1.34105	1.10929	#N/A
Q7YTU0	TEP (ThiolEster containing Protein) OS=Caenorhabditis elegans GN=tep-1 PE=1 SV=1	1.34006	#N/A	-1.30818
Q9GUF2	ACid Phosphatase family OS=Caenorhabditis elegans GN=acp-6 PE=1 SV=2	1.3379	#N/A	-1.09389
K8ESC5	Cysteine protease OS=Caenorhabditis elegans GN=atg-4.1 PE=1 SV=1	1.33784	#N/A	-1.1445
O17762	Enoyl-CoA Hydratase OS=Caenorhabditis elegans GN=ech-9 PE=1 SV=2	1.33754	#N/A	-1.80228
Q95XN7	UBiquitin Conjugating enzyme OS=Caenorhabditis elegans GN=ubc-3 PE=1 SV=2	1.3361	#N/A	#N/A
O45226	60S ribosomal protein L29 OS=Caenorhabditis elegans GN=rpl-29 PE=1 SV=1	1.33566	#N/A	#N/A
H2KZJ9	Galectin OS=Caenorhabditis elegans GN=lec-12 PE=1 SV=1	1.33539	#N/A	#N/A
O62183	Ref/ALY RNA export adaptor family OS=Caenorhabditis elegans GN=aly-2 PE=1 SV=1	1.33446	#N/A	#N/A
P90783	RNA polymerase II-associated factor 1 homolog OS=Caenorhabditis elegans GN=pafo-1 PE=2 SV=2	1.33403	1.28571	1.13272
P34649	Serine/threonine-protein kinase RIO3 OS=Caenorhabditis elegans GN=riok-3 PE=2 SV=1	1.33372	#N/A	1.18976
Q9NAN1	SUMO-activating enzyme subunit uba-2 OS=Caenorhabditis elegans GN=uba-2 PE=3 SV=3	1.3334	1.20314	1.18697
O16454	Uncharacterized protein OS=Caenorhabditis elegans GN=tag-196 PE=1 SV=2	1.33327	1.32694	-1.11401
Q22800	NADH Ubiquinone oxidoreductase Fe-S protein OS=Caenorhabditis elegans GN=nduf-2.2 PE=1 SV=1	1.3331	#N/A	#N/A
Q2HQL2	Uncharacterized protein OS=Caenorhabditis elegans GN=CELE_Y105C5A.8 PE=1 SV=1	1.33289	#N/A	-1.26217
G5EE67	SKR-3 OS=Caenorhabditis elegans GN=skr-3 PE=1 SV=1	1.33175	-1.35119	-1.46466
Q93520	Uncharacterized protein OS=Caenorhabditis elegans GN=CELE_F16B12.6 PE=1 SV=2	1.33169	#N/A	#N/A
Q27504	Putative carbonic anhydrase 3 OS=Caenorhabditis elegans GN=cah-3 PE=3 SV=1	1.33152	#N/A	-1.12914
Q9XTQ6	Tyramine beta-hydroxylase OS=Caenorhabditis elegans GN=tbh-1 PE=1 SV=3	1.33106	1.26116	1.19431
Q8T3E0	MoRTal germline OS=Caenorhabditis elegans GN=mrt-1 PE=1 SV=1	1.33103	#N/A	1.13545
Q9XXK7	Translocating chain-associated membrane protein OS=Caenorhabditis elegans GN=tram-1 PE=1 SV=1	1.33019	#N/A	-1.06691
G5EDV7	Uncharacterized protein OS=Caenorhabditis elegans GN=CELE_Y53H1B.2 PE=1 SV=1	1.32924	1.22162	1.18498
Q4R127	Uncharacterized protein OS=Caenorhabditis elegans GN=CELE_K11D12.13 PE=1 SV=1	1.32891	#N/A	#N/A
Q18493	Probable UDP-N-acetylglucosamine pyrophosphorylase OS=Caenorhabditis elegans GN=C36A4.4 PE=3 SV=2	1.32857	#N/A	1.17275
Q95YF3	ATP-dependent RNA helicase cgh-1 OS=Caenorhabditis elegans GN=cgh-1 PE=1 SV=1	1.32841	1.13732	#N/A
Q20588	Translation machinery-associated protein 7 homolog OS=Caenorhabditis elegans GN=F49C12.11 PE=3 SV=1	1.32823	#N/A	-1.20959
P34647	DNA replication licensing factor mcm-6 OS=Caenorhabditis elegans GN=mcm-6 PE=1 SV=1	1.32786	1.25597	1.51447
Q9UAU3	Uncharacterized protein OS=Caenorhabditis elegans GN=tag-304 PE=1 SV=2	1.32735	#N/A	#N/A
Q9N3D1	Uncharacterized protein OS=Caenorhabditis elegans GN=CELE_Y54E10BR.3 PE=1 SV=1	1.32735	#N/A	#N/A
G5EES6	Ubiquitin Fusion Degradation (Yeast UFD homolog) OS=Caenorhabditis elegans GN=ufd-3 PE=1 SV=1	1.32727	1.1193	#N/A
Q9BI39	Uncharacterized protein OS=Caenorhabditis elegans GN=CELE_Y66D12A.6 PE=1 SV=1	1.32715	1.37176	1.20639
P34672	Bestrophin homolog 24 OS=Caenorhabditis elegans GN=best-24 PE=3 SV=1	1.32669	#N/A	#N/A
O02115	Proliferating cell nuclear antigen OS=Caenorhabditis elegans GN=pcn-1 PE=1 SV=3	1.32618	1.30045	1.60407
O44145	PERMeable eggshell OS=Caenorhabditis elegans GN=perm-2 PE=1 SV=2	1.3256	#N/A	-1.17617
P90838	tRNA-splicing ligase RtcB homolog OS=Caenorhabditis elegans GN=rtcb-1 PE=1 SV=2	1.32519	#N/A	#N/A
I2HAE5	Uncharacterized protein OS=Caenorhabditis elegans GN=CELE_F01G4.4 PE=1 SV=1	1.32443	1.21679	-1.06215
O17087	Poly(A) RNA polymerase gld-2 OS=Caenorhabditis elegans GN=gld-2 PE=1 SV=2	1.32389	#N/A	-1.13952
Q17698	Uncharacterized protein OS=Caenorhabditis elegans GN=C06A8.3 PE=1 SV=1	1.32309	#N/A	-1.42358
O44482	Uncharacterized protein OS=Caenorhabditis elegans GN=CELE_F13B6.2 PE=1 SV=2	1.32167	#N/A	#N/A
Q9BKQ8	Probable ATP-dependent RNA helicase DHX35 homolog OS=Caenorhabditis elegans GN=ddx-35 PE=3 SV=1	1.32139	#N/A	-1.79361
Q18034	Transcriptional repressor NF-X1 homolog OS=Caenorhabditis elegans GN=nfx-1 PE=3 SV=1	1.32032	1.05979	#N/A
Q95ZK7	Defective in germ line development protein 3 OS=Caenorhabditis elegans GN=gld-3 PE=1 SV=2	1.32028	#N/A	#N/A
A0A1I6CM84	Suppressor of PAr-Two defect OS=Caenorhabditis elegans GN=spat-2 PE=1 SV=1	1.31825	#N/A	-1.28613
Q9TYY5	UDP-GlucuronosylTransferase OS=Caenorhabditis elegans GN=ugt-19 PE=1 SV=2	1.31784	#N/A	-1.16111
Q09293	Maternal effect lethal protein 47 OS=Caenorhabditis elegans GN=mel-47 PE=2 SV=2	1.31748	1.16098	1.14738
Q20626	Uncharacterized protein OS=Caenorhabditis elegans GN=CELE_F49E2.5 PE=1 SV=3	1.31729	#N/A	-1.27132
O76447	HoloCentric chromosome binding Protein OS=Caenorhabditis elegans GN=hcp-1 PE=1 SV=1	1.31588	1.24667	1.41361
Q17569	Dna (DNA) Damage Inducible homolog OS=Caenorhabditis elegans GN=ddi-1 PE=1 SV=2	1.31502	#N/A	1.07463
E5QCF3	Uncharacterized protein OS=Caenorhabditis elegans GN=C10G11.6 PE=1 SV=1	1.31498	#N/A	-1.14837
P91457	Nuclear Pore complex Protein OS=Caenorhabditis elegans GN=npp-7 PE=1 SV=1	1.31388	1.19691	#N/A
G5ECH0	Histone deacetylase OS=Caenorhabditis elegans GN=hda-3 PE=1 SV=1	1.31374	1.27597	1.3982
G5EDL3	Aurora/Ipl1 Related kinase OS=Caenorhabditis elegans GN=air-1 PE=1 SV=1	1.31316	#N/A	1.63158
H9G2T2	Kinesin Light Chain OS=Caenorhabditis elegans GN=klc-1 PE=1 SV=1	1.31294	#N/A	#N/A
Q20117	Glutamate--cysteine ligase OS=Caenorhabditis elegans GN=gcs-1 PE=1 SV=2	1.31169	#N/A	-1.4832
Q9TYX1	Dipeptidyl Peptidase Four (IV) family OS=Caenorhabditis elegans GN=dpf-5 PE=1 SV=2	1.31062	#N/A	1.17705
Q17404	UDP-GlucuronosylTransferase OS=Caenorhabditis elegans GN=ugt-2 PE=1 SV=2	1.31014	#N/A	#N/A
Q9GYS1	Polycomb protein mes-6 OS=Caenorhabditis elegans GN=mes-6 PE=1 SV=2	1.31012	1.15177	1.2076
Q10931	Ubiquitin-like protein ATG12 OS=Caenorhabditis elegans GN=lgg-3 PE=1 SV=1	1.31007	#N/A	#N/A
Q20728	Tubulin-specific chaperone B OS=Caenorhabditis elegans GN=tbcb-1 PE=1 SV=1	1.30994	#N/A	#N/A
O01756	Uncharacterized protein OS=Caenorhabditis elegans GN=CELE_F55A12.5 PE=1 SV=2	1.30923	#N/A	1.14047
A0A0K3AR23	Uncharacterized protein OS=Caenorhabditis elegans GN=sam-4 PE=4 SV=1	1.30919	1.3194	1.23494
Q19532	Sorting nexin-17 homolog OS=Caenorhabditis elegans GN=snx-17 PE=3 SV=2	1.30848	1.57658	-2.28146
Q9U2F6	Related to yeast Vacuolar Protein Sorting factor OS=Caenorhabditis elegans GN=vps-2 PE=1 SV=1	1.30732	#N/A	#N/A
Q9N4H4	Poly(ADP-ribose) polymerase pme-1 OS=Caenorhabditis elegans GN=pme-1 PE=2 SV=1	1.30729	1.30753	1.53986
O62317	Uncharacterized protein OS=Caenorhabditis elegans GN=CELE_M01G12.9 PE=1 SV=2	1.30711	#N/A	#N/A
P90868	Proteasome subunit beta OS=Caenorhabditis elegans GN=pbs-7 PE=1 SV=2	1.30707	1.15383	1.09342
Q09994	Anillin-like protein 2 OS=Caenorhabditis elegans GN=ani-2 PE=2 SV=1	1.30665	#N/A	-1.0337
A9D2P7	Suppressor of Ectopic Unc-5 OS=Caenorhabditis elegans GN=seu-1 PE=1 SV=1	1.30634	1.26326	1.09617
Q18887	Uncharacterized protein OS=Caenorhabditis elegans GN=C56C10.9 PE=1 SV=1	1.30624	#N/A	-1.53482
O62515	Probable phytanoyl-CoA dioxygenase OS=Caenorhabditis elegans GN=ZK550.6 PE=3 SV=2	1.30571	#N/A	#N/A
Q5F4U5	Uncharacterized protein OS=Caenorhabditis elegans GN=tag-261 PE=1 SV=1	1.30523	1.36397	1.47503
Q18969	RAB family OS=Caenorhabditis elegans GN=rab-39 PE=1 SV=2	1.30519	#N/A	#N/A
O62519	Kinase OS=Caenorhabditis elegans GN=impk-1 PE=1 SV=3	1.30392	#N/A	-1.37698
P91357	Uncharacterized protein OS=Caenorhabditis elegans GN=CELE_F59A3.12 PE=1 SV=2	1.30388	#N/A	#N/A
Q09253	Glyoxalase 1 OS=Caenorhabditis elegans GN=glod-4 PE=2 SV=1	1.303	#N/A	#N/A
P34594	Uncharacterized protein ZC262.2 OS=Caenorhabditis elegans GN=ZC262.2 PE=4 SV=1	1.30254	#N/A	-1.17003
Q7YTU9	Uncharacterized protein OS=Caenorhabditis elegans GN=tag-229 PE=1 SV=1	1.30213	-1.21532	-1.32466
Q95Q98	JmjC domain-containing histone demethylation protein 1 OS=Caenorhabditis elegans GN=jhdm-1 PE=3 SV=2	1.30211	1.15462	#N/A
O44498	Histone-lysine N-methyltransferase set-9 OS=Caenorhabditis elegans GN=set-9 PE=1 SV=2	1.3018	#N/A	#N/A
Q18841	RFC (DNA replication factor) family OS=Caenorhabditis elegans GN=rfc-1 PE=1 SV=2	1.30178	1.31112	1.53557
G5EDD8	SKR-2 OS=Caenorhabditis elegans GN=skr-2 PE=1 SV=1	1.30114	#N/A	-1.09281
Q9GN62	Serine/threonine-protein kinase par-4 OS=Caenorhabditis elegans GN=par-4 PE=1 SV=2	1.30098	#N/A	#N/A
G5ECM9	Cystatin OS=Caenorhabditis elegans GN=cpi-2 PE=1 SV=1	1.30078	#N/A	1.1234
H2L068	Uncharacterized protein OS=Caenorhabditis elegans GN=CELE_F56C11.5 PE=4 SV=1	1.30041	1.16143	#N/A
Q19584	Ubiquitin fusion degradation protein 1 homolog OS=Caenorhabditis elegans GN=ufd-1 PE=3 SV=1	1.29956	#N/A	#N/A
Q03604	Ribonucleoside-diphosphate reductase large subunit OS=Caenorhabditis elegans GN=rnr-1 PE=3 SV=1	1.29908	#N/A	1.49492
Q95ZW9	Uncharacterized protein OS=Caenorhabditis elegans GN=C50F4.16 PE=1 SV=1	1.29897	#N/A	#N/A
Q21307	Dual specificity mitogen-activated protein kinase kinase mek-1 OS=Caenorhabditis elegans GN=mek-1 PE=1 SV=2	1.29884	1.13092	1.2222
P34638	G2/mitotic-specific cyclin-A1 OS=Caenorhabditis elegans GN=cya-1 PE=1 SV=2	1.29782	#N/A	#N/A
Q22047	TRansport of membrane to Cell Surface OS=Caenorhabditis elegans GN=trcs-2 PE=1 SV=3	1.29752	#N/A	#N/A
Q9N5D3	Son of sevenless homolog OS=Caenorhabditis elegans GN=sos-1 PE=1 SV=3	1.29704	#N/A	#N/A
Q21770	Argonaute protein wago-1 OS=Caenorhabditis elegans GN=wago-1 PE=1 SV=1	1.29696	1.118	-1.03208
A0A163UT65	DeHydrogenases, Short chain OS=Caenorhabditis elegans GN=dhs-11 PE=1 SV=1	1.29631	#N/A	1.13699
O44552	M-phase inducer phosphatase cdc-25.1 OS=Caenorhabditis elegans GN=cdc-25.1 PE=3 SV=1	1.29612	#N/A	#N/A
Q5ZR27	Galectin OS=Caenorhabditis elegans GN=lec-12 PE=1 SV=2	1.29599	#N/A	#N/A
O44150	Uncharacterized protein OS=Caenorhabditis elegans GN=C49A9.6 PE=1 SV=1	1.29589	#N/A	-1.16597
G5EF15	Cytoplasmic zinc-finger protein OS=Caenorhabditis elegans GN=pos-1 PE=1 SV=1	1.29476	#N/A	1.41564
G5EFD9	Disintegrin and metalloproteinase domain-containing protein 10 homolog OS=Caenorhabditis elegans GN=sup-17 PE=1 SV=1	1.29467	#N/A	#N/A
Q18867	PERMeable eggshell OS=Caenorhabditis elegans GN=perm-5 PE=1 SV=2	1.29398	#N/A	#N/A
Q7JP67	Uncharacterized protein OS=Caenorhabditis elegans GN=CELE_F10D7.5 PE=1 SV=1	1.29346	#N/A	-1.16271
Q966M4	URI (Unconventional prefoldin RPB5 Interactor) homolog OS=Caenorhabditis elegans GN=uri-1 PE=1 SV=1	1.29345	1.1984	-1.2096
Q22178	Uncharacterized protein OS=Caenorhabditis elegans GN=CELE_T04H1.5 PE=1 SV=1	1.29283	#N/A	#N/A
Q21327	Uncharacterized protein OS=Caenorhabditis elegans GN=CELE_K08D8.5 PE=1 SV=1	1.29205	#N/A	#N/A
Q27533	Probable cation-transporting ATPase W08D2.5 OS=Caenorhabditis elegans GN=W08D2.5 PE=3 SV=2	1.29203	#N/A	-1.18579
Q19192	Eukaryotic translation initiation factor 2-alpha kinase pek-1 OS=Caenorhabditis elegans GN=pek-1 PE=1 SV=2	1.29186	#N/A	#N/A
P39745	Mitogen-activated protein kinase mpk-1 OS=Caenorhabditis elegans GN=mpk-1 PE=1 SV=2	1.2916	#N/A	#N/A
Q9XX00	Sterol regulatory element Binding Protein OS=Caenorhabditis elegans GN=sbp-1 PE=1 SV=1	1.29111	#N/A	#N/A
Q23635	Uncharacterized protein OS=Caenorhabditis elegans GN=CELE_ZK84.1 PE=1 SV=1	1.2907	#N/A	-1.08463
Q8TA47	Uncharacterized protein OS=Caenorhabditis elegans GN=CELE_Y51F10.7 PE=1 SV=1	1.29048	#N/A	-1.49874
Q9XWX6	Uncharacterized protein OS=Caenorhabditis elegans GN=CELE_Y43F8B.2 PE=1 SV=1	1.28893	#N/A	#N/A
Q27245	Putative aminopeptidase W07G4.4 OS=Caenorhabditis elegans GN=lap-2 PE=3 SV=1	1.2889	#N/A	#N/A
Q9N323	Cation-transporting ATPase OS=Caenorhabditis elegans GN=catp-7 PE=1 SV=3	1.28809	-1.2954	#N/A
Q9U3Q2	Uncharacterized protein OS=Caenorhabditis elegans GN=C09H10.10 PE=1 SV=3	1.28807	#N/A	#N/A
Q93571	Ubiquitin-conjugating enzyme E2 25 OS=Caenorhabditis elegans GN=ubc-25 PE=2 SV=2	1.28673	#N/A	1.1268
Q9XUU5	Armadillo repeat-containing protein 1 OS=Caenorhabditis elegans GN=CELE_K05C4.7 PE=1 SV=1	1.28651	#N/A	#N/A
Q21776	Mitotic checkpoint serine/threonine-protein kinase bub-1 OS=Caenorhabditis elegans GN=bub-1 PE=1 SV=1	1.28626	1.15449	1.21677
Q19905	UDP-glucose 6-dehydrogenase OS=Caenorhabditis elegans GN=sqv-4 PE=1 SV=1	1.28571	1.15297	1.17347
Q21938	Uncharacterized protein OS=Caenorhabditis elegans GN=CELE_R11D1.10 PE=1 SV=4	1.28556	#N/A	-1.34842
Q18244	Uncharacterized protein OS=Caenorhabditis elegans GN=C27B7.5 PE=1 SV=1	1.28526	1.06857	-1.06903
Q9N4L8	LiPid Depleted OS=Caenorhabditis elegans GN=lpd-5 PE=1 SV=2	1.2852	#N/A	-1.12712
O76743	ATP-dependent RNA helicase glh-4 OS=Caenorhabditis elegans GN=glh-4 PE=1 SV=2	1.28481	1.0996	-1.10378
Q21633	UBiquitin Conjugating enzyme OS=Caenorhabditis elegans GN=ubc-18 PE=1 SV=2	1.28471	#N/A	1.1187
Q09289	Proteasomal ubiquitin receptor ADRM1 homolog OS=Caenorhabditis elegans GN=C56G2.7 PE=3 SV=2	1.28373	1.16365	-1.18051
Q9TXH9	UBX-containing protein in Nematodes OS=Caenorhabditis elegans GN=ubxn-1 PE=1 SV=1	1.28368	#N/A	1.08791
G5EDW8	Uncharacterized protein OS=Caenorhabditis elegans GN=CELE_VF13D12L.3 PE=1 SV=1	1.28302	1.05553	#N/A
Q09660	Probable cytochrome P450 CYP44 OS=Caenorhabditis elegans GN=cyp-44A1 PE=3 SV=2	1.28256	#N/A	#N/A
O01498	Signal transducing adapter molecule 1 OS=Caenorhabditis elegans GN=stam-1 PE=1 SV=2	1.28233	#N/A	#N/A
A7DTF0	MRG (Mortality factor-Related Gene) related OS=Caenorhabditis elegans GN=mrg-1 PE=1 SV=1	1.28165	1.19081	1.12805
Q22482	Uncharacterized protein OS=Caenorhabditis elegans GN=CELE_T14B4.3 PE=1 SV=3	1.28156	#N/A	#N/A
Q9TXT9	Beta-Carotene 15,15'-MonoOxygenase OS=Caenorhabditis elegans GN=bcmo-2 PE=1 SV=2	1.2813	#N/A	-1.34952
O16319	Uncharacterized protein OS=Caenorhabditis elegans GN=C10B5.3 PE=1 SV=2	1.28102	#N/A	-1.14301
G5EC10	Galectin OS=Caenorhabditis elegans GN=lec-9 PE=1 SV=1	1.28082	-2.01886	-2.13549
G5EDY1	Uncharacterized protein OS=Caenorhabditis elegans GN=CELE_T11G6.5 PE=1 SV=1	1.28027	1.22156	#N/A
Q22288	Transthyretin-like protein 15 OS=Caenorhabditis elegans GN=ttr-15 PE=3 SV=1	1.28001	-1.6869	-1.9013
G5ECX9	CaDmium Responsive OS=Caenorhabditis elegans GN=cdr-2 PE=1 SV=1	1.27991	#N/A	#N/A
Q17849	Heat Shock Protein OS=Caenorhabditis elegans GN=hsp-25 PE=1 SV=1	1.27951	#N/A	-1.09604
Q93379	Glutathione reductase, mitochondrial OS=Caenorhabditis elegans GN=gsr-1 PE=1 SV=2	1.27926	#N/A	-1.06383
P46769	40S ribosomal protein SA OS=Caenorhabditis elegans GN=rps-0 PE=1 SV=3	1.27836	#N/A	-1.17958
Q9XUA9	Uncharacterized protein OS=Caenorhabditis elegans GN=CELE_ZK896.4 PE=1 SV=1	1.27716	#N/A	#N/A
O01820	Him-Three Paralog OS=Caenorhabditis elegans GN=htp-3 PE=1 SV=1	1.27695	1.07299	#N/A
O02238	Prion-like-(Q/N-rich)-domain-bearing protein OS=Caenorhabditis elegans GN=pqn-27 PE=1 SV=2	1.27675	#N/A	#N/A
Q21854	Uncharacterized protein OS=Caenorhabditis elegans GN=tag-147 PE=1 SV=1	1.27619	-1.10396	-1.2599
Q18886	Related to yeast Vacuolar Protein Sorting factor OS=Caenorhabditis elegans GN=vps-32.1 PE=1 SV=1	1.27609	#N/A	#N/A
Q18343	Uncharacterized protein OS=Caenorhabditis elegans GN=C31H1.8 PE=4 SV=3	1.27574	#N/A	#N/A
Q23494	Uncharacterized protein OS=Caenorhabditis elegans GN=CELE_ZK430.7 PE=1 SV=1	1.27503	#N/A	-1.08594
Q20489	Beta-LACTamase domain containing OS=Caenorhabditis elegans GN=lact-1 PE=1 SV=2	1.2745	#N/A	#N/A
Q9N554	ELL transcription elongation factor homolog OS=Caenorhabditis elegans GN=ell-1 PE=1 SV=2	1.27396	#N/A	#N/A
Q7YZG3	Uncharacterized protein OS=Caenorhabditis elegans GN=CELE_Y4C6B.7 PE=1 SV=2	1.27378	#N/A	#N/A
Q9XVF1	Uncharacterized protein OS=Caenorhabditis elegans GN=C04F12.1 PE=1 SV=1	1.27307	#N/A	1.234
Q09372	Uncharacterized protein ZK177.4 OS=Caenorhabditis elegans GN=ZK177.4 PE=4 SV=2	1.27302	1.18188	1.19188
Q9N4Z7	MeValonate Kinase OS=Caenorhabditis elegans GN=mvk-1 PE=1 SV=2	1.2728	#N/A	-1.08332
H2KZR4	Intermediate Filament, C OS=Caenorhabditis elegans GN=ifc-2 PE=1 SV=1	1.27241	#N/A	-1.33916
P90861	Protein HIstidine Phosphatase OS=Caenorhabditis elegans GN=phip-1 PE=1 SV=2	1.27197	#N/A	#N/A
Q95Q08	C. Elegans Homeobox OS=Caenorhabditis elegans GN=ceh-92 PE=1 SV=2	1.2719	#N/A	#N/A
O45367	Uncharacterized protein OS=Caenorhabditis elegans GN=CELE_F14H3.6 PE=1 SV=2	1.27187	2.4498	3.99072
O17616	Uncharacterized protein OS=Caenorhabditis elegans GN=C29F3.7 PE=1 SV=3	1.27184	-4.11865	-6.76122
O02495	Synaptobrevin-1 OS=Caenorhabditis elegans GN=snb-1 PE=1 SV=1	1.27156	#N/A	-1.22044
Q9BIA9	Uncharacterized protein OS=Caenorhabditis elegans GN=C17C3.1 PE=1 SV=1	1.27079	#N/A	#N/A
Q19388	Uncharacterized protein OS=Caenorhabditis elegans GN=CELE_F13D11.3 PE=1 SV=2	1.27065	#N/A	#N/A
P34552	Apoptosis-linked gene 2-interacting protein X 1 OS=Caenorhabditis elegans GN=alx-1 PE=2 SV=3	1.27036	#N/A	-1.09959
D7SFI3	Uncharacterized protein OS=Caenorhabditis elegans GN=C02D5.4 PE=1 SV=1	1.27021	#N/A	#N/A
O44159	Uncharacterized protein OS=Caenorhabditis elegans GN=CD4.3 PE=1 SV=1	1.2698	1.18873	#N/A
G5ECG0	Transforming acid coiled-coil-containing protein 1 OS=Caenorhabditis elegans GN=tac-1 PE=1 SV=1	1.2697	1.13137	1.07592
Q9BKS1	ELongin C OS=Caenorhabditis elegans GN=elc-1 PE=1 SV=1	1.26951	#N/A	#N/A
Q9U6P6	Ribonuclease H2 subunit A OS=Caenorhabditis elegans GN=rnh-2 PE=2 SV=1	1.269	1.34828	1.46264
Q965M6	Uncharacterized protein OS=Caenorhabditis elegans GN=C17E7.12 PE=1 SV=1	1.26889	1.40083	1.47483
Q9XWQ1	Dysbindin protein homolog OS=Caenorhabditis elegans GN=dsbn-1 PE=1 SV=1	1.26874	#N/A	#N/A
Q18195	Putative elongator complex protein 4 OS=Caenorhabditis elegans GN=elpc-4 PE=3 SV=1	1.26821	#N/A	#N/A
Q19775	Protein phosphatase ppm-1 OS=Caenorhabditis elegans GN=ppm-1 PE=1 SV=1	1.26802	#N/A	-1.34607
A0A131MCL4	Dorsal Intercalation and Elongation defect OS=Caenorhabditis elegans GN=die-1 PE=1 SV=1	1.26691	1.52202	1.85387
P91148	Putative nudix hydrolase 7 OS=Caenorhabditis elegans GN=ndx-7 PE=3 SV=2	1.26644	1.08604	-1.11424
Q22656	p-GlycoProtein related OS=Caenorhabditis elegans GN=pgp-6 PE=1 SV=3	1.26642	-2.02592	-2.52811
Q21890	Uncharacterized protein R102.4 OS=Caenorhabditis elegans GN=R102.4 PE=3 SV=3	1.2661	-1.23738	-1.36227
Q18798	Uncharacterized protein OS=Caenorhabditis elegans GN=C53B4.4 PE=1 SV=4	1.2652	#N/A	1.09334
Q93351	Uncharacterized protein OS=Caenorhabditis elegans GN=C36F7.5 PE=1 SV=1	1.26493	#N/A	-1.11965
O17578	F-box A protein OS=Caenorhabditis elegans GN=fbxa-157 PE=1 SV=2	1.26488	#N/A	1.15115
O17766	Lipase OS=Caenorhabditis elegans GN=lipl-7 PE=1 SV=2	1.26422	#N/A	1.27277
Q21739	Small Nuclear RibonucleoProtein homolog OS=Caenorhabditis elegans GN=snrp-27 PE=1 SV=1	1.26416	#N/A	#N/A
O76449	Uncharacterized protein OS=Caenorhabditis elegans GN=CELE_ZK1055.7 PE=1 SV=1	1.26369	#N/A	-1.04144
O44156	Proteasome subunit alpha type-1 OS=Caenorhabditis elegans GN=pas-6 PE=1 SV=1	1.26361	#N/A	#N/A
Q17624	ARRestin Domain protein OS=Caenorhabditis elegans GN=arrd-25 PE=1 SV=1	1.26342	#N/A	#N/A
G5ECL1	Uncharacterized protein OS=Caenorhabditis elegans GN=CELE_M05D6.2 PE=1 SV=1	1.26325	1.11463	1.3398
Q95ZT6	Uncharacterized protein OS=Caenorhabditis elegans GN=CELE_F43H9.4 PE=1 SV=1	1.26268	1.23779	#N/A
Q19063	Uncharacterized protein OS=Caenorhabditis elegans GN=CELE_E04F6.8 PE=1 SV=1	1.26243	#N/A	#N/A
Q21902	DNA replication licensing factor mcm-5 OS=Caenorhabditis elegans GN=mcm-5 PE=3 SV=1	1.26216	1.30646	1.59715
U4PC34	Uncharacterized protein OS=Caenorhabditis elegans GN=CELE_F56A11.5 PE=1 SV=1	1.26213	#N/A	#N/A
Q9BL09	Uncharacterized protein OS=Caenorhabditis elegans GN=CELE_Y48G8AL.13 PE=1 SV=1	1.2605	#N/A	-1.47866
O01572	Uncharacterized protein OS=Caenorhabditis elegans GN=CELE_F48C1.6 PE=1 SV=1	1.26034	#N/A	#N/A
Q09228	Egg-laying defective protein 27 OS=Caenorhabditis elegans GN=egl-27 PE=1 SV=2	1.26019	#N/A	1.29796
Q9N5S8	ACyLtransferase-like OS=Caenorhabditis elegans GN=acl-4 PE=1 SV=1	1.2595	#N/A	-1.24645
Q22254	Uncharacterized protein OS=Caenorhabditis elegans GN=CELE_T06D8.9 PE=1 SV=2	1.25932	#N/A	-1.26003
H2KZR1	Uncharacterized protein OS=Caenorhabditis elegans GN=CELE_M60.4 PE=1 SV=1	1.25918	1.50994	1.35694
Q95Q25	Uncharacterized protein OS=Caenorhabditis elegans GN=rad-51 PE=1 SV=1	1.25869	1.21539	1.09821
Q23594	Innexin OS=Caenorhabditis elegans GN=inx-9 PE=3 SV=2	1.25843	#N/A	-1.13007
Q95XX0	Ubiquitin-conjugating enzyme E2 13 OS=Caenorhabditis elegans GN=ubc-13 PE=1 SV=2	1.2582	#N/A	#N/A
Q9BL83	Related to yeast Vacuolar Protein Sorting factor OS=Caenorhabditis elegans GN=vps-4 PE=1 SV=4	1.25819	#N/A	#N/A
G5EC71	Glutathione S-Transferase OS=Caenorhabditis elegans GN=gst-20 PE=1 SV=1	1.25817	1.18238	#N/A
G5EE01	Phosphatidylinositol 3,4,5-trisphosphate 3-phosphatase and dual-specificity protein phosphatase daf-18 OS=Caenorhabditis elegans GN=daf-18 PE=1 SV=1	1.25806	1.29344	2.01288
O16466	AuTophaGy (Yeast Atg homolog) OS=Caenorhabditis elegans GN=atg-18 PE=1 SV=1	1.258	#N/A	#N/A
Q21196	Uncharacterized protein OS=Caenorhabditis elegans GN=CELE_K03H1.7 PE=1 SV=1	1.25765	1.54186	1.97032
U4PRH5	PArtner of DroSHa (DRSH-1 interactor) OS=Caenorhabditis elegans GN=pash-1 PE=1 SV=1	1.25759	#N/A	#N/A
Q93559	Uncharacterized protein OS=Caenorhabditis elegans GN=tag-353 PE=1 SV=2	1.25638	1.14632	#N/A
Q11073	Uncharacterized protein B0416.5 OS=Caenorhabditis elegans GN=B0416.5 PE=4 SV=1	1.25633	#N/A	-1.1529
Q22559	Uncharacterized protein OS=Caenorhabditis elegans GN=CELE_T19B10.5 PE=1 SV=3	1.25604	1.43556	1.1581
Q17353	Partitioning defective protein 3 OS=Caenorhabditis elegans GN=par-3 PE=1 SV=1	1.25596	#N/A	#N/A
O45766	Protein CWC15 homolog OS=Caenorhabditis elegans GN=T10C6.5 PE=3 SV=1	1.25527	1.20579	#N/A
H2KZ74	Uncharacterized protein OS=Caenorhabditis elegans GN=CELE_T25B2.2 PE=1 SV=1	1.25449	#N/A	#N/A
Q9BL17	HAlF transporter (PGP related) OS=Caenorhabditis elegans GN=haf-6 PE=1 SV=3	1.25422	1.25626	#N/A
A4UVK2	Uncharacterized protein OS=Caenorhabditis elegans GN=C44C10.9 PE=1 SV=1	1.25412	1.19538	#N/A
Q9XUN9	Troponin I 3 OS=Caenorhabditis elegans GN=tni-3 PE=2 SV=1	1.25391	#N/A	-1.09973
O62414	Synaptosomal-associated protein OS=Caenorhabditis elegans GN=ric-4 PE=1 SV=2	1.25374	#N/A	-1.23715
A0A0K3ARA8	Uncharacterized protein OS=Caenorhabditis elegans GN=CELE_T16H12.3 PE=1 SV=1	1.25332	#N/A	#N/A
P91269	Uncharacterized protein OS=Caenorhabditis elegans GN=CELE_F21F3.6 PE=1 SV=1	1.25329	#N/A	#N/A
Q9UAW2	Uncharacterized protein OS=Caenorhabditis elegans GN=CELE_DC2.5 PE=1 SV=4	1.25269	1.39322	1.15129
G5EE04	Hsp-70 Interacting Protein homolog OS=Caenorhabditis elegans GN=hip-1 PE=1 SV=1	1.25239	1.08153	1.13307
Q09527	Adenylate kinase isoenzyme 6 homolog OS=Caenorhabditis elegans GN=E02H1.6 PE=1 SV=2	1.25212	1.15776	-1.09222
P90914	Arginyl-tRNA--protein transferase 1 OS=Caenorhabditis elegans GN=ate-1 PE=1 SV=2	1.25166	#N/A	1.0928
Q21301	CARMIL (Capping, ARp2/3, Myosin I Linker protein) homolog OS=Caenorhabditis elegans GN=crml-1 PE=1 SV=2	1.25146	#N/A	-1.10755
P90788	Uncharacterized protein OS=Caenorhabditis elegans GN=CELE_D2030.2 PE=1 SV=1	1.25136	#N/A	1.22536
Q95Y84	HoloCentric chromosome binding Protein OS=Caenorhabditis elegans GN=hcp-6 PE=1 SV=1	1.25132	1.37977	1.66574
P34441	Abnormal embryogenesis protein 30 OS=Caenorhabditis elegans GN=emb-30 PE=1 SV=4	1.25085	#N/A	1.14854
Q564Q1	UDP-glucose 4-epimerase OS=Caenorhabditis elegans GN=gale-1 PE=1 SV=1	1.25059	-1.51036	-1.9799
P34431	Retrotransposon-like protein 1 OS=Caenorhabditis elegans GN=retr-1 PE=4 SV=5	1.25037	1.14502	-1.1128
Q965X5	UDP-GlucuronosylTransferase OS=Caenorhabditis elegans GN=ugt-45 PE=1 SV=2	1.25009	#N/A	#N/A
V6CJY2	Ubiquitin carboxyl-terminal hydrolase OS=Caenorhabditis elegans GN=CELE_H34C03.2 PE=1 SV=1	1.2496	#N/A	#N/A
G5EBR7	DNA-(apurinic or apyrimidinic site) lyase OS=Caenorhabditis elegans GN=exo-3 PE=1 SV=1	1.24923	1.25562	1.54418
G5EBX0	Kinesin-like protein OS=Caenorhabditis elegans GN=klp-18 PE=1 SV=1	1.24915	1.31799	1.36578
Q95Y26	Protein-tyrosine-phosphatase OS=Caenorhabditis elegans GN=CELE_Y41D4A.5 PE=1 SV=2	1.24905	#N/A	#N/A
Q19266	Protein kinase C-like 3 OS=Caenorhabditis elegans GN=pkc-3 PE=1 SV=1	1.24899	#N/A	#N/A
H2KZL0	Galectin OS=Caenorhabditis elegans GN=CELE_W04B5.3 PE=1 SV=1	1.24854	-1.15607	#N/A
Q10666	Protein pop-1 OS=Caenorhabditis elegans GN=pop-1 PE=1 SV=3	1.24833	#N/A	2.77122
P91252	Probable glutathione S-transferase 6 OS=Caenorhabditis elegans GN=gst-6 PE=3 SV=2	1.24821	-1.47247	-1.45537
P34360	Uncharacterized protein C48B4.6 OS=Caenorhabditis elegans GN=C48B4.6 PE=4 SV=1	1.24817	#N/A	-1.10527
Q19537	Probable replication factor A 73 kDa subunit OS=Caenorhabditis elegans GN=rpa-1 PE=1 SV=1	1.24817	1.20811	1.47328
Q9XVR6	Ubiquitin thioesterase otubain-like OS=Caenorhabditis elegans GN=otub-1 PE=1 SV=1	1.24808	1.24725	#N/A
O02360	DAF-16/FOXO Controlled, germline Tumor affecting OS=Caenorhabditis elegans GN=dct-17 PE=1 SV=1	1.24799	-1.47889	-2.92344
P34697	Superoxide dismutase [Cu-Zn] OS=Caenorhabditis elegans GN=sod-1 PE=1 SV=2	1.2473	#N/A	#N/A
G5ED39	Separin homolog sep-1 OS=Caenorhabditis elegans GN=sep-1 PE=1 SV=1	1.24693	#N/A	#N/A
Q0G840	Uncharacterized protein OS=Caenorhabditis elegans GN=CELE_M106.3 PE=1 SV=1	1.24671	#N/A	#N/A
A1IMB7	Uncharacterized protein OS=Caenorhabditis elegans GN=CELE_Y110A7A.21 PE=4 SV=1	1.2465	-1.14743	-1.13764
Q19442	Patterned Expression Site OS=Caenorhabditis elegans GN=pes-23 PE=1 SV=2	1.24635	#N/A	#N/A
B7FAR9	Uncharacterized protein OS=Caenorhabditis elegans GN=CELE_Y43F8B.1 PE=1 SV=1	1.24634	1.19421	#N/A
Q23647	Uncharacterized protein OS=Caenorhabditis elegans GN=hpo-40 PE=1 SV=2	1.24622	#N/A	-1.07221
Q93410	Uncharacterized protein OS=Caenorhabditis elegans GN=CELE_D2005.4 PE=1 SV=3	1.24609	#N/A	#N/A
H2L2A8	Uridine kinase OS=Caenorhabditis elegans GN=CELE_F19B6.1 PE=1 SV=1	1.24593	#N/A	#N/A
Q22924	Uncharacterized protein OS=Caenorhabditis elegans GN=C50E3.5 PE=1 SV=2	1.24584	1.45662	#N/A
Q95005	Proteasome subunit alpha type-7 OS=Caenorhabditis elegans GN=pas-4 PE=1 SV=1	1.24581	#N/A	1.09481
Q19366	Probable DNA polymerase delta small subunit OS=Caenorhabditis elegans GN=F12F6.7 PE=3 SV=1	1.24576	#N/A	#N/A
A9Z1L1	SeRPin OS=Caenorhabditis elegans GN=srp-7 PE=1 SV=1	1.24569	#N/A	-1.92602
Q8WSN7	Uncharacterized protein OS=Caenorhabditis elegans GN=CELE_Y41D4B.4 PE=1 SV=3	1.24559	#N/A	1.21023
Q8MXR3	Intracelllar PhosphoLipase A family OS=Caenorhabditis elegans GN=ipla-6 PE=1 SV=1	1.24526	#N/A	#N/A
P46554	Probable leucine carboxyl methyltransferase 1 OS=Caenorhabditis elegans GN=B0285.4 PE=3 SV=1	1.24522	1.06784	1.08046
Q22833	Chloride channel protein OS=Caenorhabditis elegans GN=clh-1 PE=1 SV=2	1.24491	1.15018	#N/A
Q21961	Associated with RAN (Nuclear import/export) function OS=Caenorhabditis elegans GN=ran-5 PE=1 SV=1	1.2446	#N/A	-1.15194
B2MZD0	Vacuolar H ATPase OS=Caenorhabditis elegans GN=vha-7 PE=1 SV=2	1.24335	#N/A	-1.19256
Q17430	SART-3/p110 homolog OS=Caenorhabditis elegans GN=sart-3 PE=1 SV=1	1.24312	1.07939	1.03474
P34256	Uncharacterized protein B0303.4 OS=Caenorhabditis elegans GN=B0303.4 PE=4 SV=2	1.243	#N/A	1.23597
H2KZN5	Uncharacterized protein OS=Caenorhabditis elegans GN=CELE_F08F1.4 PE=1 SV=1	1.24247	#N/A	#N/A
H2KYV0	MeDiaTor OS=Caenorhabditis elegans GN=mdt-26 PE=4 SV=1	1.24217	#N/A	#N/A
G5ECH5	Protein Phosphatase Four Regulatory subunit OS=Caenorhabditis elegans GN=ppfr-1 PE=1 SV=1	1.24188	1.20117	#N/A
O61708	Prion-like-(Q/N-rich)-domain-bearing protein OS=Caenorhabditis elegans GN=pqn-59 PE=1 SV=2	1.24182	#N/A	-1.26645
Q20789	Uncharacterized protein OS=Caenorhabditis elegans GN=CELE_F54F7.2 PE=1 SV=2	1.24097	#N/A	-1.53577
O02268	Dietary Restriction Response (WT but not eat-2 lifespan increased) OS=Caenorhabditis elegans GN=drr-1 PE=1 SV=1	1.24067	#N/A	-1.2615
O17939	AIP1 (Actin Interacting Protein 1) Like OS=Caenorhabditis elegans GN=aipl-1 PE=1 SV=1	1.24066	#N/A	1.28513
Q09248	Probable dynactin subunit 2 OS=Caenorhabditis elegans GN=dnc-2 PE=1 SV=1	1.23984	#N/A	#N/A
Q6A573	Uncharacterized protein OS=Caenorhabditis elegans GN=CELE_Y44E3A.4 PE=1 SV=2	1.23981	#N/A	-1.12824
O76371	Proteasome Regulatory Particle, ATPase-like OS=Caenorhabditis elegans GN=rpt-5 PE=1 SV=1	1.23968	#N/A	1.09036
Q9U3Q0	Mitochondrial Ribosomal Protein, Small OS=Caenorhabditis elegans GN=mrps-22 PE=1 SV=1	1.23942	#N/A	#N/A
Q94361	E3 SUMO-protein ligase gei-17 OS=Caenorhabditis elegans GN=gei-17 PE=1 SV=4	1.23941	#N/A	1.16504
Q18594	Uncharacterized protein C44B7.5 OS=Caenorhabditis elegans GN=C44B7.5 PE=1 SV=1	1.23837	#N/A	1.16745
Q18547	RFC (DNA replication factor) family OS=Caenorhabditis elegans GN=rfc-3 PE=1 SV=1	1.23796	1.24141	1.35119
Q19864	Cleavage and Polyadenylation Factor OS=Caenorhabditis elegans GN=cpf-1 PE=1 SV=1	1.23758	#N/A	#N/A
Q17489	Uncharacterized protein OS=Caenorhabditis elegans GN=unc-44 PE=1 SV=2	1.23677	1.14014	-1.42806
O61977	TransThyretin-Related family domain OS=Caenorhabditis elegans GN=ttr-47 PE=1 SV=1	1.23568	#N/A	#N/A
Q20264	Fatty Acid CoA Synthetase family OS=Caenorhabditis elegans GN=acs-11 PE=1 SV=3	1.23555	#N/A	-1.12289
Q21333	Uncharacterized protein OS=Caenorhabditis elegans GN=CELE_K08E4.2 PE=1 SV=1	1.23529	#N/A	1.12676
Q94271	ASpartyl Protease OS=Caenorhabditis elegans GN=asp-14 PE=1 SV=2	1.23528	-3.63406	-4.53526
Q27535	Probable arginine kinase ZC434.8 OS=Caenorhabditis elegans GN=ZC434.8 PE=3 SV=1	1.23477	1.13369	1.13136
Q17663	Ammonium transporter OS=Caenorhabditis elegans GN=amt-4 PE=1 SV=3	1.23465	#N/A	1.17958
Q21004	AMPHiphysin homolog OS=Caenorhabditis elegans GN=amph-1 PE=1 SV=1	1.23461	#N/A	-1.23628
G5EDP9	Phosphoinositide 3-kinase adapter subunit OS=Caenorhabditis elegans GN=aap-1 PE=1 SV=1	1.2346	#N/A	#N/A
A3QMC6	ERLin (ER lipid raft associated protein) homolog OS=Caenorhabditis elegans GN=erl-1 PE=1 SV=1	1.23385	#N/A	1.15397
H2KYD0	Uncharacterized protein OS=Caenorhabditis elegans GN=C16A11.2 PE=1 SV=1	1.23385	#N/A	-1.10732
Q21417	TAF (TBP-associated transcription factor) family OS=Caenorhabditis elegans GN=taf-11.2 PE=4 SV=2	1.23355	#N/A	#N/A
H2KYD4	Uncharacterized protein OS=Caenorhabditis elegans GN=CELE_F57C9.4 PE=1 SV=1	1.23306	#N/A	#N/A
Q95ZV9	Uncharacterized protein OS=Caenorhabditis elegans GN=CELE_F08F8.9 PE=1 SV=1	1.23295	#N/A	-1.44667
Q23529	Zygote defective protein 12 OS=Caenorhabditis elegans GN=zyg-12 PE=1 SV=5	1.23293	#N/A	1.0741
Q21822	Uncharacterized protein OS=Caenorhabditis elegans GN=CELE_R07E5.11 PE=1 SV=1	1.23272	#N/A	#N/A
G5EG13	DeHydrogenases, Short chain OS=Caenorhabditis elegans GN=dhs-12 PE=1 SV=1	1.23259	1.0632	1.07817
Q9N538	DeHydrogenases, Short chain OS=Caenorhabditis elegans GN=dhs-9 PE=1 SV=1	1.23251	#N/A	-1.16415
Q03575	Transthyretin-like protein 5 OS=Caenorhabditis elegans GN=ttr-5 PE=3 SV=1	1.23218	#N/A	#N/A
Q02328	Huntington interacting protein related 1 OS=Caenorhabditis elegans GN=hipr-1 PE=3 SV=3	1.2321	#N/A	#N/A
K8FDX2	Uncharacterized protein OS=Caenorhabditis elegans GN=lev-11 PE=1 SV=1	1.23174	1.12091	#N/A
Q9N2L7	Serine/threonine-protein kinase plk-2 OS=Caenorhabditis elegans GN=plk-2 PE=1 SV=1	1.23167	1.05713	#N/A
Q20060	Structural maintenance of chromosomes protein 4 OS=Caenorhabditis elegans GN=smc-4 PE=1 SV=1	1.23099	1.15453	1.26412
P91501	Uncharacterized protein OS=Caenorhabditis elegans GN=CELE_T27A3.7 PE=1 SV=1	1.23084	#N/A	#N/A
Q9XXQ4	Uncharacterized protein OS=Caenorhabditis elegans GN=CELE_Y51A2D.18 PE=1 SV=2	1.23072	#N/A	1.4439
G5ECR7	ELongin B OS=Caenorhabditis elegans GN=elb-1 PE=1 SV=1	1.23067	#N/A	#N/A
O17566	Germinal Center Kinase family OS=Caenorhabditis elegans GN=gck-4 PE=1 SV=1	1.2303	#N/A	-1.08219
Q20849	Kinetochore-associated protein rod-1 OS=Caenorhabditis elegans GN=rod-1 PE=1 SV=1	1.23023	#N/A	1.28611
Q9XW41	Sorting NeXin OS=Caenorhabditis elegans GN=snx-3 PE=1 SV=1	1.23005	#N/A	#N/A
H2KY89	Uncharacterized protein OS=Caenorhabditis elegans GN=CELE_F56C9.6 PE=1 SV=1	1.22996	#N/A	-1.17089
Q10023	Uncharacterized protein T28D9.4 OS=Caenorhabditis elegans GN=T28D9.4 PE=4 SV=2	1.22971	#N/A	#N/A
O01800	Uncharacterized protein OS=Caenorhabditis elegans GN=CELE_F53G12.8 PE=1 SV=3	1.22965	#N/A	-1.30311
Q9XTY3	Seven B Two (Mammalian 7BT prohormone convertase chaperone) homolog OS=Caenorhabditis elegans GN=sbt-1 PE=1 SV=1	1.22951	-1.26874	-1.5896
Q95YB2	Acyl CoA DeHydrogenase OS=Caenorhabditis elegans GN=acdh-9 PE=1 SV=1	1.22924	1.1864	1.16076
P34331	Serine/threonine-protein kinase plk-1 OS=Caenorhabditis elegans GN=plk-1 PE=1 SV=3	1.22898	1.11263	1.29909
Q9N4C3	XPC (Xeroderma Pigmentosum group C) DNA repair gene homolog OS=Caenorhabditis elegans GN=xpc-1 PE=1 SV=2	1.22891	#N/A	#N/A
Q22055	Uncharacterized protein OS=Caenorhabditis elegans GN=CELE_T01C3.3 PE=4 SV=1	1.22795	#N/A	-1.14432
Q9TZ26	F-box A protein OS=Caenorhabditis elegans GN=fbxa-60 PE=1 SV=1	1.22768	#N/A	#N/A
Q86S66	Nascent polypeptide-associated complex subunit alpha OS=Caenorhabditis elegans GN=icd-2 PE=1 SV=1	1.22681	#N/A	#N/A
Q9U3K2	Uncharacterized protein OS=Caenorhabditis elegans GN=CELE_F10B5.8 PE=1 SV=2	1.22668	#N/A	#N/A
Q23357	Cyclin-Dependent Kinase family OS=Caenorhabditis elegans GN=cdk-11.2 PE=1 SV=2	1.22646	#N/A	#N/A
Q9U2Z9	Uncharacterized protein OS=Caenorhabditis elegans GN=CELE_Y106G6H.8 PE=1 SV=2	1.22634	#N/A	#N/A
Q27481	UBA (Human ubiquitin) related OS=Caenorhabditis elegans GN=uba-1 PE=1 SV=1	1.22619	1.07155	1.06933
O17636	ETHE1 (Human ETHylmalonic Encephalopathy) homolog OS=Caenorhabditis elegans GN=ethe-1 PE=1 SV=1	1.22592	#N/A	#N/A
Q23624	Uncharacterized protein OS=Caenorhabditis elegans GN=CELE_ZK829.7 PE=1 SV=2	1.2251	#N/A	#N/A
Q93367	Uncharacterized protein OS=Caenorhabditis elegans GN=C41G7.3 PE=1 SV=2	1.22504	#N/A	-1.09886
Q2PJ97	Uncharacterized protein OS=Caenorhabditis elegans GN=CELE_F52E1.14 PE=1 SV=1	1.22497	-1.92506	-2.68591
Q19058	MAO-C-like dehydratase domain OS=Caenorhabditis elegans GN=maoc-1 PE=1 SV=1	1.22476	1.12189	#N/A
Q23243	MORC (Mouse microrchidia) family CW-type zinc finger protein OS=Caenorhabditis elegans GN=morc-1 PE=1 SV=2	1.22458	#N/A	-1.20176
Q9TXS4	Uncharacterized protein OS=Caenorhabditis elegans GN=C17B7.12 PE=1 SV=2	1.22394	1.29176	#N/A
Q8WTM3	Catechol-O-MethylTransferase family OS=Caenorhabditis elegans GN=comt-5 PE=1 SV=1	1.22384	#N/A	#N/A
Q23246	Sperm-specific class P protein 34 OS=Caenorhabditis elegans GN=ssp-34 PE=1 SV=1	1.22375	#N/A	#N/A
O16366	Uncharacterized protein OS=Caenorhabditis elegans GN=CELE_R02F11.4 PE=1 SV=1	1.2237	1.49062	#N/A
Q9XW16	Profilin-1 OS=Caenorhabditis elegans GN=pfn-1 PE=2 SV=1	1.22304	1.11391	1.25574
Q22805	Uncharacterized protein OS=Caenorhabditis elegans GN=CELE_T26A8.4 PE=1 SV=1	1.22279	#N/A	-1.20219
P90978	Splicing factor U2AF 65 kDa subunit OS=Caenorhabditis elegans GN=uaf-1 PE=2 SV=2	1.22253	1.08698	1.05558
Q21351	Ras-Gtpase-activating protein SH3 (Three) domain-Binding Protein OS=Caenorhabditis elegans GN=gtbp-1 PE=1 SV=2	1.22237	1.14096	#N/A
Q22437	Uncharacterized protein OS=Caenorhabditis elegans GN=CELE_T12G3.4 PE=1 SV=1	1.2213	#N/A	1.14507
O16259	Stress-induced-phosphoprotein 1 OS=Caenorhabditis elegans GN=sti-1 PE=1 SV=1	1.22063	#N/A	1.04865
O01340	Uncharacterized protein OS=Caenorhabditis elegans GN=CELE_K07A1.5 PE=1 SV=1	1.21975	#N/A	#N/A
P34556	Cyclin-dependent kinase 1 OS=Caenorhabditis elegans GN=cdk-1 PE=1 SV=1	1.21974	1.16906	1.43368
Q19752	FarNesylTransferase, Beta subunit OS=Caenorhabditis elegans GN=fntb-1 PE=1 SV=1	1.21961	#N/A	#N/A
P34643	Protein transport protein Sec16 OS=Caenorhabditis elegans GN=sec-16 PE=3 SV=1	1.21949	#N/A	#N/A
Q10663	Bifunctional glyoxylate cycle protein OS=Caenorhabditis elegans GN=icl-1 PE=1 SV=2	1.21945	1.57753	1.91947
Q9XWL1	TransThyretin-Related family domain OS=Caenorhabditis elegans GN=ttr-17 PE=1 SV=1	1.21938	1.20656	#N/A
Q9XU12	Kinesin-like protein OS=Caenorhabditis elegans GN=klp-7 PE=1 SV=1	1.21878	#N/A	#N/A
G5EBU3	Matrix metalloproteinase-C OS=Caenorhabditis elegans GN=zmp-3 PE=1 SV=1	1.21751	-2.14265	-2.47112
Q21742	Uncharacterized protein OS=Caenorhabditis elegans GN=CELE_R05F9.6 PE=1 SV=1	1.21651	#N/A	1.04212
Q20981	Major sperm protein OS=Caenorhabditis elegans GN=CELE_F58E6.5 PE=1 SV=1	1.2162	1.07645	-1.35676
Q9XTU6	Probable small nuclear ribonucleoprotein E OS=Caenorhabditis elegans GN=snr-6 PE=3 SV=1	1.21596	#N/A	#N/A
O17695	Histone deacetylase 1 OS=Caenorhabditis elegans GN=hda-1 PE=1 SV=1	1.21566	#N/A	1.23718
Q21312	Uncharacterized protein OS=Caenorhabditis elegans GN=CELE_K08C7.1 PE=1 SV=3	1.21489	#N/A	-1.34926
P34423	Uncharacterized protein F44B9.2 OS=Caenorhabditis elegans GN=F44B9.2 PE=4 SV=1	1.21461	1.22321	#N/A
Q8WQF7	Uncharacterized protein OS=Caenorhabditis elegans GN=CELE_F07F6.8 PE=1 SV=1	1.21458	1.21481	1.15212
G5EET6	Exchange factor for Arf-6 OS=Caenorhabditis elegans GN=efa-6 PE=1 SV=1	1.21408	#N/A	#N/A
Q9XVG8	HMG OS=Caenorhabditis elegans GN=hmg-20 PE=1 SV=1	1.21389	#N/A	#N/A
Q17527	Uncharacterized protein OS=Caenorhabditis elegans GN=B0564.2 PE=1 SV=2	1.21382	#N/A	#N/A
Q22313	Uncharacterized protein OS=Caenorhabditis elegans GN=CELE_T07E3.2 PE=1 SV=1	1.21374	#N/A	#N/A
Q9N3R5	Innexin OS=Caenorhabditis elegans GN=inx-22 PE=1 SV=2	1.2134	#N/A	1.20555
Q7YZT6	Alpha,alpha-trehalose-phosphate synthase [UDP-forming] 1 OS=Caenorhabditis elegans GN=tps-1 PE=2 SV=1	1.21338	#N/A	-1.27093
G5EGH2	MOlybdenum Cofactor biosynthesis OS=Caenorhabditis elegans GN=moc-1 PE=1 SV=1	1.21277	#N/A	-1.04567
Q9GRZ3	Dosage compensation protein dpy-21 OS=Caenorhabditis elegans GN=dpy-21 PE=1 SV=1	1.21257	#N/A	1.62914
O01836	ATP-dependent RNA helicase glh-3 OS=Caenorhabditis elegans GN=glh-3 PE=1 SV=1	1.21246	1.20128	#N/A
Q09437	Putative serine/threonine-protein kinase B0495.2 OS=Caenorhabditis elegans GN=B0495.2 PE=3 SV=1	1.21245	1.08044	#N/A
Q4R148	Uncharacterized protein OS=Caenorhabditis elegans GN=CELE_R09E12.9 PE=1 SV=1	1.21163	#N/A	#N/A
O44735	SPG (Spastic paraplegia) OS=Caenorhabditis elegans GN=spg-20 PE=1 SV=2	1.21098	#N/A	1.1958
Q8I111	Pyruvate dehydrogenase E1 component subunit alpha OS=Caenorhabditis elegans GN=pdha-1 PE=1 SV=1	1.2105	1.08135	#N/A
P53016	Replication factor C subunit 4 OS=Caenorhabditis elegans GN=rfc-4 PE=1 SV=1	1.21035	#N/A	1.30681
P34429	Probable replication factor C subunit 5 OS=Caenorhabditis elegans GN=F44B9.8 PE=3 SV=3	1.21029	#N/A	1.26136
H2KYV9	Piwi-like protein OS=Caenorhabditis elegans GN=ppw-1 PE=1 SV=1	1.21007	#N/A	1.11743
H1ZUV8	Uncharacterized protein OS=Caenorhabditis elegans GN=pac-1 PE=1 SV=1	1.2096	1.3331	1.23834
Q11183	Thioredoxin domain-containing protein 9 OS=Caenorhabditis elegans GN=txdc-9 PE=2 SV=1	1.20954	#N/A	#N/A
Q8MQ03	Kinesin-like protein OS=Caenorhabditis elegans GN=zen-4 PE=1 SV=2	1.20935	1.18714	1.20372
G4RT11	Anaphase-promoting complex subunit CDC26 OS=Caenorhabditis elegans GN=cdc-26 PE=3 SV=2	1.2089	#N/A	#N/A
Q21161	Palmitoyltransferase OS=Caenorhabditis elegans GN=dhhc-10 PE=3 SV=4	1.20862	-1.31686	-1.52534
Q8MXT4	N-Acyl Phosphatidyl Ethanolamine specific phospholipase D (NAPE-PLD) homolog OS=Caenorhabditis elegans GN=nape-2 PE=1 SV=1	1.20847	1.14976	#N/A
Q95ZZ3	Uncharacterized protein OS=Caenorhabditis elegans GN=C05C10.2 PE=1 SV=1	1.20844	1.1959	#N/A
O18191	Anaphase-promoting complex subunit 1 OS=Caenorhabditis elegans GN=mat-2 PE=1 SV=3	1.20841	1.14466	1.23681
Q966L3	AKIRin (Conserved nuclear protein family) homolog OS=Caenorhabditis elegans GN=akir-1 PE=4 SV=1	1.20784	#N/A	#N/A
Q20675	Uncharacterized protein OS=Caenorhabditis elegans GN=CELE_F52E4.5 PE=1 SV=2	1.20781	-1.10495	-1.23104
Q19876	THaumatiN family OS=Caenorhabditis elegans GN=thn-2 PE=1 SV=1	1.20703	1.45014	2.15633
Q9XVE8	Uncharacterized protein OS=Caenorhabditis elegans GN=C04F12.5 PE=1 SV=1	1.2069	#N/A	#N/A
Q20965	Uncharacterized protein OS=Caenorhabditis elegans GN=CELE_F58B3.6 PE=1 SV=2	1.20672	#N/A	1.29423
Q9XWK6	SUPpressor OS=Caenorhabditis elegans GN=sup-35 PE=1 SV=1	1.20655	1.28049	1.18665
G5ECF0	RIN (Ras/Rab INteractor) homolog OS=Caenorhabditis elegans GN=rin-1 PE=1 SV=1	1.20594	#N/A	#N/A
E1B6Q6	Uncharacterized protein OS=Caenorhabditis elegans GN=CELE_ZK1127.13 PE=1 SV=1	1.20571	1.27846	1.57783
O18154	Tubulin alpha chain OS=Caenorhabditis elegans GN=tba-7 PE=1 SV=1	1.20561	#N/A	#N/A
Q95QA6	Protein pat-12 OS=Caenorhabditis elegans GN=pat-12 PE=1 SV=1	1.20549	1.1302	#N/A
Q7YWX7	Protein wntless homolog OS=Caenorhabditis elegans GN=mig-14 PE=1 SV=1	1.20509	#N/A	1.36466
Q9XXI4	ARRestin Domain protein OS=Caenorhabditis elegans GN=arrd-7 PE=1 SV=2	1.2047	#N/A	#N/A
Q9XVR3	Uncharacterized protein OS=Caenorhabditis elegans GN=C30H6.8 PE=1 SV=1	1.20469	#N/A	#N/A
O61794	SUn (SUN) domain Containing Ossification factor homolog OS=Caenorhabditis elegans GN=suco-1 PE=1 SV=2	1.20464	#N/A	#N/A
Q9XU56	ENdoSulfine Alpha OS=Caenorhabditis elegans GN=ensa-1 PE=1 SV=1	1.20413	1.16108	-1.66263
O16458	Related to yeast Vacuolar Protein Sorting factor OS=Caenorhabditis elegans GN=vps-60 PE=1 SV=1	1.20413	1.09468	#N/A
P34689	ATP-dependent RNA helicase glh-1 OS=Caenorhabditis elegans GN=glh-1 PE=1 SV=3	1.20382	#N/A	-1.08528
G5ECG9	Uncharacterized protein OS=Caenorhabditis elegans GN=CELE_F16H6.10 PE=1 SV=1	1.20351	#N/A	-1.22616
Q09591	Mitotic chromosome and X-chromosome-associated protein mix-1 OS=Caenorhabditis elegans GN=mix-1 PE=1 SV=2	1.20288	1.09299	1.22692
Q95QX5	Uncharacterized protein OS=Caenorhabditis elegans GN=C07A12.7 PE=1 SV=1	1.20283	#N/A	-1.09018
Q9XX16	ORC (Origin Recognition Complex) subunit OS=Caenorhabditis elegans GN=orc-4 PE=1 SV=1	1.2028	#N/A	1.31523
Q09350	Uncharacterized protein T09B9.4 OS=Caenorhabditis elegans GN=T09B9.4 PE=4 SV=1	1.20215	#N/A	#N/A
Q9XTV4	MBF (Multiprotein bridging factor) transcriptional coactivator OS=Caenorhabditis elegans GN=mbf-1 PE=1 SV=1	1.20189	#N/A	#N/A
Q94049	Uncharacterized protein OS=Caenorhabditis elegans GN=CELE_T13F2.6 PE=1 SV=1	1.20177	#N/A	-1.15965
Q9XUE3	Uncharacterized protein OS=Caenorhabditis elegans GN=rsd-2 PE=1 SV=2	1.20169	#N/A	1.17337
O76628	Uncharacterized protein OS=Caenorhabditis elegans GN=CELE_Y57G7A.1 PE=1 SV=1	1.20155	#N/A	#N/A
Q17432	Uncharacterized protein OS=Caenorhabditis elegans GN=B0035.3 PE=1 SV=1	1.20132	#N/A	1.12567
G4SGI5	Uncharacterized protein OS=Caenorhabditis elegans GN=CELE_F49E8.2 PE=1 SV=3	1.20102	#N/A	-1.32156
Q4W5Q8	ADiPose (Drosophila obesity gene) Related OS=Caenorhabditis elegans GN=adpr-1 PE=1 SV=1	1.20066	#N/A	-1.20286
Q02332	Probable [pyruvate dehydrogenase (acetyl-transferring)] kinase, mitochondrial OS=Caenorhabditis elegans GN=pdhk-2 PE=3 SV=1	1.20039	#N/A	1.14571
O18230	VTI (Vesicle Transport through t-SNARE Interaction) homolog OS=Caenorhabditis elegans GN=vti-1 PE=1 SV=2	1.20035	#N/A	#N/A
O61866	Lipase OS=Caenorhabditis elegans GN=lipl-5 PE=1 SV=1	1.20034	#N/A	#N/A
Q9N3H9	Uncharacterized protein OS=Caenorhabditis elegans GN=CELE_Y52E8A.3 PE=1 SV=1	1.19962	-1.15418	-1.44295
Q21596	Uncharacterized protein OS=Caenorhabditis elegans GN=CELE_M7.12 PE=1 SV=3	1.19941	#N/A	1.31128
Q23068	Epoxide hydrolase OS=Caenorhabditis elegans GN=CELE_W01A11.1 PE=1 SV=1	1.19938	#N/A	#N/A
Q17703	Putative steroid dehydrogenase 1 OS=Caenorhabditis elegans GN=stdh-1 PE=3 SV=1	1.19925	#N/A	#N/A
O45418	Peptidylprolyl isomerase OS=Caenorhabditis elegans GN=fkb-6 PE=1 SV=1	1.19925	#N/A	#N/A
Q9XVS9	DeHydrogenases, Short chain OS=Caenorhabditis elegans GN=dhs-22 PE=1 SV=1	1.19923	#N/A	#N/A
H2L2B2	Uncharacterized protein OS=Caenorhabditis elegans GN=CELE_F46B6.5 PE=1 SV=1	1.19922	1.2925	1.28196
Q21037	Origin recognition complex subunit 2 OS=Caenorhabditis elegans GN=orc-2 PE=2 SV=2	1.19889	#N/A	1.25313
H2KYJ2	TransThyretin-Related family domain OS=Caenorhabditis elegans GN=ttr-59 PE=1 SV=1	1.19839	#N/A	-1.24596
Q7JLH5	Prion-like-(Q/N-rich)-domain-bearing protein OS=Caenorhabditis elegans GN=pqn-70 PE=1 SV=1	1.19812	#N/A	#N/A
P34631	UBX domain-containing protein 4 OS=Caenorhabditis elegans GN=ubxn-4 PE=4 SV=1	1.19738	#N/A	#N/A
P91282	Uncharacterized protein OS=Caenorhabditis elegans GN=CELE_F27C1.3 PE=1 SV=2	1.19719	#N/A	-1.12294
H2KZQ8	Uncharacterized protein OS=Caenorhabditis elegans GN=CELE_F13B9.1 PE=1 SV=1	1.19713	#N/A	-1.32709
Q22100	Acetyl-CoA acetyltransferase homolog, mitochondrial OS=Caenorhabditis elegans GN=kat-1 PE=1 SV=2	1.19694	#N/A	1.10947
O01479	Tropomodulin OS=Caenorhabditis elegans GN=unc-94 PE=1 SV=2	1.19672	1.11136	-1.08493
Q19684	Uncharacterized protein OS=Caenorhabditis elegans GN=CELE_F21D5.6 PE=1 SV=1	1.19652	1.14126	1.42213
G5EE46	Uncharacterized protein OS=Caenorhabditis elegans GN=CELE_F54D5.12 PE=1 SV=1	1.19647	1.28532	1.25895
Q21265	Putative metalloproteinase inhibitor tag-225 OS=Caenorhabditis elegans GN=tag-225 PE=1 SV=1	1.19647	#N/A	-1.36402
Q22101	Uncharacterized protein OS=Caenorhabditis elegans GN=CELE_T02G5.7 PE=1 SV=1	1.19641	#N/A	#N/A
Q9XW03	Uncharacterized protein OS=Caenorhabditis elegans GN=CELE_Y54G11A.2 PE=1 SV=1	1.19583	#N/A	1.11371
Q95XR3	Uncharacterized protein OS=Caenorhabditis elegans GN=CELE_Y39G10AR.9 PE=1 SV=2	1.19579	#N/A	1.1975
Q03206	Ras-related protein ced-10 OS=Caenorhabditis elegans GN=ced-10 PE=1 SV=2	1.19524	#N/A	#N/A
G5EFC1	RAB family OS=Caenorhabditis elegans GN=rab-8 PE=1 SV=1	1.19503	#N/A	1.10767
O16705	Uncharacterized protein OS=Caenorhabditis elegans GN=CELE_F22E5.9 PE=1 SV=1	1.19477	#N/A	#N/A
P52887	Probable dolichyl pyrophosphate Glc1Man9GlcNAc2 alpha-1,3-glucosyltransferase OS=Caenorhabditis elegans GN=C08H9.3 PE=3 SV=3	1.19448	#N/A	1.11682
Q86S57	Aldehyde dehydrogenase OS=Caenorhabditis elegans GN=alh-4 PE=1 SV=1	1.19441	#N/A	-1.16598
A0A0K3AU72	Formin HOmology Domain OS=Caenorhabditis elegans GN=fhod-1 PE=1 SV=1	1.19414	#N/A	#N/A
Q17339	Female germline-specific tumor suppressor gld-1 OS=Caenorhabditis elegans GN=gld-1 PE=1 SV=1	1.19358	1.11941	-1.15364
G5EBK1	Na(+)/H(+) exchanger protein 7 OS=Caenorhabditis elegans GN=pbo-4 PE=1 SV=1	1.19339	#N/A	-1.61538
P83351	Soluble NSF attachment protein 29 OS=Caenorhabditis elegans GN=snap-29 PE=3 SV=1	1.19333	#N/A	#N/A
Q18033	THO Complex (Transcription factor/nuclear export) subunit OS=Caenorhabditis elegans GN=thoc-2 PE=1 SV=4	1.19269	#N/A	#N/A
Q23420	Uncharacterized protein OS=Caenorhabditis elegans GN=CELE_ZK1248.11 PE=1 SV=1	1.19238	#N/A	#N/A
O01683	FACT complex subunit ssrp1-B OS=Caenorhabditis elegans GN=hmg-3 PE=3 SV=1	1.19193	#N/A	1.10497
Q22137	Uncharacterized protein OS=Caenorhabditis elegans GN=CELE_T04A8.7 PE=1 SV=1	1.19159	#N/A	1.14601
O61848	Uncharacterized protein OS=Caenorhabditis elegans GN=CELE_K03E5.2 PE=1 SV=2	1.19118	1.14554	1.11848
G5EDH7	AANAT (Arylalkylamine N-AcetylTransferase) homolog OS=Caenorhabditis elegans GN=anat-1 PE=1 SV=2	1.1911	#N/A	#N/A
Q9N456	GLutaRedoXin OS=Caenorhabditis elegans GN=glrx-10 PE=1 SV=1	1.19063	#N/A	-1.15264
Q95X12	Uncharacterized protein OS=Caenorhabditis elegans GN=C13B7.6 PE=1 SV=1	1.19063	#N/A	-1.16779
Q20224	Fatty acid-binding protein homolog 2 OS=Caenorhabditis elegans GN=lbp-2 PE=1 SV=1	1.1906	1.16563	1.17866
Q9N537	Suppressor of ZYg-1 OS=Caenorhabditis elegans GN=szy-2 PE=1 SV=2	1.19041	#N/A	#N/A
G5EGN7	SKR-17 OS=Caenorhabditis elegans GN=skr-17 PE=1 SV=1	1.19017	#N/A	#N/A
Q95ZM2	Uncharacterized protein OS=Caenorhabditis elegans GN=CELE_F19F10.12 PE=1 SV=1	1.18986	1.15387	1.22864
P90919	Uncharacterized protein OS=Caenorhabditis elegans GN=CELE_K07A12.1 PE=1 SV=3	1.18978	#N/A	#N/A
Q21465	2 (Zwei) IG domain protein OS=Caenorhabditis elegans GN=zig-12 PE=1 SV=1	1.18968	1.08414	#N/A
H2L0Q6	RAL (Ras-related GTPase) homolog OS=Caenorhabditis elegans GN=ral-1 PE=1 SV=1	1.18925	#N/A	1.08211
Q95QN6	BRCA1-associated protein homolog 2 OS=Caenorhabditis elegans GN=brap-2 PE=4 SV=1	1.18906	#N/A	#N/A
P34650	Probable mannose-6-phosphate isomerase OS=Caenorhabditis elegans GN=ZK632.4 PE=3 SV=3	1.18906	#N/A	1.09337
O01893	Non-lysosomal glucosylceramidase OS=Caenorhabditis elegans GN=CELE_R08F11.1 PE=1 SV=3	1.189	#N/A	-1.83074
Q22253	Proteasome Regulatory Particle, Non-ATPase-like OS=Caenorhabditis elegans GN=rpn-9 PE=1 SV=1	1.18888	#N/A	#N/A
G5EGS9	N-acetyllactosamine synthase OS=Caenorhabditis elegans GN=CELE_W02B12.11 PE=2 SV=1	1.18883	1.30383	1.26754
Q9XTT4	Anillin-like protein 1 OS=Caenorhabditis elegans GN=ani-1 PE=2 SV=2	1.18857	1.13175	#N/A
H2KMK6	Uncharacterized protein OS=Caenorhabditis elegans GN=CELE_Y38E10A.22 PE=1 SV=2	1.1885	#N/A	1.13797
Q09440	Putative histone deacetylase 2 OS=Caenorhabditis elegans GN=hda-2 PE=1 SV=1	1.18809	#N/A	#N/A
Q20053	ATP Synthase B homolog OS=Caenorhabditis elegans GN=asb-1 PE=1 SV=1	1.18797	#N/A	#N/A
O45722	Uncharacterized protein OS=Caenorhabditis elegans GN=CELE_R74.8 PE=1 SV=2	1.18752	#N/A	1.1642
A8WHP8	PeriLIpiN homolog OS=Caenorhabditis elegans GN=plin-1 PE=1 SV=1	1.18603	1.18493	1.37511
Q94050	Small Nuclear RNA (snRNA) Associated protein OS=Caenorhabditis elegans GN=sna-2 PE=1 SV=1	1.18595	1.13048	1.17103
C5VUK2	COP-9 SigNalosome subunit OS=Caenorhabditis elegans GN=csn-6 PE=1 SV=1	1.18566	1.15345	1.12121
O17612	Enoyl-CoA Hydratase OS=Caenorhabditis elegans GN=ech-1.1 PE=1 SV=1	1.18539	-1.49389	-1.32878
Q9XXT5	LiPIN (Mammalian lipodystrophy associated) homolog OS=Caenorhabditis elegans GN=lpin-1 PE=1 SV=2	1.1847	#N/A	-1.07341
Q18787	26S proteasome regulatory subunit 7 OS=Caenorhabditis elegans GN=rpt-1 PE=1 SV=1	1.1846	1.0968	1.07546
Q9XUS2	Mediator of RNA polymerase II transcription subunit 29 OS=Caenorhabditis elegans GN=mdt-29 PE=1 SV=1	1.18445	1.28696	-1.19949
O02058	Putative 6-pyruvoyl tetrahydrobiopterin synthase OS=Caenorhabditis elegans GN=ptps-1 PE=1 SV=2	1.18411	-1.45457	-1.74854
H2L080	Uncharacterized protein OS=Caenorhabditis elegans GN=CELE_F55C12.5 PE=1 SV=1	1.18376	#N/A	-1.12721
P34286	Proteasome subunit beta type-1 OS=Caenorhabditis elegans GN=pbs-6 PE=1 SV=2	1.1835	#N/A	1.08238
Q9TXP0	40S ribosomal protein S27 OS=Caenorhabditis elegans GN=rps-27 PE=1 SV=3	1.18343	#N/A	1.10072
Q20974	Uncharacterized protein OS=Caenorhabditis elegans GN=CELE_F58B4.5 PE=1 SV=1	1.1831	#N/A	#N/A
Q22749	Uncharacterized protein OS=Caenorhabditis elegans GN=CELE_T24G10.2 PE=1 SV=2	1.18255	#N/A	-1.06305
P34511	Protein vms-1 OS=Caenorhabditis elegans GN=vms-1 PE=2 SV=2	1.1822	#N/A	#N/A
Q9XTV3	Uncharacterized protein OS=Caenorhabditis elegans GN=CELE_H21P03.2 PE=1 SV=2	1.1822	#N/A	1.15071
O01759	PIP Kinase OS=Caenorhabditis elegans GN=ppk-1 PE=1 SV=2	1.18198	#N/A	-1.29348
Q23280	Co-chaperone protein daf-41 OS=Caenorhabditis elegans GN=daf-41 PE=2 SV=1	1.18192	#N/A	#N/A
P90916	Probable histone-binding protein lin-53 OS=Caenorhabditis elegans GN=lin-53 PE=1 SV=2	1.18175	#N/A	1.31139
Q17677	Uncharacterized protein OS=Caenorhabditis elegans GN=C05G5.3 PE=1 SV=2	1.18128	#N/A	#N/A
Q18099	Uncharacterized protein OS=Caenorhabditis elegans GN=C18F10.7 PE=1 SV=1	1.18115	1.0976	1.18173
Q17499	Uncharacterized protein OS=Caenorhabditis elegans GN=B0395.3 PE=1 SV=1	1.18084	#N/A	-1.09529
Q8IAA9	CaLPain family OS=Caenorhabditis elegans GN=clp-4 PE=1 SV=1	1.18083	#N/A	#N/A
G4SNB8	Uncharacterized protein OS=Caenorhabditis elegans GN=CELE_T10F2.5 PE=1 SV=1	1.18076	#N/A	#N/A
Q9NEM5	Uncharacterized protein OS=Caenorhabditis elegans GN=CELE_Y111B2A.3 PE=1 SV=1	1.18034	1.16448	#N/A
G4SLH0	Titin homolog OS=Caenorhabditis elegans GN=ttn-1 PE=1 SV=2	1.18025	#N/A	1.05197
Q9TXK1	Uncharacterized protein OS=Caenorhabditis elegans GN=CELE_F54E2.1 PE=1 SV=2	1.17991	-1.2072	-1.54518
G5EES9	ThioredoXin-Like OS=Caenorhabditis elegans GN=txl-1 PE=1 SV=1	1.17968	1.11275	1.15397
G5EF84	Gamma-tubulin interacting protein 2 OS=Caenorhabditis elegans GN=gip-2 PE=4 SV=1	1.17932	1.10951	1.09699
Q9XW20	Uncharacterized protein OS=Caenorhabditis elegans GN=CELE_Y18D10A.11 PE=1 SV=1	1.1782	#N/A	#N/A
Q09637	Peptidyl-prolyl cis-trans isomerase 9 OS=Caenorhabditis elegans GN=cyn-9 PE=2 SV=3	1.17773	#N/A	#N/A
V5Z1T2	Uncharacterized protein OS=Caenorhabditis elegans GN=ced-12 PE=1 SV=1	1.17722	#N/A	#N/A
Q9XW25	AT hook Transcription Factor family OS=Caenorhabditis elegans GN=attf-6 PE=1 SV=1	1.17719	#N/A	-1.09867
O02358	Uncharacterized protein OS=Caenorhabditis elegans GN=CELE_F35E12.6 PE=1 SV=2	1.17715	-1.32332	-1.4222
O17785	Uncharacterized protein OS=Caenorhabditis elegans GN=CELE_F11A5.9 PE=1 SV=2	1.17702	#N/A	#N/A
A5Z2V2	Uncharacterized protein OS=Caenorhabditis elegans GN=C04H5.7 PE=1 SV=1	1.17678	#N/A	1.32976
O44741	Uncharacterized protein OS=Caenorhabditis elegans GN=CELE_F57B10.4 PE=1 SV=1	1.17647	#N/A	#N/A
Q9XXQ6	TransThyretin-Related family domain OS=Caenorhabditis elegans GN=ttr-25 PE=1 SV=1	1.17637	1.16548	#N/A
P30641	Putative RNA polymerase II subunit B1 CTD phosphatase R08D7.2 OS=Caenorhabditis elegans GN=R08D7.2 PE=3 SV=1	1.17632	#N/A	#N/A
Q19848	Serine/threonine-protein kinase VRK1 OS=Caenorhabditis elegans GN=vrk-1 PE=1 SV=1	1.17594	1.23064	1.16199
Q9U1S8	Uncharacterized protein OS=Caenorhabditis elegans GN=CELE_Y6D1A.1 PE=1 SV=2	1.17589	#N/A	#N/A
Q95QH1	Uncharacterized protein OS=Caenorhabditis elegans GN=CELE_F32H2.10 PE=1 SV=1	1.17586	1.38203	1.3629
Q09629	Probable adenylate kinase isoenzyme ZK673.2 OS=Caenorhabditis elegans GN=ZK673.2 PE=3 SV=1	1.17575	1.09712	1.07504
Q9BLB5	CYclin B OS=Caenorhabditis elegans GN=cyb-2.2 PE=1 SV=1	1.17549	1.25607	#N/A
Q9GYR2	Actin-Related Proteins OS=Caenorhabditis elegans GN=arp-11 PE=1 SV=2	1.17539	#N/A	#N/A
Q9U221	Uracil-DNA glycosylase OS=Caenorhabditis elegans GN=ung-1 PE=1 SV=1	1.17533	#N/A	1.20931
Q9NAB0	Glutathione S-Transferase OS=Caenorhabditis elegans GN=gst-39 PE=1 SV=1	1.17498	1.04158	#N/A
Q7K714	C. Elegans Homeobox OS=Caenorhabditis elegans GN=ceh-100 PE=1 SV=1	1.1748	#N/A	#N/A
Q8MXS8	Uncharacterized protein OS=Caenorhabditis elegans GN=CELE_Y47G6A.22 PE=1 SV=1	1.17476	#N/A	#N/A
P34416	LIM and SH3 domain protein F42H10.3 OS=Caenorhabditis elegans GN=F42H10.3 PE=4 SV=3	1.17469	#N/A	-1.7345
D6RYD3	Uncharacterized protein OS=Caenorhabditis elegans GN=CELE_Y58A7A.1 PE=1 SV=1	1.17441	#N/A	-1.28904
O18158	UDP-N-acetylglucosamine--peptide N-acetylglucosaminyltransferase OS=Caenorhabditis elegans GN=ogt-1 PE=1 SV=2	1.17409	1.09026	#N/A
Q7YX71	Uncharacterized protein OS=Caenorhabditis elegans GN=C26C6.9 PE=1 SV=1	1.1735	#N/A	-1.2692
O02621	Glutathione peroxidase 1 OS=Caenorhabditis elegans GN=gpx-1 PE=3 SV=1	1.17338	#N/A	-1.13862
G5EED5	Secretory carrier-associated membrane protein OS=Caenorhabditis elegans GN=scm-1 PE=1 SV=1	1.17305	#N/A	#N/A
Q09406	Autophagic-related protein 16.2 OS=Caenorhabditis elegans GN=atg-16.2 PE=3 SV=2	1.17283	#N/A	#N/A
Q27488	Proteasome subunit alpha type-2 OS=Caenorhabditis elegans GN=pas-2 PE=1 SV=1	1.17282	#N/A	1.12598
Q17348	Small nuclear ribonucleoprotein Sm D3 OS=Caenorhabditis elegans GN=snr-1 PE=2 SV=2	1.17268	1.14135	#N/A
Q9TYL2	Uncharacterized protein OS=Caenorhabditis elegans GN=CELE_Y25C1A.13 PE=1 SV=1	1.17239	1.1065	1.22653
Q9U364	ECT2 (Mammalian Rho GEF) homolog OS=Caenorhabditis elegans GN=ect-2 PE=1 SV=1	1.17231	1.17797	1.25938
G5EFH4	SeRPin OS=Caenorhabditis elegans GN=srp-6 PE=1 SV=1	1.17188	#N/A	-1.44828
P91502	Ubiquitinyl hydrolase 1 OS=Caenorhabditis elegans GN=usp-5 PE=1 SV=2	1.17172	1.08399	1.14576
H2KZB7	Uncharacterized protein OS=Caenorhabditis elegans GN=CELE_M01B12.4 PE=1 SV=1	1.17144	1.10092	#N/A
Q5WRT9	Nuclear Pore complex Protein OS=Caenorhabditis elegans GN=npp-21 PE=1 SV=1	1.17131	1.12958	1.13873
P46559	Choline kinase B2 OS=Caenorhabditis elegans GN=ckb-2 PE=1 SV=2	1.17128	-1.42177	-1.8889
H2KYP2	Na/Ca eXchangers OS=Caenorhabditis elegans GN=ncx-2 PE=1 SV=1	1.17111	#N/A	#N/A
A0A0K3AUJ9	PeRoxireDoXin OS=Caenorhabditis elegans GN=prdx-2 PE=1 SV=1	1.17094	-1.07908	-1.13799
Q9NA26	Vacuolar protein sorting-associated protein 28 homolog OS=Caenorhabditis elegans GN=vps-28 PE=1 SV=1	1.17061	#N/A	#N/A
G5EC23	HCF1 related OS=Caenorhabditis elegans GN=hcf-1 PE=1 SV=1	1.17053	#N/A	1.25745
Q965L0	Uncharacterized protein OS=Caenorhabditis elegans GN=CELE_M116.5 PE=1 SV=4	1.17041	#N/A	-1.08955
Q20448	Zinc finger putative Transcription Factor family OS=Caenorhabditis elegans GN=ztf-7 PE=1 SV=1	1.17037	#N/A	#N/A
P92199	Rho-associated protein kinase let-502 OS=Caenorhabditis elegans GN=let-502 PE=1 SV=1	1.17019	1.10257	1.13621
Q9BL29	Uncharacterized protein OS=Caenorhabditis elegans GN=CELE_Y71H2AM.2 PE=1 SV=3	1.17019	#N/A	#N/A
H2L028	WHiTe (Drosophila) related ABC transporter OS=Caenorhabditis elegans GN=wht-7 PE=1 SV=1	1.17	#N/A	#N/A
Q95QV2	Cystic Fibrosis Transmembrane conductance regulator homolog OS=Caenorhabditis elegans GN=cft-1 PE=1 SV=1	1.16986	#N/A	-1.21184
O01497	TYRosinase OS=Caenorhabditis elegans GN=tyr-4 PE=1 SV=1	1.16982	-1.53786	-1.98321
Q22341	TransThyretin-Related family domain OS=Caenorhabditis elegans GN=ttr-30 PE=1 SV=3	1.16981	#N/A	-1.28174
G5EBL8	Uncharacterized protein OS=Caenorhabditis elegans GN=sas-7 PE=1 SV=1	1.16925	#N/A	1.18424
P91491	Uncharacterized protein OS=Caenorhabditis elegans GN=CELE_T23B3.2 PE=1 SV=1	1.16899	#N/A	#N/A
H2L056	UBX-containing protein in Nematodes OS=Caenorhabditis elegans GN=ubxn-3 PE=1 SV=1	1.16845	#N/A	1.13504
Q17411	Uncharacterized protein OS=Caenorhabditis elegans GN=B0001.2 PE=1 SV=2	1.16833	1.14179	#N/A
Q21284	Uncharacterized protein OS=Caenorhabditis elegans GN=CELE_K07E3.4 PE=1 SV=2	1.16785	#N/A	-1.0454
Q966F9	Adenylyl CYclase OS=Caenorhabditis elegans GN=acy-4 PE=1 SV=5	1.16775	#N/A	#N/A
O44760	LARP (RNA binding La related protein) homolog OS=Caenorhabditis elegans GN=larp-5 PE=1 SV=4	1.16749	#N/A	-1.24166
Q7YXC5	Uncharacterized protein OS=Caenorhabditis elegans GN=CELE_Y47D3A.20 PE=4 SV=2	1.16692	#N/A	1.13908
Q21323	RNP (RRM RNA binding domain) containing OS=Caenorhabditis elegans GN=rnp-3 PE=1 SV=1	1.16682	#N/A	#N/A
Q9XX20	Uncharacterized protein OS=Caenorhabditis elegans GN=CELE_Y39A1A.24 PE=1 SV=1	1.16643	#N/A	-1.05311
Q19493	Tubulin-specific chaperone D OS=Caenorhabditis elegans GN=tbcd-1 PE=3 SV=1	1.16629	#N/A	#N/A
A0A0K3AWB8	BET (Two bromodomains) family protein OS=Caenorhabditis elegans GN=bet-2 PE=1 SV=1	1.16615	1.22017	#N/A
O45812	Uncharacterized protein OS=Caenorhabditis elegans GN=CELE_T23G11.7 PE=1 SV=4	1.16602	#N/A	#N/A
Q09596	Probable glutathione S-transferase 5 OS=Caenorhabditis elegans GN=gst-5 PE=1 SV=1	1.16586	#N/A	#N/A
O62203	Uncharacterized protein OS=Caenorhabditis elegans GN=CELE_F32B4.4 PE=1 SV=3	1.16579	#N/A	1.07858
G5EFX8	NOT-Like (Yeast CCR4/NOT complex component) OS=Caenorhabditis elegans GN=ntl-3 PE=1 SV=1	1.16578	#N/A	#N/A
Q17886	NASP (Human Nuclear Autoantigenic Sperm Protein) homolog OS=Caenorhabditis elegans GN=nasp-1 PE=1 SV=1	1.16567	#N/A	#N/A
Q21278	Pre-mRNA-splicing factor SLU7 OS=Caenorhabditis elegans GN=K07C5.6 PE=3 SV=1	1.16552	#N/A	1.03682
Q05036	Heat shock protein 110 OS=Caenorhabditis elegans GN=hsp-110 PE=3 SV=1	1.16538	#N/A	#N/A
G5EET3	CaDmium Responsive OS=Caenorhabditis elegans GN=cdr-6 PE=1 SV=1	1.16534	#N/A	-1.19835
O01685	Uncharacterized protein OS=Caenorhabditis elegans GN=C32F10.8 PE=1 SV=2	1.16533	#N/A	1.0797
Q8MNS9	Uncharacterized protein OS=Caenorhabditis elegans GN=CELE_F28F5.6 PE=4 SV=1	1.16532	#N/A	-1.32361
Q9XWZ2	Acyl-CoA dehydrogenase family member 11 OS=Caenorhabditis elegans GN=acdh-11 PE=1 SV=1	1.16519	#N/A	#N/A
Q9BL35	Serine/threonine-protein phosphatase 2A activator OS=Caenorhabditis elegans GN=CELE_Y71H2AM.20 PE=1 SV=1	1.16501	#N/A	-1.74846
Q966I8	Proteasome subunit beta type OS=Caenorhabditis elegans GN=pbs-1 PE=1 SV=1	1.16491	#N/A	1.0717
H2L0P9	Uncharacterized protein OS=Caenorhabditis elegans GN=CELE_Y39A3CL.4 PE=1 SV=1	1.1649	#N/A	-1.14059
Q21338	Transcription elongation factor SPT5 OS=Caenorhabditis elegans GN=spt-5 PE=3 SV=3	1.16472	1.07504	1.15382
O45443	C-type LECtin OS=Caenorhabditis elegans GN=clec-65 PE=1 SV=1	1.1647	-2.48456	-3.46107
P91189	DNaJ domain (Prokaryotic heat shock protein) OS=Caenorhabditis elegans GN=dnj-7 PE=1 SV=1	1.16433	#N/A	-1.29624
Q20412	Probable NADH dehydrogenase [ubiquinone] 1 beta subcomplex subunit 2, mitochondrial OS=Caenorhabditis elegans GN=F44G4.2 PE=2 SV=1	1.16425	#N/A	-1.27046
X5LV34	Uncharacterized protein OS=Caenorhabditis elegans GN=exc-5 PE=1 SV=1	1.1639	#N/A	-1.18586
Q22624	Uncharacterized protein OS=Caenorhabditis elegans GN=CELE_T21B10.3 PE=1 SV=2	1.1637	#N/A	#N/A
Q8I4E2	Sorting nexin lst-4 OS=Caenorhabditis elegans GN=lst-4 PE=1 SV=1	1.16363	#N/A	1.27607
Q23179	Uncharacterized protein OS=Caenorhabditis elegans GN=CELE_W05H9.1 PE=1 SV=1	1.1635	#N/A	#N/A
Q9GYK4	Related to yeast Vacuolar Protein Sorting factor OS=Caenorhabditis elegans GN=vps-24 PE=1 SV=2	1.16341	#N/A	-1.07236
Q965R9	Uncharacterized protein OS=Caenorhabditis elegans GN=CELE_Y97E10AR.6 PE=1 SV=1	1.16282	1.11045	#N/A
H2KZD5	Chromosome-Segregation and RNAi deficient OS=Caenorhabditis elegans GN=csr-1 PE=1 SV=1	1.1625	1.11422	#N/A
Q5ZR77	Uncharacterized protein OS=Caenorhabditis elegans GN=CELE_R02F11.3 PE=1 SV=1	1.16207	#N/A	-1.30618
Q20058	Uncharacterized protein OS=Caenorhabditis elegans GN=CELE_F35G12.12 PE=1 SV=3	1.16198	#N/A	1.03544
X5LVA3	Poly Adp-Ribose (ADP-ribose) Glycohydrolase OS=Caenorhabditis elegans GN=parg-1 PE=1 SV=1	1.16168	#N/A	1.22771
Q27512	Annexin OS=Caenorhabditis elegans GN=nex-2 PE=1 SV=2	1.1613	#N/A	1.12058
Q9U289	E2F-like (Mammalian transcription factor) OS=Caenorhabditis elegans GN=efl-2 PE=1 SV=1	1.16065	#N/A	#N/A
Q23384	NITrilase OS=Caenorhabditis elegans GN=nit-1 PE=1 SV=1	1.16044	1.25839	#N/A
Q9XU45	Uncharacterized protein OS=Caenorhabditis elegans GN=B0379.1 PE=1 SV=1	1.16033	#N/A	#N/A
Q09495	Uncharacterized protein OS=Caenorhabditis elegans GN=C34C12.2 PE=1 SV=1	1.16022	#N/A	#N/A
Q18075	Uncharacterized protein OS=Caenorhabditis elegans GN=C18B2.4 PE=1 SV=1	1.16	#N/A	#N/A
Q2EEM8	TransThyretin-Related family domain OS=Caenorhabditis elegans GN=ttr-45 PE=1 SV=1	1.15975	#N/A	#N/A
Q9N359	COP9 signalosome complex subunit 4 OS=Caenorhabditis elegans GN=csn-4 PE=1 SV=1	1.15962	#N/A	1.11546
B2D6K9	SAPS (Phosphatase associated) domain protein OS=Caenorhabditis elegans GN=saps-1 PE=1 SV=1	1.15949	#N/A	1.05413
Q21342	Enhancer of AKt-1 null OS=Caenorhabditis elegans GN=eak-7 PE=1 SV=1	1.15949	#N/A	#N/A
Q19727	Vertebrate Pre-mRNA Processing Factor OS=Caenorhabditis elegans GN=prpf-4 PE=1 SV=1	1.15941	#N/A	1.21344
Q9U2M4	Hydroxyacid-oxoacid transhydrogenase, mitochondrial OS=Caenorhabditis elegans GN=hphd-1 PE=3 SV=1	1.15936	1.2445	1.22882
G5ED41	Cullin-associated NEDD8-dissociated protein 1 OS=Caenorhabditis elegans GN=cand-1 PE=1 SV=1	1.15935	#N/A	1.0743
Q19138	Uncharacterized protein OS=Caenorhabditis elegans GN=CELE_F07A5.2 PE=1 SV=1	1.15934	#N/A	#N/A
G5ECG7	Defecation Suppressor of Clk-1 OS=Caenorhabditis elegans GN=dsc-4 PE=1 SV=1	1.15922	-1.30939	-1.54986
O17071	Probable 26S proteasome regulatory subunit 10B OS=Caenorhabditis elegans GN=rpt-4 PE=1 SV=2	1.15899	1.054	1.16469
Q9U217	Fatty Acid Amide Hydrolase homolog OS=Caenorhabditis elegans GN=faah-4 PE=1 SV=1	1.15882	#N/A	#N/A
O44158	Related to yeast Vacuolar Protein Sorting factor OS=Caenorhabditis elegans GN=vps-37 PE=1 SV=1	1.15865	1.0695	#N/A
Q19122	Uncharacterized protein OS=Caenorhabditis elegans GN=CELE_F02E8.4 PE=1 SV=2	1.15852	#N/A	-1.24396
D9PTP5	Sorting NeXin OS=Caenorhabditis elegans GN=snx-6 PE=1 SV=1	1.15835	#N/A	#N/A
Q9XVU8	AcTiniN OS=Caenorhabditis elegans GN=atn-1 PE=1 SV=1	1.15793	#N/A	1.15591
Q17761	6-phosphogluconate dehydrogenase, decarboxylating OS=Caenorhabditis elegans GN=T25B9.9 PE=3 SV=2	1.15788	1.13303	#N/A
Q9TXI3	Doa4-Independent Degradation, homologous to yeast Did2 OS=Caenorhabditis elegans GN=did-2 PE=1 SV=1	1.15787	#N/A	1.13519
Q93931	NADH:Ubiquinone oxidoreductase Assembly Factor OS=Caenorhabditis elegans GN=nuaf-3 PE=1 SV=2	1.1575	#N/A	#N/A
Q21702	Uncharacterized protein OS=Caenorhabditis elegans GN=CELE_R04B5.5 PE=1 SV=1	1.15714	#N/A	#N/A
Q9XW93	Uncharacterized protein OS=Caenorhabditis elegans GN=CELE_Y49A3A.3 PE=1 SV=1	1.15694	#N/A	#N/A
O45550	DR1 (One) transcription factor family OS=Caenorhabditis elegans GN=dro-1 PE=1 SV=1	1.1569	#N/A	1.22429
Q9BL73	PIP Kinase OS=Caenorhabditis elegans GN=ppk-2 PE=1 SV=1	1.15677	#N/A	#N/A
P52015	Peptidyl-prolyl cis-trans isomerase 7 OS=Caenorhabditis elegans GN=cyn-7 PE=1 SV=2	1.15658	#N/A	#N/A
P41877	Chromatin-remodeling complex ATPase chain isw-1 OS=Caenorhabditis elegans GN=isw-1 PE=1 SV=2	1.1564	#N/A	1.32632
Q4TT88	Puromycin-sensitive aminopeptidase OS=Caenorhabditis elegans GN=pam-1 PE=1 SV=1	1.1561	#N/A	1.06243
P46563	Fructose-bisphosphate aldolase 2 OS=Caenorhabditis elegans GN=aldo-2 PE=2 SV=1	1.15582	#N/A	-1.07552
P34355	Probable peroxisomal acyl-coenzyme A oxidase 1.5 OS=Caenorhabditis elegans GN=acox-1.5 PE=3 SV=1	1.1556	#N/A	#N/A
Q22258	Serine/threonine-protein kinase ATR OS=Caenorhabditis elegans GN=atl-1 PE=2 SV=2	1.15497	#N/A	#N/A
O17599	RAP homolog (Vertebrate Rap GTPase family) OS=Caenorhabditis elegans GN=rap-2 PE=1 SV=2	1.15472	#N/A	#N/A
Q9TYT7	Uncharacterized protein OS=Caenorhabditis elegans GN=CELE_W05F2.6 PE=1 SV=2	1.15454	#N/A	-1.16484
Q7JMA9	Suppressor of PResenilin defect OS=Caenorhabditis elegans GN=spr-2 PE=1 SV=1	1.15426	1.08338	1.24115
Q93413	Dicer Related Helicase OS=Caenorhabditis elegans GN=drh-3 PE=1 SV=3	1.15424	1.08341	1.05967
Q9BKQ9	CDGSH Iron Sulfur Domain protein homolog OS=Caenorhabditis elegans GN=cisd-3.2 PE=1 SV=1	1.15418	#N/A	-1.11493
Q22227	Segment polarity protein dishevelled homolog mig-5 OS=Caenorhabditis elegans GN=mig-5 PE=1 SV=1	1.15399	1.15715	1.54546
Q9XTT3	SCAVenger receptor (CD36 family) related OS=Caenorhabditis elegans GN=scav-3 PE=1 SV=3	1.15387	#N/A	1.0684
Q9XW58	U3 small nucleolar ribonucleoprotein protein MPP10 OS=Caenorhabditis elegans GN=CELE_Y75B8A.7 PE=1 SV=1	1.15378	1.06496	-1.14952
Q20223	Fatty acid-binding protein homolog 1 OS=Caenorhabditis elegans GN=lbp-1 PE=2 SV=1	1.15349	#N/A	1.43582
Q9BKR5	Uncharacterized protein OS=Caenorhabditis elegans GN=CELE_Y82E9BR.18 PE=1 SV=2	1.15335	#N/A	#N/A
P46562	Putative aldehyde dehydrogenase family 7 member A1 homolog OS=Caenorhabditis elegans GN=alh-9 PE=3 SV=2	1.15334	#N/A	#N/A
Q19210	Uncharacterized protein OS=Caenorhabditis elegans GN=CELE_F08G12.1 PE=1 SV=1	1.15329	#N/A	#N/A
Q8MQB4	Uncharacterized protein OS=Caenorhabditis elegans GN=C28G1.6 PE=1 SV=1	1.15292	1.20191	#N/A
O44954	Succinate dehydrogenase [ubiquinone] flavoprotein subunit, mitochondrial OS=Caenorhabditis elegans GN=sdha-2 PE=1 SV=1	1.15221	#N/A	1.11058
Q21484	Histone AcetylTransferase OS=Caenorhabditis elegans GN=hat-1 PE=1 SV=2	1.15205	#N/A	1.73071
Q21603	UDP-glucuronosyltransferase OS=Caenorhabditis elegans GN=ugt-62 PE=1 SV=1	1.15188	#N/A	-1.15807
Q03563	Serine/threonine-protein kinase spk-1 OS=Caenorhabditis elegans GN=spk-1 PE=2 SV=3	1.15179	#N/A	1.06497
Q2V4S9	Uncharacterized protein OS=Caenorhabditis elegans GN=CELE_F33G12.7 PE=1 SV=1	1.15168	1.14607	1.10948
O01549	Melanoma-Associated-antiGEn homolog OS=Caenorhabditis elegans GN=mage-1 PE=1 SV=2	1.15131	1.05353	#N/A
Q9U1R8	Uncharacterized protein OS=Caenorhabditis elegans GN=CELE_Y79H2A.3 PE=1 SV=2	1.1513	#N/A	#N/A
P45895	Chondroitin sulfate synthase mig-22 OS=Caenorhabditis elegans GN=mig-22 PE=1 SV=1	1.15093	1.15414	#N/A
Q23195	Uncharacterized protein OS=Caenorhabditis elegans GN=CELE_W06B4.2 PE=1 SV=1	1.15064	#N/A	1.06589
Q9XTT9	Proteasome Regulatory Particle, ATPase-like OS=Caenorhabditis elegans GN=rpt-6 PE=1 SV=1	1.15056	#N/A	1.05284
Q9NA34	NOT-Like (Yeast CCR4/NOT complex component) OS=Caenorhabditis elegans GN=ntl-11 PE=1 SV=2	1.15042	#N/A	#N/A
Q09397	SKP2 (S phase Kinase associated Protein Two) homolog OS=Caenorhabditis elegans GN=skpt-1 PE=4 SV=2	1.15036	#N/A	#N/A
O02334	DNA primase large subunit OS=Caenorhabditis elegans GN=pri-2 PE=3 SV=2	1.15014	#N/A	1.40238
P34514	Anaphase-promoting complex subunit 2 OS=Caenorhabditis elegans GN=apc-2 PE=1 SV=3	1.14996	#N/A	1.20534
B3WFT8	Uncharacterized protein OS=Caenorhabditis elegans GN=C14F11.4 PE=1 SV=1	1.14954	#N/A	#N/A
O17006	PHd Finger family OS=Caenorhabditis elegans GN=phf-30 PE=1 SV=1	1.14951	#N/A	#N/A
Q9BIB4	Transcription initiation factor IIA small chain homolog OS=Caenorhabditis elegans GN=B0336.13 PE=3 SV=1	1.14949	1.12349	#N/A
A7LPJ5	Uncharacterized protein OS=Caenorhabditis elegans GN=CELE_F10A3.17 PE=1 SV=1	1.14948	#N/A	#N/A
P30651	Uncharacterized protein ZK643.5 OS=Caenorhabditis elegans GN=ZK643.5 PE=4 SV=2	1.14926	#N/A	1.11078
O17406	AT hook Transcription Factor family OS=Caenorhabditis elegans GN=attf-2 PE=1 SV=1	1.14918	1.09807	1.11864
G5EE99	Uncharacterized protein OS=Caenorhabditis elegans GN=CELE_T19A6.1 PE=1 SV=1	1.14911	#N/A	#N/A
Q19642	Centromere/kinetochore protein zw10 homolog OS=Caenorhabditis elegans GN=czw-1 PE=1 SV=1	1.14858	#N/A	1.10868
A0A131MCT5	BRF (Transcription factor) homolog OS=Caenorhabditis elegans GN=brf-1 PE=1 SV=1	1.14845	#N/A	#N/A
Q20950	Uncharacterized protein OS=Caenorhabditis elegans GN=CELE_F57F5.1 PE=1 SV=2	1.14836	#N/A	#N/A
Q21652	Uncharacterized protein OS=Caenorhabditis elegans GN=CELE_R02F2.8 PE=4 SV=1	1.1478	#N/A	-1.08583
Q20796	Uncharacterized protein OS=Caenorhabditis elegans GN=CELE_F55A11.1 PE=1 SV=1	1.14773	#N/A	#N/A
Q19275	Uncharacterized protein OS=Caenorhabditis elegans GN=CELE_F09F7.5 PE=1 SV=1	1.14722	#N/A	#N/A
Q21755	Nitric oxide synthase-interacting protein homolog OS=Caenorhabditis elegans GN=R05G6.4 PE=3 SV=1	1.14689	#N/A	#N/A
Q09607	Probable glutathione S-transferase gst-36 OS=Caenorhabditis elegans GN=gst-36 PE=3 SV=2	1.14685	-1.30234	-1.43736
G5ECD7	Uncharacterized protein OS=Caenorhabditis elegans GN=mel-11 PE=1 SV=1	1.14658	#N/A	-1.05627
O61861	Actin-related protein 2/3 complex subunit 5 OS=Caenorhabditis elegans GN=arx-7 PE=1 SV=1	1.14655	#N/A	#N/A
O44445	SNAPIN protein homolog OS=Caenorhabditis elegans GN=snpn-1 PE=1 SV=2	1.14642	#N/A	1.26401
Q19479	INverted Formin/formin Three-related OS=Caenorhabditis elegans GN=inft-2 PE=1 SV=5	1.14561	#N/A	-1.09229
H2KZX4	Uncharacterized protein OS=Caenorhabditis elegans GN=CELE_T13C2.6 PE=1 SV=1	1.14518	#N/A	1.08377
G5EFM0	MAD (Yeast Mitosis arrest DeFicient) related OS=Caenorhabditis elegans GN=mdf-1 PE=1 SV=1	1.14514	#N/A	1.24919
Q09510	Myosin regulatory light chain OS=Caenorhabditis elegans GN=mlc-4 PE=1 SV=1	1.14493	#N/A	#N/A
Q95Y97	Replication Protein A homolog OS=Caenorhabditis elegans GN=rpa-2 PE=1 SV=1	1.14481	1.18569	1.33693
Q7Z072	TropoNin T OS=Caenorhabditis elegans GN=tnt-2 PE=1 SV=1	1.14478	#N/A	-1.05737
Q09214	Uncharacterized protein B0495.5 OS=Caenorhabditis elegans GN=B0495.5 PE=4 SV=2	1.14477	#N/A	#N/A
Q20500	Intracelllar PhosphoLipase A family OS=Caenorhabditis elegans GN=ipla-2 PE=1 SV=1	1.14454	#N/A	1.53667
Q9XUV0	Proteasome subunit beta type OS=Caenorhabditis elegans GN=pbs-5 PE=1 SV=1	1.14443	#N/A	1.10548
Q20938	Probable 26S proteasome regulatory subunit rpn-6.1 OS=Caenorhabditis elegans GN=rpn-6.1 PE=2 SV=2	1.1442	#N/A	1.09344
G5EBZ1	(Xeroderma Pigmentosum group F) DNA repair gene homolog OS=Caenorhabditis elegans GN=xpf-1 PE=1 SV=1	1.14369	#N/A	#N/A
H2KZA6	Uncharacterized protein OS=Caenorhabditis elegans GN=CELE_R148.5 PE=1 SV=1	1.14367	#N/A	#N/A
O02362	Uncharacterized protein OS=Caenorhabditis elegans GN=CELE_F35E12.10 PE=1 SV=2	1.14341	-1.30331	-1.34796
O02082	Uncharacterized protein OS=Caenorhabditis elegans GN=C48E7.1 PE=1 SV=1	1.14335	#N/A	-1.21067
Q9N599	Proteasome subunit alpha type-4 OS=Caenorhabditis elegans GN=pas-3 PE=3 SV=2	1.14283	#N/A	#N/A
P49596	Probable protein phosphatase 2C T23F11.1 OS=Caenorhabditis elegans GN=ppm-2 PE=3 SV=2	1.14255	-1.14714	-1.24749
Q8I4I9	Histone deacetylase OS=Caenorhabditis elegans GN=hda-5 PE=1 SV=1	1.14248	#N/A	#N/A
O62238	Uncharacterized protein OS=Caenorhabditis elegans GN=syp-3 PE=1 SV=2	1.14245	#N/A	-1.28489
Q23146	RAB family OS=Caenorhabditis elegans GN=rab-7 PE=1 SV=1	1.14218	#N/A	#N/A
O62349	Uncharacterized protein OS=Caenorhabditis elegans GN=CELE_R11H6.5 PE=1 SV=2	1.14163	-1.21425	#N/A
O62102	Proteasome subunit beta type OS=Caenorhabditis elegans GN=pbs-2 PE=1 SV=1	1.14143	1.07639	1.11564
A3QMD7	Uncharacterized protein OS=Caenorhabditis elegans GN=lsy-13 PE=1 SV=1	1.14137	#N/A	#N/A
C2BR97	Suppressor with Morphological effect on Genitalia OS=Caenorhabditis elegans GN=smg-3 PE=1 SV=1	1.14073	#N/A	#N/A
A0A0K3AUD2	IntraMembrane Protease (IMPAS) family OS=Caenorhabditis elegans GN=imp-3 PE=1 SV=1	1.14038	#N/A	#N/A
Q20062	Mitochondrial Associated RiBonuclease homolog OS=Caenorhabditis elegans GN=marb-1 PE=1 SV=1	1.14024	#N/A	#N/A
O16999	Zinc finger protein ZPR1 homolog OS=Caenorhabditis elegans GN=W03F9.1 PE=3 SV=2	1.13981	#N/A	#N/A
Q22438	39S ribosomal protein L51, mitochondrial OS=Caenorhabditis elegans GN=mrpl-51 PE=3 SV=1	1.13977	#N/A	#N/A
O17586	Proteasome subunit alpha type-6 OS=Caenorhabditis elegans GN=pas-1 PE=1 SV=1	1.13973	#N/A	1.10387
G5ECX8	Increased Sodium Tolerance Related OS=Caenorhabditis elegans GN=istr-1 PE=1 SV=1	1.13961	#N/A	1.07503
Q9N457	Uncharacterized protein OS=Caenorhabditis elegans GN=CELE_Y34D9A.7 PE=1 SV=3	1.13924	#N/A	#N/A
P34498	Probable pre-mRNA-splicing factor ATP-dependent RNA helicase mog-1 OS=Caenorhabditis elegans GN=mog-1 PE=1 SV=2	1.13885	#N/A	#N/A
Q93796	Nose resistant to fluoxetine protein 5 OS=Caenorhabditis elegans GN=nrf-5 PE=1 SV=2	1.13863	#N/A	#N/A
Q9N370	Uncharacterized protein OS=Caenorhabditis elegans GN=CELE_Y55F3AM.9 PE=1 SV=1	1.13843	#N/A	-1.11541
Q94234	HMG OS=Caenorhabditis elegans GN=hmg-5 PE=1 SV=1	1.13841	1.17534	1.19808
Q9N534	Uncharacterized protein OS=Caenorhabditis elegans GN=CELE_Y32H12A.7 PE=1 SV=2	1.13826	#N/A	#N/A
H2KY58	ALG-1 INteracting protein OS=Caenorhabditis elegans GN=ain-2 PE=1 SV=1	1.1381	#N/A	#N/A
Q9U1Y9	SKp1 Related (Ubiquitin ligase complex component) OS=Caenorhabditis elegans GN=skr-4 PE=1 SV=1	1.13797	1.2263	1.23612
P91155	Cell Division Cycle related OS=Caenorhabditis elegans GN=cdc-6 PE=1 SV=1	1.13789	#N/A	1.18551
A7DT45	Uncharacterized protein OS=Caenorhabditis elegans GN=oxy-5 PE=1 SV=1	1.13789	#N/A	#N/A
P32742	Inhibitor of nuclear factor kappa-B kinase epsilon subunit homolog 1 OS=Caenorhabditis elegans GN=ikke-1 PE=3 SV=5	1.13785	#N/A	1.29134
H2KYN6	SMEK (Dictyostelium Suppressor of MEK null) homolog OS=Caenorhabditis elegans GN=smk-1 PE=1 SV=1	1.13721	#N/A	1.09941
Q21164	ELRR (Extracellular Leucine-Rich Repeat) ONly OS=Caenorhabditis elegans GN=lron-7 PE=1 SV=2	1.13711	#N/A	-1.24165
A0A078BS85	Juxtamembrane domain-Associated Catenin OS=Caenorhabditis elegans GN=jac-1 PE=1 SV=1	1.13708	#N/A	#N/A
Q9U2D9	Glycogen [starch] synthase OS=Caenorhabditis elegans GN=gsy-1 PE=1 SV=1	1.13707	#N/A	1.08509
Q9TZ33	Ubiquinol-Cytochrome c oxidoReductase complex OS=Caenorhabditis elegans GN=ucr-2.3 PE=1 SV=1	1.13629	1.049	1.15933
V6CJI3	Uncharacterized protein OS=Caenorhabditis elegans GN=CELE_ZK616.3 PE=1 SV=1	1.13624	#N/A	#N/A
A5JYW9	Paired amphipathic helix protein sin-3 OS=Caenorhabditis elegans GN=sin-3 PE=2 SV=1	1.13622	1.24817	1.39364
Q9XXN2	MICOS complex subunit MIC60-2 OS=Caenorhabditis elegans GN=immt-2 PE=2 SV=2	1.13594	#N/A	1.06648
Q21279	Tubulin Tyrosine Ligase Like OS=Caenorhabditis elegans GN=ttll-15 PE=1 SV=3	1.13592	#N/A	#N/A
Q8MXH3	Uncharacterized protein OS=Caenorhabditis elegans GN=CELE_T09A12.5 PE=1 SV=1	1.13591	1.11894	#N/A
Q17334	Alcohol dehydrogenase 1 OS=Caenorhabditis elegans GN=sodh-1 PE=2 SV=2	1.13576	#N/A	1.58997
Q9GZH5	Proteasome Regulatory Particle, Non-ATPase-like OS=Caenorhabditis elegans GN=rpn-1 PE=1 SV=1	1.13569	1.06462	1.14446
G8XYY6	tRNA (guanine-N(7)-)-methyltransferase non-catalytic subunit OS=Caenorhabditis elegans GN=wdr-4 PE=1 SV=1	1.1356	#N/A	1.17321
Q21053	Vacuolar protein sorting-associated protein 35 OS=Caenorhabditis elegans GN=vps-35 PE=1 SV=3	1.13556	#N/A	1.04894
Q17361	Ubiquitin carboxyl-terminal hydrolase 14 OS=Caenorhabditis elegans GN=usp-14 PE=2 SV=2	1.13514	#N/A	1.13727
G5EEH9	Nuclear pore complex protein Nup98-Nup96 OS=Caenorhabditis elegans GN=npp-10 PE=1 SV=1	1.13506	1.10458	#N/A
Q95Y51	SMN (Survival of Motor Neuron protein) Related OS=Caenorhabditis elegans GN=smr-1 PE=1 SV=1	1.13505	1.17929	1.08335
O17594	Uncharacterized protein OS=Caenorhabditis elegans GN=C25A1.1 PE=1 SV=1	1.13459	#N/A	-1.34331
P91427	Probable phosphoglycerate kinase OS=Caenorhabditis elegans GN=pgk-1 PE=3 SV=1	1.1343	#N/A	#N/A
Q21436	Nuclear Pore complex Protein OS=Caenorhabditis elegans GN=npp-3 PE=1 SV=1	1.13369	1.12813	1.11511
Q18115	26S proteasome non-ATPase regulatory subunit 1 OS=Caenorhabditis elegans GN=rpn-2 PE=3 SV=4	1.13359	#N/A	1.08839
D5MCN2	La-related protein 1 OS=Caenorhabditis elegans GN=larp-1 PE=4 SV=2	1.13336	1.09942	-1.08173
Q7YZG7	Uncharacterized protein OS=Caenorhabditis elegans GN=CELE_Y55B1AR.2 PE=1 SV=2	1.13308	#N/A	#N/A
Q21924	G patch domain and KOW motifs-containing protein homolog 1 OS=Caenorhabditis elegans GN=gkow-1 PE=1 SV=1	1.13282	#N/A	1.14419
G8JY81	Heavy chain, Unconventional Myosin OS=Caenorhabditis elegans GN=hum-2 PE=1 SV=1	1.13275	#N/A	#N/A
Q10661	Dosage compensation protein dpy-30 OS=Caenorhabditis elegans GN=dpy-30 PE=1 SV=1	1.13262	1.14676	1.10778
Q21253	Gelsolin-like protein 1 OS=Caenorhabditis elegans GN=gsnl-1 PE=1 SV=1	1.13252	#N/A	-1.06815
Q9NAB2	Glutathione S-Transferase OS=Caenorhabditis elegans GN=gst-28 PE=1 SV=1	1.13249	-1.17211	-1.26298
O44827	Facilitated glucose transporter protein 1 OS=Caenorhabditis elegans GN=fgt-1 PE=1 SV=2	1.13239	#N/A	#N/A
G5EEV2	Transcription-associated protein 1 OS=Caenorhabditis elegans GN=trr-1 PE=2 SV=1	1.13205	#N/A	1.14325
P91349	Spindle-defective protein 5 OS=Caenorhabditis elegans GN=spd-5 PE=1 SV=2	1.13204	1.2087	1.27911
P34492	Putative NipSnap protein K02D10.1 OS=Caenorhabditis elegans GN=K02D10.1 PE=2 SV=4	1.13185	#N/A	#N/A
P91175	SYF pre-mRNA splicing factor homolog OS=Caenorhabditis elegans GN=syf-1 PE=1 SV=1	1.13179	1.14058	#N/A
Q9XVX8	Uncharacterized protein OS=Caenorhabditis elegans GN=tag-342 PE=1 SV=2	1.13155	#N/A	#N/A
O44183	Uncharacterized protein OS=Caenorhabditis elegans GN=CELE_ZC416.6 PE=1 SV=2	1.13149	#N/A	-1.17174
P42170	Ribonucleoside-diphosphate reductase small chain OS=Caenorhabditis elegans GN=rnr-2 PE=3 SV=1	1.13127	1.35954	1.25602
Q20059	WD repeat-containing protein 48 homolog OS=Caenorhabditis elegans GN=wdr-48 PE=1 SV=2	1.13092	1.23554	1.61197
P90994	Glutathione-independent glyoxalase DJR-1.1 OS=Caenorhabditis elegans GN=djr-1.1 PE=1 SV=1	1.13067	1.0928	1.15476
P91477	Proteasome subunit beta type-2 OS=Caenorhabditis elegans GN=pbs-4 PE=3 SV=2	1.13037	#N/A	1.11787
Q19107	Uncharacterized protein OS=Caenorhabditis elegans GN=CELE_F02C12.1 PE=1 SV=5	1.13033	#N/A	#N/A
G5EEA8	Annexin OS=Caenorhabditis elegans GN=nex-1 PE=1 SV=1	1.13005	#N/A	1.11647
Q9XXA2	Microtubule End Binding Protein OS=Caenorhabditis elegans GN=ebp-2 PE=1 SV=1	1.12994	#N/A	1.10142
Q95ZS5	Uncharacterized protein OS=Caenorhabditis elegans GN=CELE_F56A8.3 PE=1 SV=1	1.12989	#N/A	#N/A
Q9U2D2	Caenorhabditis KU OS=Caenorhabditis elegans GN=cku-70 PE=1 SV=3	1.12987	1.27394	#N/A
P41932	14-3-3-like protein 1 OS=Caenorhabditis elegans GN=par-5 PE=1 SV=2	1.1298	#N/A	#N/A
Q21281	Transmembrane matrix receptor MUP-4 OS=Caenorhabditis elegans GN=mup-4 PE=1 SV=4	1.12976	#N/A	#N/A
U4PBJ9	FiLamiN (Actin binding protein) homolog OS=Caenorhabditis elegans GN=fln-1 PE=1 SV=1	1.12963	#N/A	#N/A
P34517	Probable glycerol-3-phosphate dehydrogenase 2 OS=Caenorhabditis elegans GN=gpdh-2 PE=3 SV=2	1.12942	#N/A	#N/A
Q22790	Uncharacterized protein OS=Caenorhabditis elegans GN=CELE_T25G3.1 PE=1 SV=2	1.1291	#N/A	-1.2205
O18002	Uncharacterized protein OS=Caenorhabditis elegans GN=CELE_R11H6.4 PE=1 SV=2	1.12893	#N/A	-1.13427
A0A078BS54	Uncharacterized protein OS=Caenorhabditis elegans GN=C07H4.1 PE=4 SV=1	1.12888	-1.20821	#N/A
Q3Y409	LysM Domain (Peptidoglycan binding) protein OS=Caenorhabditis elegans GN=lmd-3 PE=1 SV=2	1.1288	#N/A	#N/A
Q23383	Uncharacterized protein OS=Caenorhabditis elegans GN=CELE_ZK1058.5 PE=1 SV=2	1.12873	#N/A	-1.17792
Q95008	Proteasome subunit alpha type-5 OS=Caenorhabditis elegans GN=pas-5 PE=1 SV=1	1.12868	#N/A	#N/A
Q9N5C4	Uncharacterized protein OS=Caenorhabditis elegans GN=CELE_W02H5.8 PE=1 SV=1	1.12846	#N/A	#N/A
Q9N5M3	Uncharacterized protein OS=Caenorhabditis elegans GN=CELE_H20J04.6 PE=1 SV=2	1.12813	#N/A	#N/A
Q9U2H4	FANCD2 (Fanconi's anemia defect) ortholog OS=Caenorhabditis elegans GN=fcd-2 PE=1 SV=3	1.12772	#N/A	#N/A
Q09305	Protein AAR2 homolog OS=Caenorhabditis elegans GN=F10B5.2 PE=3 SV=1	1.12767	#N/A	#N/A
P34281	CID domain-containing protein 1 OS=Caenorhabditis elegans GN=cids-1 PE=4 SV=2	1.12757	#N/A	#N/A
Q9BLB6	Probable U2 small nuclear ribonucleoprotein A' OS=Caenorhabditis elegans GN=mog-2 PE=1 SV=1	1.12747	#N/A	#N/A
O76577	26S proteasome non-ATPase regulatory subunit 14 OS=Caenorhabditis elegans GN=rpn-11 PE=1 SV=1	1.12731	1.08938	1.14529
Q19324	Proteasome Regulatory Particle, Non-ATPase-like OS=Caenorhabditis elegans GN=rpn-5 PE=1 SV=1	1.12716	#N/A	1.08321
A0A1I6CM73	Uncharacterized protein OS=Caenorhabditis elegans GN=C40H1.7 PE=1 SV=1	1.12706	#N/A	#N/A
G5EE74	Aspergillus NUclear Division related OS=Caenorhabditis elegans GN=nud-1 PE=1 SV=1	1.12682	1.07008	#N/A
O61882	Uncharacterized protein OS=Caenorhabditis elegans GN=CELE_F59B1.8 PE=1 SV=2	1.12672	-2.93892	-2.35208
Q9XUB7	Fatty Acid/Retinol binding protein OS=Caenorhabditis elegans GN=far-6 PE=1 SV=1	1.12625	#N/A	#N/A
Q9U304	Uncharacterized protein OS=Caenorhabditis elegans GN=CELE_Y106G6D.7 PE=1 SV=1	1.12578	#N/A	#N/A
Q18546	Uncharacterized protein OS=Caenorhabditis elegans GN=C39E9.12 PE=1 SV=2	1.12568	1.17013	1.36634
Q20121	Fatty Acid CoA Synthetase family OS=Caenorhabditis elegans GN=acs-4 PE=1 SV=2	1.12553	#N/A	1.11421
Q17941	Serine/threonine-protein kinase akt-1 OS=Caenorhabditis elegans GN=akt-1 PE=1 SV=2	1.125	#N/A	#N/A
Q22308	DEAD boX helicase homolog OS=Caenorhabditis elegans GN=ddx-19 PE=1 SV=2	1.12487	#N/A	-1.10378
Q09979	DeHydrogenases, Short chain OS=Caenorhabditis elegans GN=dhs-6 PE=1 SV=3	1.12487	#N/A	#N/A
Q18511	Uncharacterized protein OS=Caenorhabditis elegans GN=C38D4.9 PE=1 SV=1	1.12462	-1.1695	-1.30831
Q9N4D8	Neuropeptide-like peptides nlp-40 OS=Caenorhabditis elegans GN=nlp-40 PE=1 SV=1	1.12449	#N/A	-1.41931
Q9XWH0	Mitotic checkpoint protein bub-3 OS=Caenorhabditis elegans GN=bub-3 PE=1 SV=1	1.12371	#N/A	1.18419
Q18688	Heat shock protein 90 OS=Caenorhabditis elegans GN=daf-21 PE=1 SV=1	1.12363	#N/A	#N/A
Q9U3D6	Adenosine Deaminase acting on RNA OS=Caenorhabditis elegans GN=adr-1 PE=1 SV=2	1.12356	#N/A	1.14695
Q9N4I3	Uncharacterized protein OS=Caenorhabditis elegans GN=CELE_Y71F9AL.9 PE=1 SV=1	1.12337	#N/A	-1.33125
Q21569	Beta-LACTamase domain containing OS=Caenorhabditis elegans GN=lact-3 PE=1 SV=1	1.12331	1.19959	1.094
Q93168	Uncharacterized protein OS=Caenorhabditis elegans GN=C01G10.8 PE=1 SV=1	1.12324	-1.08146	-1.06893
O44501	FarNesylTransferase, Alpha subunit OS=Caenorhabditis elegans GN=fnta-1 PE=1 SV=1	1.12306	#N/A	1.07785
O02109	Uncharacterized protein OS=Caenorhabditis elegans GN=CELE_W08F4.3 PE=1 SV=1	1.12273	#N/A	1.15654
Q9N5Y7	Uncharacterized protein OS=Caenorhabditis elegans GN=C09E7.7 PE=1 SV=2	1.12273	#N/A	#N/A
Q22257	HoloCentric chromosome binding Protein OS=Caenorhabditis elegans GN=hcp-2 PE=1 SV=1	1.1227	1.11868	1.22493
Q22528	Uncharacterized protein OS=Caenorhabditis elegans GN=ekl-6 PE=1 SV=3	1.12255	1.07922	1.12876
O62218	DNA polymerase OS=Caenorhabditis elegans GN=pole-1 PE=1 SV=1	1.1225	1.10259	1.24624
Q9N425	COP9 signalosome complex subunit 3 OS=Caenorhabditis elegans GN=csn-3 PE=1 SV=4	1.12229	#N/A	1.14436
U4PBU8	PLaSTin (Actin bundling protein) homolog OS=Caenorhabditis elegans GN=plst-1 PE=1 SV=1	1.12212	#N/A	1.09553
Q18625	Galectin OS=Caenorhabditis elegans GN=lec-4 PE=1 SV=1	1.12193	#N/A	#N/A
Q09249	Uncharacterized protein C16C10.3 OS=Caenorhabditis elegans GN=C16C10.3 PE=4 SV=1	1.12184	#N/A	-1.10245
A0A0K3AR76	Uncharacterized protein OS=Caenorhabditis elegans GN=B0303.11 PE=1 SV=1	1.12173	-1.24249	-1.24812
Q93341	Putative dihydrofolate reductase OS=Caenorhabditis elegans GN=dhfr-1 PE=3 SV=1	1.1217	#N/A	1.2587
Q09643	PhosphatidylSerine SYnthase OS=Caenorhabditis elegans GN=pssy-1 PE=1 SV=1	1.12143	1.22264	-1.26331
Q22171	Uncharacterized protein OS=Caenorhabditis elegans GN=CELE_T04G9.4 PE=1 SV=1	1.12137	#N/A	-1.127
G5EGA6	Dehydrogenase/reductase SDR family member 4 OS=Caenorhabditis elegans GN=dhrs-4 PE=1 SV=1	1.12127	#N/A	#N/A
Q23449	26S proteasome non-ATPase regulatory subunit 8 OS=Caenorhabditis elegans GN=rpn-12 PE=3 SV=1	1.12122	#N/A	1.07977
H2KYP7	PaNtothenate Kinase OS=Caenorhabditis elegans GN=pnk-1 PE=1 SV=1	1.12106	#N/A	1.12099
Q9XTZ5	Membrane Associated Acyl-CoA binding protein OS=Caenorhabditis elegans GN=maa-1 PE=1 SV=1	1.12093	#N/A	#N/A
Q9NAB7	Uncharacterized protein OS=Caenorhabditis elegans GN=CELE_Y53F4B.18 PE=1 SV=1	1.12067	#N/A	#N/A
P17330	Glyceraldehyde-3-phosphate dehydrogenase 3 OS=Caenorhabditis elegans GN=gpd-3 PE=3 SV=1	1.12044	#N/A	#N/A
Q23539	Pyruvate kinase OS=Caenorhabditis elegans GN=pyk-2 PE=1 SV=2	1.1204	-1.07082	-1.22279
B2D6P1	Regulator of Microtubule Dynamics OS=Caenorhabditis elegans GN=rmd-2 PE=1 SV=1	1.12011	#N/A	#N/A
Q22633	4-hydroxyphenylpyruvate dioxygenase OS=Caenorhabditis elegans GN=hpd-1 PE=3 SV=1	1.11999	#N/A	#N/A
P34455	Probable aconitate hydratase, mitochondrial OS=Caenorhabditis elegans GN=aco-2 PE=3 SV=2	1.11989	#N/A	1.04013
A0A1T5HUK0	UBiquitin Conjugating enzyme OS=Caenorhabditis elegans GN=ubc-15 PE=1 SV=1	1.11953	1.13621	1.10844
Q9U296	Malic enzyme OS=Caenorhabditis elegans GN=men-1 PE=1 SV=1	1.11938	#N/A	#N/A
Q20774	DNaJ domain (Prokaryotic heat shock protein) OS=Caenorhabditis elegans GN=dnj-13 PE=1 SV=1	1.11928	#N/A	#N/A
Q17446	Mitogen-activated protein kinase pmk-1 OS=Caenorhabditis elegans GN=pmk-1 PE=1 SV=1	1.11916	1.61481	1.2934
G5EFW0	Trans-Golgi Network protein homolog OS=Caenorhabditis elegans GN=tgn-38 PE=1 SV=1	1.119	#N/A	1.10283
Q9N5D7	ELRR (Extracellular Leucine-Rich Repeat) ONly OS=Caenorhabditis elegans GN=lron-8 PE=1 SV=2	1.11892	#N/A	#N/A
Q22317	Aminopeptidase OS=Caenorhabditis elegans GN=CELE_T07F10.1 PE=1 SV=2	1.11843	#N/A	#N/A
Q95QU0	PCI domain-containing protein 2 homolog OS=Caenorhabditis elegans GN=C27F2.10 PE=3 SV=1	1.11836	1.2131	#N/A
Q18224	NOT-Like (Yeast CCR4/NOT complex component) OS=Caenorhabditis elegans GN=ntl-9 PE=1 SV=3	1.1182	#N/A	1.123
P34686	F-actin-capping protein subunit beta OS=Caenorhabditis elegans GN=cap-2 PE=2 SV=1	1.11793	#N/A	#N/A
G5ECR6	Aldose 1-epimerase OS=Caenorhabditis elegans GN=C01B4.6 PE=1 SV=1	1.11789	1.20436	#N/A
Q9TXN6	Autophagy-related protein 9 OS=Caenorhabditis elegans GN=atg-9 PE=1 SV=2	1.11771	#N/A	1.06323
G5EDP0	Uncharacterized protein OS=Caenorhabditis elegans GN=CELE_Y32F6A.5 PE=1 SV=1	1.11769	-1.45098	-1.64407
G5EBQ3	Enhancer of Glp-One (Glp-1) OS=Caenorhabditis elegans GN=ego-1 PE=1 SV=1	1.11756	1.13522	#N/A
Q9TZ69	UBiquitin Conjugating enzyme OS=Caenorhabditis elegans GN=ubc-20 PE=1 SV=1	1.11733	#N/A	#N/A
O45430	MethylCrotonoyl-Coenzyme A Carboxylase (Alpha) OS=Caenorhabditis elegans GN=mccc-1 PE=1 SV=2	1.11715	#N/A	#N/A
Q95X42	Uncharacterized protein OS=Caenorhabditis elegans GN=C05D2.10 PE=1 SV=1	1.11691	#N/A	1.12255
O17345	TransThyretin-Related family domain OS=Caenorhabditis elegans GN=ttr-6 PE=1 SV=1	1.11671	#N/A	1.15399
P91020	Uncharacterized protein OS=Caenorhabditis elegans GN=C07D8.6 PE=1 SV=1	1.11669	-1.27886	-1.26349
Q9U2X0	Protein arginine N-methyltransferase 1 OS=Caenorhabditis elegans GN=prmt-1 PE=1 SV=1	1.11625	1.13037	#N/A
H2KYJ5	MiTochondrial Carrier Homolog OS=Caenorhabditis elegans GN=mtch-1 PE=1 SV=1	1.11617	#N/A	#N/A
Q22647	Mitochondrial import inner membrane translocase subunit TIM50 OS=Caenorhabditis elegans GN=scpl-4 PE=3 SV=1	1.11572	#N/A	#N/A
Q18025	Uncharacterized protein OS=Caenorhabditis elegans GN=C15H9.4 PE=1 SV=2	1.11571	#N/A	#N/A
P22981	Ras protein let-60 OS=Caenorhabditis elegans GN=let-60 PE=1 SV=1	1.11558	1.09009	#N/A
H2L0G7	Uncharacterized protein OS=Caenorhabditis elegans GN=CELE_Y82E9BR.14 PE=1 SV=1	1.11557	-1.11803	#N/A
G5EDX9	F-box A protein OS=Caenorhabditis elegans GN=fbxa-101 PE=1 SV=1	1.11544	#N/A	#N/A
Q21463	Asparagine synthetase OS=Caenorhabditis elegans GN=asns-2 PE=1 SV=1	1.11542	-1.2431	-1.12427
Q9N4G9	Probable small nuclear ribonucleoprotein G OS=Caenorhabditis elegans GN=snr-7 PE=3 SV=1	1.11528	#N/A	1.11978
O01422	COP9 signalosome complex subunit 2 OS=Caenorhabditis elegans GN=csn-2 PE=1 SV=2	1.11527	1.05739	#N/A
Q22144	Uncharacterized protein OS=Caenorhabditis elegans GN=CELE_T04A8.8 PE=1 SV=1	1.11505	#N/A	#N/A
P34471	DNA primase small subunit OS=Caenorhabditis elegans GN=pri-1 PE=3 SV=1	1.11486	1.20914	1.22951
P54811	Transitional endoplasmic reticulum ATPase homolog 1 OS=Caenorhabditis elegans GN=cdc-48.1 PE=1 SV=1	1.11476	1.08482	1.22873
A5JYU5	Uncharacterized protein OS=Caenorhabditis elegans GN=rad-50 PE=1 SV=1	1.1146	1.12988	1.16095
Q9BIA3	Uncharacterized protein OS=Caenorhabditis elegans GN=C25H3.11 PE=1 SV=1	1.11448	#N/A	#N/A
P34260	Vacuolar protein sorting-associated protein 33A OS=Caenorhabditis elegans GN=vps-33.1 PE=1 SV=4	1.11404	#N/A	#N/A
P05690	Vitellogenin-2 OS=Caenorhabditis elegans GN=vit-2 PE=1 SV=5	1.11384	#N/A	1.07336
Q8MXR2	HnRNP F homolog OS=Caenorhabditis elegans GN=hrpf-2 PE=1 SV=1	1.11343	1.10727	1.16306
P90897	DEAD-box ATP-dependent RNA helicase rde-12 OS=Caenorhabditis elegans GN=rde-12 PE=1 SV=4	1.11296	#N/A	1.11808
Q17390	Cullin-2 OS=Caenorhabditis elegans GN=cul-2 PE=1 SV=3	1.11276	#N/A	1.03929
Q5FC71	CDGSH Iron Sulfur Domain protein homolog OS=Caenorhabditis elegans GN=cisd-1 PE=1 SV=1	1.11272	-1.07879	#N/A
Q19007	Nucleosome Assembly Protein OS=Caenorhabditis elegans GN=nap-1 PE=1 SV=1	1.11267	#N/A	#N/A
Q18483	Uncharacterized protein OS=Caenorhabditis elegans GN=C35D10.6 PE=1 SV=1	1.11239	1.09244	1.10257
Q22619	Probable NADH dehydrogenase [ubiquinone] iron-sulfur protein 8, mitochondrial OS=Caenorhabditis elegans GN=T20H4.5 PE=2 SV=1	1.112	#N/A	#N/A
Q65ZI3	DeHydrogenases, Short chain OS=Caenorhabditis elegans GN=dhs-30 PE=1 SV=1	1.11187	#N/A	-1.18562
Q22616	Biogenesis of lysosome-related organelles complex 1 subunit 1 OS=Caenorhabditis elegans GN=blos-1 PE=1 SV=1	1.11185	#N/A	1.16904
O45087	DYnein Chain, light Intermediate OS=Caenorhabditis elegans GN=dyci-1 PE=1 SV=1	1.11182	#N/A	#N/A
Q9N5N8	SURF1-like protein OS=Caenorhabditis elegans GN=sft-1 PE=3 SV=1	1.11178	#N/A	#N/A
Q20937	NTL-1a OS=Caenorhabditis elegans GN=let-711 PE=1 SV=3	1.11167	1.08108	1.0638
G5EF11	E2F-like (Mammalian transcription factor) OS=Caenorhabditis elegans GN=efl-1 PE=1 SV=1	1.11158	1.14521	1.2618
K8ESC8	Uncharacterized protein OS=Caenorhabditis elegans GN=B0001.8 PE=1 SV=1	1.11114	#N/A	#N/A
G5EDG8	Flavin-containing monooxygenase OS=Caenorhabditis elegans GN=fmo-4 PE=1 SV=1	1.11083	#N/A	-1.13774
G5EFF7	UBiQuiLin OS=Caenorhabditis elegans GN=ubql-1 PE=1 SV=1	1.11075	#N/A	-1.10203
P34475	Tubulin gamma chain OS=Caenorhabditis elegans GN=tbg-1 PE=2 SV=1	1.11073	1.22807	1.20104
O17861	GILT-like protein F37H8.5 OS=Caenorhabditis elegans GN=F37H8.5 PE=1 SV=1	1.11061	#N/A	#N/A
H2KZ37	Phospholipid-transporting ATPase OS=Caenorhabditis elegans GN=tat-4 PE=1 SV=1	1.10991	#N/A	#N/A
G5EEG8	FERM domain (Protein4.1-ezrin-radixin-moesin) family OS=Caenorhabditis elegans GN=frm-1 PE=1 SV=1	1.10989	1.08337	#N/A
O45495	Ubiquitin-conjugating enzyme E2 variant 1 OS=Caenorhabditis elegans GN=uev-1 PE=1 SV=1	1.10987	#N/A	#N/A
Q20772	Probable glutaryl-CoA dehydrogenase, mitochondrial OS=Caenorhabditis elegans GN=F54D5.7 PE=3 SV=1	1.10983	#N/A	#N/A
P91353	Probable 39S ribosomal protein L24, mitochondrial OS=Caenorhabditis elegans GN=mrpl-24 PE=3 SV=1	1.10955	#N/A	#N/A
Q09583	Proteasome subunit alpha type-3 OS=Caenorhabditis elegans GN=pas-7 PE=1 SV=3	1.10925	#N/A	1.05814
P91133	E3 ubiquitin-protein ligase ubr-1 OS=Caenorhabditis elegans GN=ubr-1 PE=1 SV=2	1.10925	1.14226	#N/A
Q19131	Nuclear pore complex protein 5 OS=Caenorhabditis elegans GN=npp-5 PE=1 SV=1	1.10901	#N/A	1.17498
O44477	Probable mitochondrial import inner membrane translocase subunit Tim17 OS=Caenorhabditis elegans GN=tim-17 PE=3 SV=1	1.10899	#N/A	#N/A
G5ECF4	Kinesin-like protein OS=Caenorhabditis elegans GN=bmk-1 PE=1 SV=1	1.10882	#N/A	1.22322
Q21625	DNA polymerase alpha subunit B OS=Caenorhabditis elegans GN=div-1 PE=3 SV=3	1.10875	#N/A	1.39684
Q9XTI0	Probable 3-hydroxyisobutyrate dehydrogenase, mitochondrial OS=Caenorhabditis elegans GN=B0250.5 PE=3 SV=1	1.10845	1.13885	1.12067
Q19987	Uncharacterized protein OS=Caenorhabditis elegans GN=CELE_F33G12.3 PE=1 SV=1	1.10838	#N/A	1.23734
Q19200	Stomatin-1 OS=Caenorhabditis elegans GN=sto-1 PE=3 SV=2	1.10829	#N/A	1.39603
Q18823	Laminin-like protein lam-2 OS=Caenorhabditis elegans GN=lam-2 PE=1 SV=3	1.10821	1.09406	1.11798
Q9U3P0	Uncharacterized protein OS=Caenorhabditis elegans GN=C27A7.5 PE=1 SV=1	1.10813	-1.11817	-1.25357
O02089	Methionine Sulfoxide Reductase A OS=Caenorhabditis elegans GN=msra-1 PE=1 SV=1	1.10811	1.13061	#N/A
H2KYX9	Uncharacterized protein OS=Caenorhabditis elegans GN=C23H5.8 PE=1 SV=1	1.10811	#N/A	-1.75915
O45552	ACetyl-CoA Acyltransferase 2 homolog OS=Caenorhabditis elegans GN=acaa-2 PE=1 SV=2	1.10789	1.09908	1.13794
Q7K707	Glucose-6-phosphate isomerase OS=Caenorhabditis elegans GN=gpi-1 PE=1 SV=1	1.10787	#N/A	#N/A
Q9N4X8	Glutathione S-transferase P 10 OS=Caenorhabditis elegans GN=gst-10 PE=1 SV=3	1.10772	#N/A	#N/A
Q20585	26S proteasome non-ATPase regulatory subunit 6 OS=Caenorhabditis elegans GN=rpn-7 PE=2 SV=1	1.10735	#N/A	1.13763
Q9N4U5	Suppressor of Mec and Unc defects OS=Caenorhabditis elegans GN=smu-2 PE=1 SV=1	1.10726	#N/A	#N/A
O16486	N-alpha-AcetylTransferase C complex subunit OS=Caenorhabditis elegans GN=natc-2 PE=1 SV=1	1.10718	#N/A	#N/A
Q21268	UPF0046 protein K07C11.7 OS=Caenorhabditis elegans GN=K07C11.7 PE=1 SV=2	1.10709	#N/A	-1.12618
Q09374	Uncharacterized protein ZK177.8 OS=Caenorhabditis elegans GN=ZK177.8 PE=4 SV=2	1.10629	#N/A	#N/A
G5EBW2	Ubiquitin Specific Protease OS=Caenorhabditis elegans GN=usp-50 PE=1 SV=1	1.10612	1.07191	#N/A
P91156	ACINus (Mammalian Apoptotic Chromatin condensation Inducer in the Nucleus) homolog OS=Caenorhabditis elegans GN=acin-1 PE=1 SV=2	1.10604	#N/A	1.09233
Q21829	ATP-dependent DNA helicase II subunit 2 OS=Caenorhabditis elegans GN=cku-80 PE=1 SV=2	1.10599	1.10229	1.27931
G5EF77	Seryl Amino-acyl tRNA Synthetase OS=Caenorhabditis elegans GN=sars-2 PE=1 SV=1	1.10572	#N/A	#N/A
Q9GRZ9	Transmembrane and Coiled-Coil protein OS=Caenorhabditis elegans GN=tcc-1 PE=1 SV=1	1.10535	#N/A	1.04521
Q9N5U1	Alpha-1,4 glucan phosphorylase OS=Caenorhabditis elegans GN=CELE_T22F3.3 PE=1 SV=1	1.10502	#N/A	#N/A
S6FWN4	K+/Cl-Cotransporter OS=Caenorhabditis elegans GN=kcc-1 PE=1 SV=1	1.10427	#N/A	#N/A
P91859	Microtubule-associated protein homolog maph-1.1 OS=Caenorhabditis elegans GN=maph-1.1 PE=1 SV=1	1.10422	#N/A	-1.23064
U4PBY2	Heavy chain, Unconventional Myosin OS=Caenorhabditis elegans GN=hum-8 PE=1 SV=1	1.10357	#N/A	-1.41541
Q9XXH8	Arf-GAP with ANK repeat and PH domain-containing protein cnt-1 OS=Caenorhabditis elegans GN=cnt-1 PE=1 SV=2	1.10339	#N/A	#N/A
O45075	Uncharacterized protein OS=Caenorhabditis elegans GN=CELE_F53H1.4 PE=1 SV=3	1.1028	1.20359	1.41665
P34213	Ras-related protein Rab-6.1 OS=Caenorhabditis elegans GN=rab-6.1 PE=3 SV=1	1.10256	#N/A	1.08271
Q8WQB4	Uncharacterized protein OS=Caenorhabditis elegans GN=CELE_Y105E8A.8 PE=1 SV=1	1.10213	#N/A	#N/A
P34675	Uncharacterized protein ZK688.5 OS=Caenorhabditis elegans GN=ZK688.5 PE=4 SV=2	1.10166	1.11948	1.10262
Q09599	Histone RNA hairpin-binding protein OS=Caenorhabditis elegans GN=cdl-1 PE=2 SV=1	1.10159	1.23521	#N/A
Q94315	Uncharacterized protein OS=Caenorhabditis elegans GN=CELE_ZK154.6 PE=4 SV=2	1.10143	#N/A	#N/A
Q20866	Uncharacterized protein OS=Caenorhabditis elegans GN=CELE_F56C9.8 PE=1 SV=2	1.10142	#N/A	#N/A
Q22747	Spindle Associated Membrane Protein homolog OS=Caenorhabditis elegans GN=samp-1 PE=1 SV=1	1.10107	#N/A	#N/A
P91303	Probable V-type proton ATPase subunit G OS=Caenorhabditis elegans GN=vha-10 PE=3 SV=1	1.10051	#N/A	#N/A
Q9XVH9	Uncharacterized protein OS=Caenorhabditis elegans GN=CELE_T23G11.4 PE=1 SV=1	1.10035	#N/A	-1.22888
Q9XWR5	Uncharacterized protein OS=Caenorhabditis elegans GN=CELE_Y11D7A.7 PE=1 SV=2	1.0997	#N/A	1.23964
H2KYL3	Uncharacterized protein OS=Caenorhabditis elegans GN=nrde-4 PE=1 SV=1	1.09936	#N/A	#N/A
G5EGD6	Intracelllar PhosphoLipase A family OS=Caenorhabditis elegans GN=ipla-3 PE=1 SV=1	1.09921	1.15936	1.1996
Q5WRS4	Aminoacylase OS=Caenorhabditis elegans GN=C06A6.4 PE=1 SV=1	1.09918	#N/A	#N/A
Q18965	Uncharacterized protein OS=Caenorhabditis elegans GN=eat-3 PE=1 SV=3	1.0991	#N/A	1.10197
Q9U334	Uncharacterized protein OS=Caenorhabditis elegans GN=unc-59 PE=1 SV=1	1.09899	#N/A	1.42628
G5EEQ8	Splicing Factor ThreeB (3b) Subunit homolog OS=Caenorhabditis elegans GN=sftb-1 PE=1 SV=1	1.0988	#N/A	#N/A
G5EBK4	AuTophaGy (Yeast Atg homolog) OS=Caenorhabditis elegans GN=atg-7 PE=1 SV=1	1.0987	1.13806	1.19577
Q9NA39	Conserved Cysteine/Glycine domain protein OS=Caenorhabditis elegans GN=ccg-1 PE=1 SV=1	1.09867	#N/A	-1.14158
O01542	CalPoNin OS=Caenorhabditis elegans GN=cpn-3 PE=1 SV=1	1.09803	1.0767	#N/A
Q09531	Uncharacterized protein F07F6.4 OS=Caenorhabditis elegans GN=F07F6.4 PE=4 SV=2	1.09795	#N/A	-1.47526
Q9XWT4	Uncharacterized protein OS=Caenorhabditis elegans GN=CELE_Y62H9A.4 PE=1 SV=1	1.09787	#N/A	-1.45257
H8ESD5	Na-K-Cl Cotransporter homolog OS=Caenorhabditis elegans GN=nkcc-1 PE=1 SV=1	1.09785	#N/A	-1.08254
P34648	Uncharacterized protein ZK632.2 OS=Caenorhabditis elegans GN=ZK632.2 PE=4 SV=1	1.09751	#N/A	1.11776
Q0G828	Uncharacterized protein OS=Caenorhabditis elegans GN=CELE_F40F8.11 PE=1 SV=1	1.0975	#N/A	#N/A
P53489	Actin-related protein 2 OS=Caenorhabditis elegans GN=arx-2 PE=3 SV=1	1.09749	#N/A	#N/A
P90746	WHiTe (Drosophila) related ABC transporter OS=Caenorhabditis elegans GN=wht-2 PE=1 SV=3	1.09737	#N/A	1.08102
Q9XUS5	Uncharacterized protein OS=Caenorhabditis elegans GN=CELE_K08E3.5 PE=1 SV=1	1.09736	#N/A	#N/A
Q18445	Peptidyl-prolyl cis-trans isomerase OS=Caenorhabditis elegans GN=cyn-12 PE=1 SV=1	1.09717	#N/A	1.13548
O02640	Probable malate dehydrogenase, mitochondrial OS=Caenorhabditis elegans GN=mdh-2 PE=3 SV=1	1.09688	#N/A	#N/A
O76463	Nitrilase and fragile histidine triad fusion protein NitFhit OS=Caenorhabditis elegans GN=nft-1 PE=1 SV=1	1.09674	#N/A	1.06312
Q9U1Z4	Uncharacterized protein OS=Caenorhabditis elegans GN=CELE_Y60A3A.9 PE=1 SV=1	1.09626	#N/A	#N/A
Q19852	Ral GDS-Like OS=Caenorhabditis elegans GN=rgl-1 PE=1 SV=3	1.09584	#N/A	#N/A
Q94125	Phosphatidylinositol 3-kinase age-1 OS=Caenorhabditis elegans GN=age-1 PE=1 SV=6	1.0956	#N/A	#N/A
B7WNA0	Pyruvate kinase OS=Caenorhabditis elegans GN=pyk-1 PE=1 SV=1	1.09535	#N/A	-1.07365
Q9TZI2	Zinc finger putative Transcription Factor family OS=Caenorhabditis elegans GN=ztf-4 PE=1 SV=2	1.09501	#N/A	#N/A
Q20952	Adducin-related protein 2 OS=Caenorhabditis elegans GN=add-2 PE=2 SV=1	1.09469	#N/A	-1.17657
P37806	Protein unc-87 OS=Caenorhabditis elegans GN=unc-87 PE=1 SV=3	1.0945	#N/A	1.04815
Q23588	Uridine and thymidine phosphorylase OS=Caenorhabditis elegans GN=upp-1 PE=1 SV=2	1.09434	#N/A	-1.10219
O44739	BAG family molecular chaperone regulator 1 OS=Caenorhabditis elegans GN=bag-1 PE=1 SV=1	1.09434	#N/A	#N/A
Q20447	Uncharacterized protein OS=Caenorhabditis elegans GN=CELE_F46B6.6 PE=1 SV=2	1.0942	#N/A	-1.11686
O45406	Kinetochore-binding protein 3 OS=Caenorhabditis elegans GN=kbp-3 PE=2 SV=3	1.09409	#N/A	#N/A
O17608	Twenty One u-rna (21U-RNA) biogenesis Fouled Up OS=Caenorhabditis elegans GN=tofu-1 PE=1 SV=3	1.09391	#N/A	#N/A
Q23451	Uncharacterized protein OS=Caenorhabditis elegans GN=rad-23 PE=1 SV=2	1.09376	#N/A	1.09472
Q9XUN8	Uncharacterized protein OS=Caenorhabditis elegans GN=CELE_T20B3.1 PE=1 SV=1	1.09353	#N/A	#N/A
G5EFT0	Uncharacterized protein OS=Caenorhabditis elegans GN=CELE_T12D8.9 PE=1 SV=1	1.09338	#N/A	-1.15349
Q18246	Ras-related protein Rap-1 OS=Caenorhabditis elegans GN=rap-1 PE=3 SV=1	1.09321	#N/A	1.16288
Q9XZI6	Phosphatidylinositol-binding clathrin assembly protein unc-11 OS=Caenorhabditis elegans GN=unc-11 PE=1 SV=1	1.09283	#N/A	#N/A
H9G340	MercaptoPyruvate SulfurTransferase homolog OS=Caenorhabditis elegans GN=mpst-3 PE=1 SV=1	1.09243	#N/A	#N/A
Q336L8	Cell Division Cycle related OS=Caenorhabditis elegans GN=cdc-37 PE=1 SV=1	1.09225	#N/A	1.05955
O76512	Regulator of nonsense transcripts 1 OS=Caenorhabditis elegans GN=smg-2 PE=1 SV=1	1.09207	1.13257	#N/A
P90921	Probable ATP synthase subunit g 1, mitochondrial OS=Caenorhabditis elegans GN=asg-1 PE=3 SV=1	1.09173	#N/A	#N/A
Q9NEZ5	Uncharacterized protein OS=Caenorhabditis elegans GN=unc-95 PE=1 SV=2	1.09124	1.1033	#N/A
Q17389	Cullin-1 OS=Caenorhabditis elegans GN=cul-1 PE=1 SV=1	1.09115	#N/A	1.23687
Q18237	Structural maintenance of chromosomes protein 5 OS=Caenorhabditis elegans GN=smc-5 PE=1 SV=2	1.091	#N/A	1.11662
P34480	N-acetylglucosamine-6-phosphate deacetylase OS=Caenorhabditis elegans GN=F59B2.3 PE=3 SV=1	1.09091	#N/A	#N/A
Q8MNT0	LIM domain family OS=Caenorhabditis elegans GN=lim-8 PE=1 SV=1	1.09089	#N/A	1.06703
Q94218	Ufm1-specific protease OS=Caenorhabditis elegans GN=odr-8 PE=1 SV=1	1.09089	#N/A	#N/A
P53585	Probable ATP-citrate synthase OS=Caenorhabditis elegans GN=acly-1 PE=3 SV=1	1.09081	-1.16233	-1.18676
Q95XC8	Him-Three Paralog OS=Caenorhabditis elegans GN=htp-2 PE=1 SV=3	1.09065	#N/A	#N/A
Q17474	Uncharacterized protein OS=Caenorhabditis elegans GN=B0334.3 PE=1 SV=2	1.0906	#N/A	-1.05756
P91013	DeHydrogenases, Short chain OS=Caenorhabditis elegans GN=dhs-1 PE=1 SV=1	1.09055	#N/A	1.24031
O01965	ARI (Ubiquitin ligase Ariadne) homolog OS=Caenorhabditis elegans GN=ari-1 PE=1 SV=3	1.09037	#N/A	#N/A
G5EG53	UNC-34 OS=Caenorhabditis elegans GN=unc-34 PE=1 SV=1	1.09029	#N/A	1.20135
Q8I4K2	Uncharacterized protein OS=Caenorhabditis elegans GN=CELE_F32D8.12 PE=1 SV=1	1.09015	1.09366	1.22853
O16368	Probable 26S proteasome regulatory subunit 4 OS=Caenorhabditis elegans GN=rpt-2 PE=3 SV=1	1.09007	1.06184	1.12787
Q22799	Dynein light chain 1, cytoplasmic OS=Caenorhabditis elegans GN=dlc-1 PE=1 SV=1	1.08957	#N/A	1.11706
P34342	Ran GTPase-activating protein 2 OS=Caenorhabditis elegans GN=ran-2 PE=4 SV=3	1.08955	#N/A	1.09069
G8JY36	Protein kinase C OS=Caenorhabditis elegans GN=pkc-2 PE=1 SV=1	1.08914	-1.23283	#N/A
P91350	Nuclear Pore complex Protein OS=Caenorhabditis elegans GN=npp-6 PE=1 SV=1	1.08896	#N/A	1.09064
A0A0K3AQN0	Uncharacterized protein OS=Caenorhabditis elegans GN=CELE_Y105E8A.25 PE=1 SV=1	1.08893	#N/A	-1.08787
Q9TYZ4	Uncharacterized protein OS=Caenorhabditis elegans GN=CELE_H35B03.1 PE=1 SV=2	1.08874	#N/A	-1.20626
Q9U240	Nuclear Pore complex Protein OS=Caenorhabditis elegans GN=npp-16 PE=1 SV=1	1.08849	#N/A	1.09207
Q9BKS0	ATP synthase lipid-binding protein, mitochondrial OS=Caenorhabditis elegans GN=Y82E9BR.3 PE=3 SV=1	1.08815	#N/A	#N/A
Q9BPN8	Uncharacterized protein Y92H12BR.3 OS=Caenorhabditis elegans GN=Y92H12BR.3 PE=1 SV=2	1.08796	#N/A	1.14773
P47208	T-complex protein 1 subunit delta OS=Caenorhabditis elegans GN=cct-4 PE=2 SV=1	1.08781	#N/A	#N/A
Q18822	ALdehyde deHydrogenase OS=Caenorhabditis elegans GN=alh-10 PE=1 SV=1	1.08778	#N/A	-1.14466
Q17391	Cullin-3 OS=Caenorhabditis elegans GN=cul-3 PE=1 SV=2	1.08764	#N/A	#N/A
O62103	PeRoXisome assembly factor OS=Caenorhabditis elegans GN=prx-11 PE=1 SV=1	1.0876	#N/A	#N/A
Q93726	Uncharacterized protein OS=Caenorhabditis elegans GN=hpo-35 PE=1 SV=4	1.0875	#N/A	-1.12712
Q27487	Peroxisomal catalase 1 OS=Caenorhabditis elegans GN=ctl-2 PE=2 SV=3	1.08738	-1.08095	-1.15365
Q9XTU8	Uncharacterized protein OS=Caenorhabditis elegans GN=CELE_Y49E10.4 PE=1 SV=1	1.087	#N/A	#N/A
Q6AW08	Conserved Oligomeric Golgi (COG) Component OS=Caenorhabditis elegans GN=cogc-3 PE=1 SV=1	1.08685	#N/A	-1.11308
G5EEK3	Non-centrosomal microtubule array protein 1 OS=Caenorhabditis elegans GN=noca-1 PE=2 SV=1	1.0864	#N/A	#N/A
Q23050	CaLponIn-liKe proteins OS=Caenorhabditis elegans GN=clik-1 PE=1 SV=1	1.08637	1.05118	-1.04897
Q17784	Septin and tuftelin-interacting protein 1 homolog OS=Caenorhabditis elegans GN=stip-1 PE=1 SV=2	1.0863	#N/A	#N/A
Q8ITV6	Uncharacterized protein OS=Caenorhabditis elegans GN=CELE_Y44E3A.6 PE=1 SV=1	1.08628	#N/A	1.08799
G5ED95	Tyrosine--tRNA ligase OS=Caenorhabditis elegans GN=yars-1 PE=1 SV=1	1.0856	#N/A	-1.06222
Q9XVZ7	Uncharacterized protein OS=Caenorhabditis elegans GN=CELE_Y54G11A.1 PE=1 SV=2	1.08546	#N/A	#N/A
Q86NH9	TransThyretin-Related family domain OS=Caenorhabditis elegans GN=ttr-41 PE=1 SV=1	1.08516	#N/A	#N/A
Q20140	Adenylate kinase isoenzyme 1 OS=Caenorhabditis elegans GN=F38B2.4 PE=2 SV=1	1.08504	#N/A	#N/A
Q8ITY5	Uncharacterized protein OS=Caenorhabditis elegans GN=C50D2.8 PE=1 SV=2	1.08488	#N/A	#N/A
Q93545	Uncharacterized protein OS=Caenorhabditis elegans GN=CELE_F20G2.2 PE=1 SV=1	1.08474	-1.11782	-1.15392
Q94177	Progestin and adipoQ receptor-like protein 1 OS=Caenorhabditis elegans GN=paqr-1 PE=3 SV=2	1.08471	#N/A	-1.24238
Q04908	26S proteasome non-ATPase regulatory subunit 3 OS=Caenorhabditis elegans GN=rpn-3 PE=1 SV=1	1.0846	#N/A	1.15925
Q8MNV0	Probable spastin homolog spas-1 OS=Caenorhabditis elegans GN=spas-1 PE=1 SV=2	1.08414	#N/A	#N/A
Q86G90	Nuclear Pore complex Protein OS=Caenorhabditis elegans GN=npp-9 PE=1 SV=1	1.08409	1.09843	#N/A
Q22419	Uncharacterized protein OS=Caenorhabditis elegans GN=CELE_T12A2.1 PE=1 SV=2	1.08387	1.0252	-1.07421
Q9N4I5	Uncharacterized protein OS=Caenorhabditis elegans GN=CELE_Y71F9AL.12 PE=1 SV=2	1.08365	1.12606	1.22401
Q9XW00	Daf-16-Dependent Longevity (WT but not daf-16 lifespan increased) OS=Caenorhabditis elegans GN=ddl-3 PE=1 SV=1	1.08351	#N/A	#N/A
Q10033	Uncharacterized protein F15G9.1 OS=Caenorhabditis elegans GN=F15G9.1 PE=4 SV=1	1.08322	1.13341	-1.04218
D3YT16	EnLarged germLIne granules OS=Caenorhabditis elegans GN=elli-1 PE=1 SV=2	1.08319	1.14532	#N/A
Q93454	mRNA export factor rae-1 OS=Caenorhabditis elegans GN=rae-1 PE=1 SV=1	1.08304	1.10618	1.20133
Q19480	Fatty Acid/Retinol binding protein OS=Caenorhabditis elegans GN=far-5 PE=1 SV=2	1.08257	#N/A	#N/A
P91130	Uncharacterized protein OS=Caenorhabditis elegans GN=C32E8.9 PE=1 SV=2	1.08244	#N/A	#N/A
G5EFZ1	2,3-bisphosphoglycerate-independent phosphoglycerate mutase OS=Caenorhabditis elegans GN=ipgm-1 PE=1 SV=1	1.08215	#N/A	#N/A
Q9Y041	Homogentisate 1,2-dioxygenase OS=Caenorhabditis elegans GN=hgo-1 PE=2 SV=2	1.08201	#N/A	#N/A
Q9XVL8	Uncharacterized protein OS=Caenorhabditis elegans GN=ccz-1 PE=1 SV=1	1.08159	#N/A	#N/A
Q94259	Uncharacterized protein OS=Caenorhabditis elegans GN=CELE_K04A8.1 PE=1 SV=2	1.08158	-1.38952	-1.46366
Q4R118	Uncharacterized protein OS=Caenorhabditis elegans GN=C18H7.11 PE=1 SV=2	1.08124	#N/A	-1.20485
G5EFF9	Eukaryotic Initiation Factor OS=Caenorhabditis elegans GN=eif-2bdelta PE=1 SV=1	1.08054	#N/A	#N/A
Q27527	Enolase OS=Caenorhabditis elegans GN=enol-1 PE=1 SV=3	1.08026	#N/A	#N/A
Q27274	60 kDa SS-A/Ro ribonucleoprotein homolog OS=Caenorhabditis elegans GN=rop-1 PE=2 SV=1	1.08026	#N/A	#N/A
Q9NLD1	HnRNP A1 homolog OS=Caenorhabditis elegans GN=hrp-2 PE=1 SV=2	1.07999	1.09457	1.07626
G5ECS9	Carnitine Palmitoyl Transferase OS=Caenorhabditis elegans GN=cpt-2 PE=1 SV=2	1.07999	#N/A	1.09041
P55955	Transthyretin-like protein 16 OS=Caenorhabditis elegans GN=ttr-16 PE=1 SV=2	1.07949	#N/A	1.10855
O16303	DNaJ domain (Prokaryotic heat shock protein) OS=Caenorhabditis elegans GN=dnj-19 PE=1 SV=1	1.07937	#N/A	#N/A
G5EBK0	Uncharacterized protein OS=Caenorhabditis elegans GN=CELE_T08A11.1 PE=1 SV=1	1.079	1.15704	#N/A
Q18691	Protein FAM50 homolog OS=Caenorhabditis elegans GN=C47E8.4 PE=3 SV=3	1.07866	#N/A	#N/A
Q20719	Probable NADH dehydrogenase [ubiquinone] flavoprotein 2, mitochondrial OS=Caenorhabditis elegans GN=F53F4.10 PE=3 SV=1	1.07803	#N/A	-1.04696
P18334	Casein kinase II subunit alpha OS=Caenorhabditis elegans GN=kin-3 PE=1 SV=1	1.07775	#N/A	#N/A
Q17695	Spindly-like protein spdl-1 OS=Caenorhabditis elegans GN=spdl-1 PE=1 SV=1	1.07771	#N/A	#N/A
H8ESG1	Enhancer of Glp-One (Glp-1) OS=Caenorhabditis elegans GN=ego-2 PE=1 SV=1	1.07712	#N/A	-1.04866
P90829	DNA polymerase delta catalytic subunit OS=Caenorhabditis elegans GN=F10C2.4 PE=3 SV=1	1.07586	1.1377	1.2583
Q22078	Nuclear Pore complex Protein OS=Caenorhabditis elegans GN=npp-2 PE=1 SV=1	1.07571	#N/A	1.06456
P34544	Histone-lysine N-methyltransferase met-2 OS=Caenorhabditis elegans GN=met-2 PE=3 SV=5	1.0755	1.13255	1.07897
Q18541	Uncharacterized protein OS=Caenorhabditis elegans GN=C39E9.8 PE=1 SV=2	1.07536	#N/A	-1.2202
O01803	Ras-related protein rab-11.1 OS=Caenorhabditis elegans GN=rab-11.1 PE=1 SV=1	1.07517	#N/A	#N/A
P91453	Uncharacterized protein OS=Caenorhabditis elegans GN=CELE_T19B4.5 PE=1 SV=1	1.07497	1.08713	#N/A
G5EBJ7	Fructose-1,6-BiPhosphatase OS=Caenorhabditis elegans GN=fbp-1 PE=1 SV=1	1.07489	#N/A	#N/A
G5ECW3	EH (Eps-15-homology) domain Binding Protein family OS=Caenorhabditis elegans GN=ehbp-1 PE=1 SV=1	1.07449	#N/A	#N/A
Q20311	Uncharacterized protein OS=Caenorhabditis elegans GN=CELE_F42A10.6 PE=1 SV=1	1.07435	#N/A	-1.22981
A0A1I6CM87	Suppressor of PAr-Two defect OS=Caenorhabditis elegans GN=spat-2 PE=1 SV=1	1.07406	#N/A	#N/A
G5EFY6	Yeast SEC homolog OS=Caenorhabditis elegans GN=sec-31 PE=1 SV=1	1.0737	#N/A	#N/A
Q21274	Uncharacterized protein OS=Caenorhabditis elegans GN=CELE_K07C5.2 PE=1 SV=1	1.07351	-1.05809	#N/A
Q9XTQ5	Trehalose-phosphatase OS=Caenorhabditis elegans GN=gob-1 PE=1 SV=1	1.07345	#N/A	-1.16417
Q22240	Ubiquitin carboxyl-terminal hydrolase OS=Caenorhabditis elegans GN=CELE_T05H10.1 PE=1 SV=2	1.07297	#N/A	#N/A
V6CLU0	KETtiN (Drosophila actin-binding) homolog OS=Caenorhabditis elegans GN=ketn-1 PE=1 SV=1	1.07274	1.0873	#N/A
Q9XW10	Protein pad-1 OS=Caenorhabditis elegans GN=pad-1 PE=2 SV=2	1.07213	#N/A	1.04982
Q17512	Uncharacterized protein OS=Caenorhabditis elegans GN=B0491.5 PE=1 SV=1	1.07204	-1.08899	-1.16101
U4PBM1	DENN domain type RAB GEF OS=Caenorhabditis elegans GN=denn-4 PE=1 SV=1	1.07158	1.06534	1.11409
Q23096	Twenty One u-rna (21U-RNA) biogenesis Fouled Up OS=Caenorhabditis elegans GN=tofu-5 PE=1 SV=1	1.07143	#N/A	#N/A
Q19257	Uncharacterized protein OS=Caenorhabditis elegans GN=CELE_F09E5.7 PE=1 SV=1	1.07135	#N/A	#N/A
O18180	Mitochondrial Ribosomal Protein, Large OS=Caenorhabditis elegans GN=mrpl-12 PE=1 SV=1	1.07108	1.09512	#N/A
G5EFS2	MuSashI (Fly neural) family OS=Caenorhabditis elegans GN=msi-1 PE=1 SV=1	1.07105	#N/A	#N/A
Q21541	Uncharacterized protein OS=Caenorhabditis elegans GN=CELE_M142.5 PE=1 SV=2	1.07082	#N/A	#N/A
H2KZZ2	Helix Loop Helix OS=Caenorhabditis elegans GN=hlh-30 PE=1 SV=1	1.0706	#N/A	#N/A
Q95YA9	Adenylyl cyclase-associated protein OS=Caenorhabditis elegans GN=cas-1 PE=1 SV=1	1.07019	#N/A	#N/A
Q01630	Protein unc-33 OS=Caenorhabditis elegans GN=unc-33 PE=2 SV=1	1.07006	#N/A	1.04947
O44154	Uncharacterized protein OS=Caenorhabditis elegans GN=C49A9.2 PE=1 SV=1	1.06973	#N/A	#N/A
P31161	Superoxide dismutase [Mn] 1, mitochondrial OS=Caenorhabditis elegans GN=sod-2 PE=1 SV=1	1.06959	#N/A	1.12206
P45969	Protein phosphatase 1 regulatory subunit SDS22 homolog OS=Caenorhabditis elegans GN=sds-22 PE=3 SV=1	1.06939	#N/A	#N/A
Q8IG67	Uncharacterized protein OS=Caenorhabditis elegans GN=let-611 PE=1 SV=1	1.06933	#N/A	#N/A
G5EE63	Uncharacterized protein OS=Caenorhabditis elegans GN=CELE_F59D12.5 PE=1 SV=1	1.06891	#N/A	1.18944
Q10657	Triosephosphate isomerase OS=Caenorhabditis elegans GN=tpi-1 PE=1 SV=2	1.06786	#N/A	#N/A
Q17994	Aspartate aminotransferase OS=Caenorhabditis elegans GN=got-2.2 PE=1 SV=1	1.06757	#N/A	#N/A
O01576	Nuclear Pore complex Protein OS=Caenorhabditis elegans GN=npp-11 PE=1 SV=1	1.06702	#N/A	1.106
Q95XN1	Uncharacterized protein OS=Caenorhabditis elegans GN=CELE_Y71G12B.10 PE=1 SV=1	1.06691	#N/A	#N/A
H2KZI9	A Kinase Anchor protein OS=Caenorhabditis elegans GN=aka-1 PE=1 SV=1	1.06684	#N/A	#N/A
Q19440	Phosphotransferase OS=Caenorhabditis elegans GN=hxk-1 PE=1 SV=1	1.0668	#N/A	#N/A
U4PBZ1	Uncharacterized protein OS=Caenorhabditis elegans GN=CELE_Y76B12C.6 PE=1 SV=1	1.06639	#N/A	1.19835
O18167	Uncharacterized protein OS=Caenorhabditis elegans GN=CELE_W04A4.5 PE=1 SV=2	1.06591	#N/A	1.16335
Q9BIB8	IMportin Beta family OS=Caenorhabditis elegans GN=imb-1 PE=1 SV=3	1.06534	1.07677	1.18961
O61826	Peptidylprolyl isomerase OS=Caenorhabditis elegans GN=fkb-7 PE=1 SV=2	1.06528	#N/A	#N/A
Q9U1Z6	ABHydrolase Domain containing homolog OS=Caenorhabditis elegans GN=abhd-3.1 PE=1 SV=1	1.06523	#N/A	#N/A
P34415	Uncharacterized protein F42H10.2 OS=Caenorhabditis elegans GN=F42H10.2 PE=4 SV=1	1.06505	#N/A	#N/A
Q21752	Probable voltage-dependent anion-selective channel OS=Caenorhabditis elegans GN=vdac-1 PE=3 SV=2	1.06498	#N/A	1.05931
O61880	Uncharacterized protein OS=Caenorhabditis elegans GN=CELE_F59B1.2 PE=1 SV=1	1.06479	#N/A	#N/A
P34537	E3 ubiquitin-protein ligase bre-1 OS=Caenorhabditis elegans GN=rfp-1 PE=1 SV=2	1.06458	#N/A	1.20181
P91495	Nuclear Pore complex Protein OS=Caenorhabditis elegans GN=npp-12 PE=1 SV=1	1.06403	#N/A	1.09713
Q19202	Apyrase apy-1 OS=Caenorhabditis elegans GN=apy-1 PE=1 SV=2	1.06373	#N/A	-1.18571
Q18983	Uncharacterized protein OS=Caenorhabditis elegans GN=CELE_D2045.2 PE=1 SV=3	1.06358	#N/A	1.03818
Q9N4A5	Phosphotransferase OS=Caenorhabditis elegans GN=hxk-3 PE=1 SV=1	1.06346	#N/A	#N/A
G5EFL5	ALP/Enigma encoding OS=Caenorhabditis elegans GN=alp-1 PE=1 SV=1	1.06328	#N/A	-1.21178
Q21217	Probable 4-aminobutyrate aminotransferase, mitochondrial OS=Caenorhabditis elegans GN=gta-1 PE=3 SV=1	1.06326	#N/A	#N/A
W6RTE4	NOT-Like (Yeast CCR4/NOT complex component) OS=Caenorhabditis elegans GN=ntl-4 PE=1 SV=1	1.06276	#N/A	#N/A
Q9NA98	Actin-Related Proteins OS=Caenorhabditis elegans GN=arp-1 PE=1 SV=2	1.06235	#N/A	1.08402
Q20034	Uncharacterized protein OS=Caenorhabditis elegans GN=CELE_F35D11.4 PE=1 SV=2	1.06226	-1.18081	-1.19268
Q21812	ACyLtransferase-like OS=Caenorhabditis elegans GN=acl-5 PE=1 SV=1	1.06195	#N/A	#N/A
Q19293	Uncharacterized protein OS=Caenorhabditis elegans GN=CELE_F10C5.2 PE=1 SV=3	1.06186	#N/A	1.22254
Q9XWV3	Probable actin-related protein 2/3 complex subunit 3 OS=Caenorhabditis elegans GN=arx-5 PE=3 SV=1	1.06176	#N/A	#N/A
P46975	Dolichyl-diphosphooligosaccharide--protein glycosyltransferase subunit stt-3 OS=Caenorhabditis elegans GN=stt-3 PE=1 SV=1	1.06143	#N/A	#N/A
O01530	Aspartic protease 6 OS=Caenorhabditis elegans GN=asp-6 PE=3 SV=1	1.06106	-1.26145	-2.17935
O45228	Proline dehydrogenase 1, mitochondrial OS=Caenorhabditis elegans GN=B0513.5 PE=3 SV=2	1.06032	#N/A	#N/A
Q09603	Enoyl-CoA Hydratase OS=Caenorhabditis elegans GN=ech-4 PE=1 SV=1	1.0603	#N/A	1.16315
Q18949	Uncharacterized protein OS=Caenorhabditis elegans GN=CELE_D1054.3 PE=1 SV=1	1.06004	1.16265	#N/A
P47207	T-complex protein 1 subunit beta OS=Caenorhabditis elegans GN=cct-2 PE=1 SV=2	1.05979	#N/A	#N/A
Q9N5U5	Cell division cycle protein 73 OS=Caenorhabditis elegans GN=cdc-73 PE=3 SV=4	1.05948	#N/A	1.06745
Q53U87	SAX-7 LONGFORM OS=Caenorhabditis elegans GN=sax-7 PE=1 SV=1	1.05922	#N/A	1.06165
G4SGU1	Intracelllar PhosphoLipase A family OS=Caenorhabditis elegans GN=ipla-1 PE=1 SV=2	1.05849	#N/A	-1.161
Q20364	SLY1 homolog OS=Caenorhabditis elegans GN=sly-1 PE=1 SV=4	1.05832	-1.04907	#N/A
K8ESL3	Prion-like-(Q/N-rich)-domain-bearing protein OS=Caenorhabditis elegans GN=pqn-87 PE=1 SV=1	1.05789	#N/A	#N/A
H2KZ70	Uncharacterized protein OS=Caenorhabditis elegans GN=CELE_ZC477.3 PE=1 SV=1	1.05773	1.13551	#N/A
Q19088	RABaptiN (Rab effector) OS=Caenorhabditis elegans GN=rabn-5 PE=1 SV=1	1.05772	#N/A	#N/A
O44408	GLH-binding kinase 1 OS=Caenorhabditis elegans GN=kgb-1 PE=1 SV=2	1.05772	#N/A	#N/A
P52713	Probable methylmalonate-semialdehyde dehydrogenase [acylating], mitochondrial OS=Caenorhabditis elegans GN=alh-8 PE=3 SV=1	1.05748	1.13637	1.0999
Q17345	CCR4-NOT transcription complex subunit 7 OS=Caenorhabditis elegans GN=ccf-1 PE=2 SV=1	1.05713	#N/A	1.18283
Q19426	Mannosyl-oligosaccharide glucosidase OS=Caenorhabditis elegans GN=mogs-1 PE=1 SV=2	1.05654	1.05699	1.15085
Q9XVJ3	Quinoid DihydroPteridine Reductase OS=Caenorhabditis elegans GN=qdpr-1 PE=1 SV=1	1.05604	#N/A	#N/A
Q17827	Probable prefoldin subunit 1 OS=Caenorhabditis elegans GN=pfd-1 PE=2 SV=1	1.05594	#N/A	#N/A
G5EFT4	Aminopeptidase-1 OS=Caenorhabditis elegans GN=C42C1.11 PE=1 SV=1	1.0559	#N/A	1.06046
O44549	Acyl CoA DeHydrogenase OS=Caenorhabditis elegans GN=acdh-3 PE=1 SV=1	1.05565	#N/A	#N/A
Q9BL43	Uncharacterized protein OS=Caenorhabditis elegans GN=CELE_Y71H2AM.13 PE=1 SV=1	1.05563	#N/A	#N/A
Q94010	Uncharacterized protein OS=Caenorhabditis elegans GN=CELE_T08G11.1 PE=1 SV=1	1.05483	#N/A	1.05287
Q19335	REversed POlarity in early embryos OS=Caenorhabditis elegans GN=repo-1 PE=1 SV=2	1.05469	1.06669	#N/A
O01614	UDP-GlucuronosylTransferase OS=Caenorhabditis elegans GN=ugt-12 PE=1 SV=1	1.05448	#N/A	-1.26862
Q9GYF1	Troponin I 2 OS=Caenorhabditis elegans GN=unc-27 PE=2 SV=2	1.05419	1.04988	#N/A
Q19722	Asparagine--tRNA ligase, cytoplasmic OS=Caenorhabditis elegans GN=nrs-1 PE=3 SV=1	1.05363	#N/A	#N/A
Q9N368	Uncharacterized protein OS=Caenorhabditis elegans GN=CELE_Y55F3AM.3 PE=1 SV=2	1.05316	#N/A	1.09022
Q8WQC9	Dynamin-Related Protein OS=Caenorhabditis elegans GN=drp-1 PE=1 SV=1	1.05309	#N/A	1.14567
Q17971	Uncharacterized protein OS=Caenorhabditis elegans GN=C14C10.5 PE=1 SV=1	1.05293	1.06401	1.10757
Q09541	Tripeptidyl-peptidase 2 OS=Caenorhabditis elegans GN=tpp-2 PE=2 SV=1	1.05282	#N/A	1.05321
C1P627	DNaJ domain (Prokaryotic heat shock protein) OS=Caenorhabditis elegans GN=dnj-16 PE=1 SV=1	1.05255	#N/A	-1.06176
Q8MXK1	Uncharacterized protein OS=Caenorhabditis elegans GN=CELE_F44E7.4 PE=1 SV=1	1.05228	1.04768	1.07888
Q9N4L7	C.Elegans Chromodomain protein OS=Caenorhabditis elegans GN=cec-10 PE=1 SV=1	1.05169	#N/A	#N/A
Q9TYW1	Vacuolar H ATPase OS=Caenorhabditis elegans GN=vha-19 PE=1 SV=1	1.05162	#N/A	#N/A
U4PEX3	Uncharacterized protein OS=Caenorhabditis elegans GN=CELE_Y77E11A.7 PE=1 SV=1	1.05098	#N/A	#N/A
J7S122	RaBConnectin related OS=Caenorhabditis elegans GN=rbc-1 PE=1 SV=2	1.05094	#N/A	-1.08531
Q9TXQ1	Tankyrase-like protein OS=Caenorhabditis elegans GN=tank-1 PE=2 SV=1	1.05	-1.49746	-1.70106
Q9NA69	Uncharacterized protein OS=Caenorhabditis elegans GN=CELE_Y57A10A.13 PE=1 SV=1	1.05	#N/A	#N/A
O16725	Uncharacterized protein OS=Caenorhabditis elegans GN=CELE_T07D3.9 PE=1 SV=3	1.04989	-1.3246	-1.16459
O17732	Pyruvate carboxylase 1 OS=Caenorhabditis elegans GN=pyc-1 PE=1 SV=1	1.04969	1.07988	1.22031
Q18599	ACEtyl-CoA Regulator OS=Caenorhabditis elegans GN=acer-1 PE=1 SV=3	1.04952	1.1308	1.25793
O01901	WASH complex subunit homolog 3 OS=Caenorhabditis elegans GN=ddl-1 PE=1 SV=1	1.0491	#N/A	#N/A
Q9N4V3	Uncharacterized protein OS=Caenorhabditis elegans GN=CELE_Y47D9A.1 PE=1 SV=1	1.04878	#N/A	-1.10648
Q11190	Electron transfer flavoprotein-ubiquinone oxidoreductase, mitochondrial OS=Caenorhabditis elegans GN=let-721 PE=3 SV=2	1.04871	#N/A	1.14083
G5EFI4	Galectin OS=Caenorhabditis elegans GN=lec-5 PE=1 SV=1	1.04835	#N/A	#N/A
O45502	DNaJ domain (Prokaryotic heat shock protein) OS=Caenorhabditis elegans GN=dnj-12 PE=1 SV=1	1.04809	#N/A	1.0345
Q20641	Non-muscle MYosin OS=Caenorhabditis elegans GN=nmy-1 PE=1 SV=2	1.04772	#N/A	#N/A
Q18650	Uncharacterized protein OS=Caenorhabditis elegans GN=C46A5.6 PE=1 SV=1	1.0475	#N/A	#N/A
Q965J1	Uncharacterized protein OS=Caenorhabditis elegans GN=CELE_T24A6.20 PE=1 SV=2	1.04733	#N/A	-1.09928
A5JYS0	PhytoChelatin Synthase OS=Caenorhabditis elegans GN=pcs-1 PE=1 SV=1	1.04725	#N/A	1.10834
Q23551	Twitchin OS=Caenorhabditis elegans GN=unc-22 PE=1 SV=3	1.0469	#N/A	#N/A
Q95XX1	Nicotinate phosphoribosyltransferase OS=Caenorhabditis elegans GN=nprt-1 PE=3 SV=3	1.04685	#N/A	1.13807
Q93459	Cytosolic Fe-S cluster assembly factor NUBP1 homolog OS=Caenorhabditis elegans GN=nubp-1 PE=2 SV=2	1.0467	#N/A	-1.08685
O17583	Protein lin-10 OS=Caenorhabditis elegans GN=lin-10 PE=1 SV=1	1.04659	#N/A	#N/A
G5ECC3	Receptor Mediated Endocytosis OS=Caenorhabditis elegans GN=rme-1 PE=1 SV=1	1.04637	#N/A	#N/A
Q9N4L5	Uncharacterized protein OS=Caenorhabditis elegans GN=CELE_ZK973.1 PE=1 SV=1	1.04601	#N/A	#N/A
Q11067	Probable protein disulfide-isomerase A6 OS=Caenorhabditis elegans GN=tag-320 PE=3 SV=1	1.04556	-1.12587	-1.29379
Q9XVS7	Nuclear RNA export factor 1 OS=Caenorhabditis elegans GN=nxf-1 PE=1 SV=1	1.0452	1.06317	#N/A
Q20676	Propionyl Coenzyme A Carboxylase Beta subunit OS=Caenorhabditis elegans GN=pccb-1 PE=1 SV=1	1.04496	#N/A	#N/A
Q09250	Probable histone deacetylase complex subunit SAP18 OS=Caenorhabditis elegans GN=C16C10.4 PE=3 SV=1	1.04461	#N/A	1.13172
Q9NEW6	Probable splicing factor, arginine/serine-rich 3 OS=Caenorhabditis elegans GN=rsp-3 PE=1 SV=2	1.04457	-1.07309	#N/A
O45903	Enoyl-[acyl-carrier-protein] reductase, mitochondrial OS=Caenorhabditis elegans GN=W09H1.5 PE=3 SV=1	1.04433	#N/A	#N/A
O01789	Structural maintenance of chromosomes protein 1 OS=Caenorhabditis elegans GN=him-1 PE=1 SV=4	1.04367	#N/A	1.14918
Q9U2S6	Peptidyl-prolyl cis-trans isomerase E OS=Caenorhabditis elegans GN=cyn-13 PE=1 SV=1	1.04346	#N/A	#N/A
P91127	Tubulin polymerization-promoting protein homolog OS=Caenorhabditis elegans GN=tppp-1 PE=1 SV=1	1.0434	#N/A	#N/A
Q07085	Esterase CM06B1 OS=Caenorhabditis elegans GN=F13H6.3 PE=3 SV=3	1.04323	1.07456	#N/A
Q17820	SUMO-activating enzyme subunit aos-1 OS=Caenorhabditis elegans GN=aos-1 PE=3 SV=1	1.04298	1.09397	1.2011
O16266	Uncharacterized protein OS=Caenorhabditis elegans GN=CELE_F40A3.6 PE=1 SV=1	1.04249	#N/A	#N/A
Q22715	Uncharacterized protein OS=Caenorhabditis elegans GN=CELE_T24B8.4 PE=1 SV=3	1.04235	1.14843	#N/A
H2KZV6	Uncharacterized protein OS=Caenorhabditis elegans GN=CELE_T04C9.1 PE=1 SV=1	1.04233	#N/A	-1.04279
Q19086	Dipeptidyl Peptidase Four (IV) family OS=Caenorhabditis elegans GN=dpf-4 PE=1 SV=2	1.04205	#N/A	#N/A
W6RQY9	Uncharacterized protein OS=Caenorhabditis elegans GN=CELE_Y92H12A.4 PE=1 SV=1	1.042	#N/A	-1.1344
Q18476	Uncharacterized protein OS=Caenorhabditis elegans GN=C35A5.8 PE=1 SV=3	1.04182	#N/A	#N/A
Q19420	Inositol monophosphatase ttx-7 OS=Caenorhabditis elegans GN=ttx-7 PE=1 SV=3	1.04012	#N/A	#N/A
Q9U2C3	RAB family OS=Caenorhabditis elegans GN=rab-35 PE=1 SV=1	1.04	#N/A	#N/A
O45149	Small Nuclear RNA (snRNA) Associated protein OS=Caenorhabditis elegans GN=sna-1 PE=1 SV=2	1.03907	#N/A	#N/A
G5EBK3	ERM-1B OS=Caenorhabditis elegans GN=erm-1 PE=1 SV=1	1.0361	#N/A	#N/A
O45244	Probable pre-mRNA-splicing factor ATP-dependent RNA helicase mog-4 OS=Caenorhabditis elegans GN=mog-4 PE=1 SV=2	1.03587	#N/A	1.04544
P09446	Heat shock 70 kDa protein A OS=Caenorhabditis elegans GN=hsp-1 PE=1 SV=2	1.0357	#N/A	1.03844
Q19057	Acyl CoA DeHydrogenase OS=Caenorhabditis elegans GN=acdh-12 PE=1 SV=1	1.03513	#N/A	1.16097
P54216	Fructose-bisphosphate aldolase 1 OS=Caenorhabditis elegans GN=aldo-1 PE=1 SV=1	1.035	#N/A	#N/A
Q17602	Nuclear pore complex protein 14 OS=Caenorhabditis elegans GN=npp-14 PE=1 SV=1	1.03496	#N/A	1.13435
Q23424	Transmembrane GTPase fzo-1 OS=Caenorhabditis elegans GN=fzo-1 PE=3 SV=1	1.03396	#N/A	1.11434
E2JKZ0	DyNactin Complex component OS=Caenorhabditis elegans GN=dnc-1 PE=1 SV=1	1.03315	#N/A	#N/A
A0A0S4XR43	CCAR1 homolog OS=Caenorhabditis elegans GN=ccar-1 PE=1 SV=1	1.03248	#N/A	1.09993
Q9GYJ9	Sorting NeXin OS=Caenorhabditis elegans GN=snx-1 PE=1 SV=1	1.02937	#N/A	1.0409
Q9TYP9	Calcium-transporting ATPase OS=Caenorhabditis elegans GN=mca-2 PE=1 SV=2	1.02657	#N/A	-1.10944
Q17935	Uncharacterized protein OS=Caenorhabditis elegans GN=C12D8.1 PE=1 SV=1	1.02644	#N/A	1.14442
G5EGS5	Uncharacterized protein OS=Caenorhabditis elegans GN=gbf-1 PE=1 SV=1	1.02128	-1.06401	-1.07597
U4PBY0	Enhancer of EfL-1 mutant phenotype OS=Caenorhabditis elegans GN=eel-1 PE=1 SV=1	1.01632	#N/A	1.04587
Q18926	Uncharacterized protein OS=Caenorhabditis elegans GN=CELE_D1022.4 PE=1 SV=1	-1.01689	-1.10143	-1.12344
G5EDP2	Non-specific lipid-transfer protein-like 2 OS=Caenorhabditis elegans GN=daf-22 PE=1 SV=1	-1.02106	1.08169	#N/A
Q93831	Uncharacterized protein OS=Caenorhabditis elegans GN=CELE_F59C6.5 PE=1 SV=1	-1.02169	-1.0936	#N/A
Q19020	Dynein heavy chain, cytoplasmic OS=Caenorhabditis elegans GN=dhc-1 PE=1 SV=1	-1.02531	#N/A	#N/A
Q21824	Probable peroxiredoxin prdx-3 OS=Caenorhabditis elegans GN=prdx-3 PE=3 SV=1	-1.02532	#N/A	#N/A
Q8MXT1	PeRoxireDoXin OS=Caenorhabditis elegans GN=prdx-6 PE=1 SV=1	-1.02545	#N/A	#N/A
O45380	Alpha,alpha-trehalose-phosphate synthase [UDP-forming] 2 OS=Caenorhabditis elegans GN=tps-2 PE=2 SV=3	-1.02574	-1.07054	-1.24945
G5EDU3	phospholipase D OS=Caenorhabditis elegans GN=pld-1 PE=1 SV=1	-1.02574	-1.04997	#N/A
Q10578	DNA-directed RNA polymerase II subunit RPB2 OS=Caenorhabditis elegans GN=rpb-2 PE=2 SV=2	-1.02903	#N/A	1.17655
A0A0K3ASH2	Uncharacterized protein OS=Caenorhabditis elegans GN=CELE_F40A3.3 PE=1 SV=1	-1.03076	-1.05567	#N/A
G5EC98	CTP synthase OS=Caenorhabditis elegans GN=ctps-1 PE=1 SV=1	-1.03325	#N/A	#N/A
Q23495	HEAT repeat-containing protein 1 homolog OS=Caenorhabditis elegans GN=toe-1 PE=3 SV=1	-1.03326	#N/A	#N/A
Q20959	Uncharacterized protein OS=Caenorhabditis elegans GN=CELE_F58A6.1 PE=1 SV=1	-1.03403	1.13537	1.19269
Q95YD5	V-type proton ATPase subunit OS=Caenorhabditis elegans GN=vha-16 PE=1 SV=1	-1.03442	#N/A	#N/A
Q9XXU9	V-type proton ATPase subunit C OS=Caenorhabditis elegans GN=vha-11 PE=2 SV=1	-1.0345	-1.07632	#N/A
Q21601	Mitochondrial Ribosomal Protein, Small OS=Caenorhabditis elegans GN=mrps-34 PE=1 SV=2	-1.03455	-1.06762	#N/A
Q18938	Probable maleylacetoacetate isomerase OS=Caenorhabditis elegans GN=gst-42 PE=1 SV=1	-1.03469	-1.2762	-1.3445
O44727	CalPoNin OS=Caenorhabditis elegans GN=cpn-4 PE=1 SV=3	-1.03477	#N/A	#N/A
Q23463	Elongation Factor TU family OS=Caenorhabditis elegans GN=eftu-2 PE=1 SV=1	-1.03568	1.06306	1.13249
Q17336	Pre-mRNA-splicing factor CWC22 homolog OS=Caenorhabditis elegans GN=let-858 PE=2 SV=1	-1.03619	#N/A	1.17353
O01541	Alanine--tRNA ligase, cytoplasmic OS=Caenorhabditis elegans GN=aars-2 PE=2 SV=1	-1.03624	#N/A	#N/A
G5EFR3	Uncharacterized protein OS=Caenorhabditis elegans GN=CELE_F31C3.2 PE=1 SV=1	-1.0374	#N/A	#N/A
G5ECF8	Uncharacterized protein OS=Caenorhabditis elegans GN=CELE_Y59E9AL.2 PE=1 SV=1	-1.0382	#N/A	#N/A
Q9N4M4	Nuclear anchorage protein 1 OS=Caenorhabditis elegans GN=anc-1 PE=1 SV=3	-1.03864	#N/A	-1.05166
Q9XVZ6	Uncharacterized protein OS=Caenorhabditis elegans GN=CELE_Y54G11A.3 PE=1 SV=1	-1.03895	#N/A	#N/A
Q9GZH2	RuvB-like 2 OS=Caenorhabditis elegans GN=ruvb-2 PE=1 SV=1	-1.0394	#N/A	1.07782
H8ESF3	SWI/SNF nucleosome remodeling complex component OS=Caenorhabditis elegans GN=swsn-1 PE=1 SV=1	-1.04049	1.10824	1.31777
O44985	Tumorous Enhancer of Glp-1(Gf) OS=Caenorhabditis elegans GN=teg-4 PE=1 SV=1	-1.04115	#N/A	1.2071
Q18040	Probable ornithine aminotransferase, mitochondrial OS=Caenorhabditis elegans GN=oatr-1 PE=3 SV=3	-1.04156	#N/A	1.05232
P90841	Uncharacterized protein OS=Caenorhabditis elegans GN=smgl-1 PE=1 SV=2	-1.04253	#N/A	#N/A
P34452	Uncharacterized protein F54F2.7 OS=Caenorhabditis elegans GN=F54F2.7 PE=4 SV=2	-1.04274	#N/A	-1.03367
A3QMC8	Mannose-1-phosphate guanyltransferase beta OS=Caenorhabditis elegans GN=tag-335 PE=3 SV=1	-1.04306	#N/A	-1.12641
Q9N3H3	Uncharacterized protein OS=Caenorhabditis elegans GN=CELE_Y53G8AL.2 PE=1 SV=2	-1.04312	#N/A	-1.05185
Q21732	Uncharacterized protein OS=Caenorhabditis elegans GN=CELE_R04F11.2 PE=1 SV=1	-1.04336	#N/A	#N/A
G5EDY2	Tryptophanyl(W) Amino-acyl tRNA Synthetase OS=Caenorhabditis elegans GN=wars-1 PE=1 SV=1	-1.04336	#N/A	1.07373
P98080	Cytochrome b-c1 complex subunit 1, mitochondrial OS=Caenorhabditis elegans GN=ucr-1 PE=3 SV=2	-1.04357	#N/A	#N/A
Q17539	Uncharacterized protein OS=Caenorhabditis elegans GN=C01B10.8 PE=1 SV=1	-1.04374	#N/A	1.13505
G5ECU3	Uncharacterized protein OS=Caenorhabditis elegans GN=CELE_F01G4.6 PE=1 SV=1	-1.04381	#N/A	#N/A
O16619	DeHydrogenases, Short chain OS=Caenorhabditis elegans GN=dhs-13 PE=1 SV=1	-1.04465	#N/A	1.0929
Q9N3D9	NADH Ubiquinone oxidoreductase Fe-S protein OS=Caenorhabditis elegans GN=nduf-5 PE=1 SV=1	-1.04467	#N/A	#N/A
O76618	Cysteinyl Amino-acyl tRNA Synthetase OS=Caenorhabditis elegans GN=cars-1 PE=1 SV=1	-1.04547	#N/A	#N/A
Q9N3J4	Uncharacterized protein OS=Caenorhabditis elegans GN=CELE_Y51H7C.7 PE=1 SV=1	-1.04622	1.10698	#N/A
G5EG59	Cell death-related nuclease 5 OS=Caenorhabditis elegans GN=crn-5 PE=1 SV=1	-1.04626	1.17719	#N/A
O17005	Mitochondrial Ribosomal Protein, Large OS=Caenorhabditis elegans GN=mrpl-4 PE=1 SV=1	-1.04675	#N/A	#N/A
Q9N585	Piwi-like protein OS=Caenorhabditis elegans GN=ppw-2 PE=1 SV=1	-1.04725	1.06355	1.04334
Q93576	Nucleoside diphosphate kinase OS=Caenorhabditis elegans GN=ndk-1 PE=1 SV=1	-1.04784	#N/A	#N/A
Q19626	Probable V-type proton ATPase subunit B OS=Caenorhabditis elegans GN=vha-12 PE=3 SV=1	-1.04787	-1.10427	#N/A
P50093	Mitochondrial prohibitin complex protein 2 OS=Caenorhabditis elegans GN=phb-2 PE=1 SV=2	-1.04791	#N/A	1.06403
Q20970	Methionine--tRNA ligase, cytoplasmic OS=Caenorhabditis elegans GN=mrs-1 PE=3 SV=1	-1.04828	#N/A	#N/A
Q8I4J6	Uncharacterized protein OS=Caenorhabditis elegans GN=CELE_F36A2.9 PE=1 SV=1	-1.0487	#N/A	#N/A
O62334	AGL (Amylo-1,6-GLucosidase, 4-alpha-glucanotransferase) glycogen debranching enzyme OS=Caenorhabditis elegans GN=agl-1 PE=1 SV=1	-1.04873	-1.06702	#N/A
O18199	Mitochondrial Ribosomal Protein, Large OS=Caenorhabditis elegans GN=mrpl-37 PE=1 SV=3	-1.04883	#N/A	#N/A
Q9TW67	Peptide-N(4)-(N-acetyl-beta-glucosaminyl)asparagine amidase OS=Caenorhabditis elegans GN=png-1 PE=1 SV=1	-1.04906	-1.04562	#N/A
P90901	Intermediate filament protein ifa-1 OS=Caenorhabditis elegans GN=ifa-1 PE=1 SV=2	-1.04944	#N/A	#N/A
Q95YF1	Uncharacterized protein OS=Caenorhabditis elegans GN=C07H6.4 PE=1 SV=1	-1.05022	#N/A	#N/A
O62431	Probable glutamine--tRNA ligase OS=Caenorhabditis elegans GN=ers-1 PE=3 SV=1	-1.05046	#N/A	#N/A
Q21926	Isoleucine--tRNA ligase, cytoplasmic OS=Caenorhabditis elegans GN=irs-1 PE=3 SV=1	-1.05083	#N/A	#N/A
Q23315	Glutamyl(E) Amino-acyl tRNA Synthetase OS=Caenorhabditis elegans GN=ears-1 PE=1 SV=1	-1.05124	#N/A	#N/A
Q23314	Ribosomal RNA-processing protein 7 homolog OS=Caenorhabditis elegans GN=ZC434.4 PE=3 SV=3	-1.05127	#N/A	#N/A
Q9N477	Uncharacterized protein OS=Caenorhabditis elegans GN=CELE_Y23H5B.5 PE=1 SV=2	-1.05175	#N/A	#N/A
A0A061ACU2	Piezo-type mechanosensitive ion channel component OS=Caenorhabditis elegans GN=pezo-1 PE=1 SV=1	-1.05191	#N/A	-1.06255
Q20025	Profilin-2 OS=Caenorhabditis elegans GN=pfn-2 PE=2 SV=3	-1.05232	#N/A	-1.05527
Q9U1Q7	Uncharacterized protein OS=Caenorhabditis elegans GN=emb-4 PE=1 SV=4	-1.0524	#N/A	1.16191
G5EDE8	ERGIC-53-like protein OS=Caenorhabditis elegans GN=ile-1 PE=1 SV=1	-1.05285	#N/A	-1.10351
Q9NEW7	ELongator complex Protein Component OS=Caenorhabditis elegans GN=elpc-2 PE=1 SV=3	-1.05291	#N/A	#N/A
Q17745	Thioredoxin reductase 1 OS=Caenorhabditis elegans GN=trxr-1 PE=1 SV=3	-1.05318	#N/A	1.13667
G5EF26	Putative low density lipoprotein receptor associated protein (37.4 kD) OS=Caenorhabditis elegans GN=5N226 PE=1 SV=1	-1.05413	#N/A	#N/A
P34388	Probable 40S ribosomal protein S9, mitochondrial OS=Caenorhabditis elegans GN=mrps-9 PE=3 SV=2	-1.05421	#N/A	#N/A
Q18524	Uncharacterized protein OS=Caenorhabditis elegans GN=C39D10.3 PE=1 SV=4	-1.05426	#N/A	#N/A
Q19766	Mitochondrial import receptor subunit TOM20 homolog OS=Caenorhabditis elegans GN=tomm-20 PE=1 SV=1	-1.05426	#N/A	#N/A
P91483	Uncharacterized protein OS=Caenorhabditis elegans GN=CELE_T20F5.7 PE=1 SV=1	-1.0546	#N/A	#N/A
Q17490	Uncharacterized protein OS=Caenorhabditis elegans GN=unc-44 PE=1 SV=2	-1.05487	#N/A	-1.04236
Q9TYY9	Uncharacterized protein OS=Caenorhabditis elegans GN=CELE_H20E11.1 PE=1 SV=1	-1.05493	-1.59157	-1.74841
P90961	Clathrin light chain OS=Caenorhabditis elegans GN=clic-1 PE=1 SV=1	-1.05535	#N/A	#N/A
Q19782	Intermediate filament protein ifd-2 OS=Caenorhabditis elegans GN=ifd-2 PE=3 SV=1	-1.05537	1.08111	1.16387
H2L0C0	EMC Endoplasmic Membrane protein Complex (Yeast EMC) homolog OS=Caenorhabditis elegans GN=emc-1 PE=1 SV=1	-1.05598	#N/A	#N/A
Q19289	Intermediate filament protein ifb-1 OS=Caenorhabditis elegans GN=ifb-1 PE=1 SV=1	-1.05611	#N/A	#N/A
G5EBH1	Phospholipid-transporting ATPase OS=Caenorhabditis elegans GN=tat-5 PE=1 SV=1	-1.05661	#N/A	#N/A
Q21551	MICOS complex subunit MIC19 OS=Caenorhabditis elegans GN=chch-3 PE=3 SV=1	-1.057	#N/A	-1.103
Q94148	Ras-related protein Rab-10 OS=Caenorhabditis elegans GN=rab-10 PE=1 SV=2	-1.057	#N/A	1.10554
Q688Z3	Uncharacterized protein OS=Caenorhabditis elegans GN=CELE_Y94H6A.5 PE=1 SV=1	-1.05739	#N/A	#N/A
Q9BL15	Uncharacterized protein OS=Caenorhabditis elegans GN=CELE_Y48G8AL.5 PE=1 SV=4	-1.05755	#N/A	#N/A
P34703	Suppressor of Ty 6 homolog OS=Caenorhabditis elegans GN=emb-5 PE=1 SV=1	-1.05806	#N/A	#N/A
Q19339	Fatty Acid CoA Synthetase family OS=Caenorhabditis elegans GN=acs-14 PE=1 SV=1	-1.05813	#N/A	-1.06158
G5ED89	Deacetylase Complex Protein OS=Caenorhabditis elegans GN=dcp-66 PE=1 SV=2	-1.0584	#N/A	1.39638
Q9NES8	Serine/threonine-protein phosphatase 5 OS=Caenorhabditis elegans GN=pph-5 PE=1 SV=2	-1.05876	#N/A	1.05982
Q7YTL5	Uncharacterized protein OS=Caenorhabditis elegans GN=CELE_K11D2.5 PE=1 SV=2	-1.05877	#N/A	1.07609
G5EC87	Uncharacterized protein OS=Caenorhabditis elegans GN=CELE_ZK1307.8 PE=1 SV=1	-1.05888	#N/A	-1.05349
Q93235	Sodium/potassium-transporting ATPase subunit beta-1 OS=Caenorhabditis elegans GN=nkb-1 PE=1 SV=1	-1.05902	#N/A	#N/A
Q86MI3	Uncharacterized protein OS=Caenorhabditis elegans GN=CELE_Y71H10B.1 PE=1 SV=1	-1.05912	-1.09432	-1.18976
P91079	Serine palmitoyltransferase 1 OS=Caenorhabditis elegans GN=sptl-1 PE=3 SV=1	-1.05914	-1.04937	#N/A
K8FE02	Zipcode Binding Protein homolog OS=Caenorhabditis elegans GN=zbp-1 PE=1 SV=1	-1.05929	#N/A	#N/A
Q7YX52	Mitochondrial Ribosomal Protein, Large OS=Caenorhabditis elegans GN=mrpl-53 PE=1 SV=1	-1.0593	#N/A	#N/A
P34713	Multidrug resistance protein pgp-3 OS=Caenorhabditis elegans GN=pgp-3 PE=2 SV=2	-1.05965	-1.35694	-1.45391
Q23270	tRNA (guanine(26)-N(2))-dimethyltransferase OS=Caenorhabditis elegans GN=trm-1 PE=1 SV=1	-1.06004	#N/A	#N/A
Q9BL03	NADH dehydrogenase [ubiquinone] 1 alpha subcomplex subunit 8 OS=Caenorhabditis elegans GN=CELE_Y54F10AM.5 PE=1 SV=2	-1.06011	-1.08855	-1.08031
G5EGL2	Uncharacterized protein OS=Caenorhabditis elegans GN=CELE_T28D6.6 PE=1 SV=1	-1.06027	#N/A	#N/A
P90786	Piwi-like protein OS=Caenorhabditis elegans GN=prg-1 PE=1 SV=1	-1.06082	#N/A	#N/A
Q9BL19	60S ribosomal protein L17 OS=Caenorhabditis elegans GN=rpl-17 PE=3 SV=1	-1.06094	#N/A	#N/A
Q19093	Uncharacterized protein OS=Caenorhabditis elegans GN=CELE_F01F1.2 PE=1 SV=2	-1.06148	-1.08041	-1.05622
H2KYE0	Nicotinic Receptor Associated OS=Caenorhabditis elegans GN=nra-4 PE=1 SV=1	-1.06203	-1.07055	-1.15788
P46561	ATP synthase subunit beta, mitochondrial OS=Caenorhabditis elegans GN=atp-2 PE=1 SV=2	-1.06212	-1.08108	#N/A
Q22758	Uncharacterized protein OS=Caenorhabditis elegans GN=CELE_T24H7.2 PE=1 SV=1	-1.06214	#N/A	#N/A
V6CLC2	Heterodimeric GTPase Activating Protein subunit OS=Caenorhabditis elegans GN=hgap-1 PE=1 SV=1	-1.06236	#N/A	#N/A
Q9UB28	Myotactin form B OS=Caenorhabditis elegans GN=let-805 PE=1 SV=1	-1.06239	#N/A	1.1015
Q9N357	Uncharacterized protein OS=Caenorhabditis elegans GN=CELE_Y55F3AR.2 PE=1 SV=2	-1.06244	-1.14952	-1.06088
Q9XXK1	ATP synthase subunit alpha, mitochondrial OS=Caenorhabditis elegans GN=H28O16.1 PE=1 SV=1	-1.06258	-1.06354	#N/A
O45279	DihydroLipoyllysine-residue AcetylTransferase OS=Caenorhabditis elegans GN=dlat-2 PE=1 SV=1	-1.06263	#N/A	-1.07943
Q9U1Q5	Uncharacterized protein OS=Caenorhabditis elegans GN=CELE_Y87G2A.2 PE=1 SV=3	-1.06306	#N/A	#N/A
Q95Q51	Uncharacterized protein OS=Caenorhabditis elegans GN=unc-73 PE=1 SV=3	-1.06311	#N/A	-1.16114
K8ESK4	CLASP family of microtubule-binding proteins OS=Caenorhabditis elegans GN=cls-2 PE=1 SV=1	-1.06339	-1.10631	#N/A
Q20228	40S ribosomal protein S9 OS=Caenorhabditis elegans GN=rps-9 PE=3 SV=1	-1.06342	#N/A	#N/A
Q9N5N9	Putative rRNA methyltransferase OS=Caenorhabditis elegans GN=CELE_H06I04.3 PE=1 SV=1	-1.06346	#N/A	-1.10932
Q23205	Uncharacterized protein OS=Caenorhabditis elegans GN=tag-267 PE=1 SV=1	-1.06356	#N/A	#N/A
Q19753	Uncharacterized protein F23B12.7 OS=Caenorhabditis elegans GN=F23B12.7 PE=3 SV=1	-1.06384	#N/A	#N/A
P90922	Uncharacterized protein OS=Caenorhabditis elegans GN=CELE_K07A12.4 PE=1 SV=3	-1.06388	#N/A	#N/A
Q23680	Probable V-type proton ATPase subunit F OS=Caenorhabditis elegans GN=vha-9 PE=3 SV=1	-1.06393	#N/A	-1.10401
Q19643	Uncharacterized protein OS=Caenorhabditis elegans GN=CELE_F20D12.2 PE=1 SV=1	-1.06399	#N/A	1.17359
Q17963	WD repeat-containing protein wdr-5.1 OS=Caenorhabditis elegans GN=wdr-5.1 PE=1 SV=1	-1.06443	#N/A	1.17835
P35603	AP-2 complex subunit mu OS=Caenorhabditis elegans GN=dpy-23 PE=2 SV=2	-1.06463	#N/A	1.08944
Q23382	CCDC (Human Coiled Coil Domain Containing) homolog OS=Caenorhabditis elegans GN=ccdc-47 PE=1 SV=1	-1.06526	#N/A	#N/A
Q93873	Probable NADH dehydrogenase [ubiquinone] iron-sulfur protein 2, mitochondrial OS=Caenorhabditis elegans GN=gas-1 PE=3 SV=2	-1.06536	-1.13994	-1.13246
Q9XWV2	Putative phospholipase B-like 1 OS=Caenorhabditis elegans GN=Y37D8A.2 PE=1 SV=1	-1.06537	#N/A	1.16514
Q18026	Kynureninase OS=Caenorhabditis elegans GN=flu-2 PE=2 SV=1	-1.06538	-1.18756	-1.14584
P27639	Eukaryotic initiation factor 4A OS=Caenorhabditis elegans GN=inf-1 PE=2 SV=1	-1.06565	#N/A	#N/A
Q19311	Probable phosphoribosylformylglycinamidine synthase OS=Caenorhabditis elegans GN=F10F2.2 PE=3 SV=3	-1.06571	-1.13803	-1.17131
G5EE16	Uncharacterized protein OS=Caenorhabditis elegans GN=C44H4.4 PE=1 SV=1	-1.06599	#N/A	-1.15671
P34815	Putative acetylcholine regulator unc-18 OS=Caenorhabditis elegans GN=unc-18 PE=2 SV=3	-1.06619	-1.06975	#N/A
Q22347	Probable medium-chain specific acyl-CoA dehydrogenase 10, mitochondrial OS=Caenorhabditis elegans GN=acdh-10 PE=2 SV=1	-1.06653	#N/A	#N/A
Q9N5B3	Uncharacterized protein OS=Caenorhabditis elegans GN=CELE_W08E12.7 PE=1 SV=1	-1.06653	#N/A	#N/A
Q9BL60	Related to yeast Vacuolar Protein Sorting factor OS=Caenorhabditis elegans GN=vps-20 PE=1 SV=1	-1.06667	#N/A	-1.21604
Q9XW63	Uncharacterized protein OS=Caenorhabditis elegans GN=CELE_Y75B8A.24 PE=1 SV=2	-1.06674	#N/A	#N/A
O45865	Adenine Nucleotide Translocator OS=Caenorhabditis elegans GN=ant-1.1 PE=1 SV=1	-1.06722	#N/A	#N/A
P46576	SAM50-like protein gop-3 OS=Caenorhabditis elegans GN=gop-3 PE=2 SV=2	-1.06728	#N/A	-1.09847
Q23450	Cytochrome c oxidase assembly factor 7 homolog OS=Caenorhabditis elegans GN=ZK20.4 PE=3 SV=1	-1.06729	#N/A	#N/A
P49180	60S ribosomal protein L35a OS=Caenorhabditis elegans GN=rpl-33 PE=1 SV=3	-1.06734	#N/A	#N/A
Q21531	Initiation Factor 4G (eIF4G) family OS=Caenorhabditis elegans GN=ifg-1 PE=1 SV=1	-1.06736	#N/A	-1.08814
Q23126	tRNA (guanine-N(7)-)-methyltransferase OS=Caenorhabditis elegans GN=W02B12.10 PE=3 SV=1	-1.06741	#N/A	#N/A
P54688	Branched-chain-amino-acid aminotransferase, cytosolic OS=Caenorhabditis elegans GN=bcat-1 PE=2 SV=2	-1.06752	#N/A	#N/A
O61219	N-alpha-acetyltransferase daf-31 OS=Caenorhabditis elegans GN=daf-31 PE=2 SV=1	-1.06756	#N/A	#N/A
Q19278	3-hydroxyisobutyryl-CoA hydrolase, mitochondrial OS=Caenorhabditis elegans GN=hach-1 PE=1 SV=1	-1.06757	1.31812	1.53683
Q20329	Uncharacterized protein OS=Caenorhabditis elegans GN=CELE_F42C5.9 PE=1 SV=1	-1.06762	-1.13028	#N/A
B3GWD5	Choline Kinase A OS=Caenorhabditis elegans GN=cka-1 PE=1 SV=1	-1.06785	#N/A	#N/A
X5LVA5	NHERF (Mammalian Na/H Exchange Regulatory Factor) Like OS=Caenorhabditis elegans GN=nrfl-1 PE=1 SV=1	-1.06788	#N/A	#N/A
Q8MNX1	Uncharacterized protein OS=Caenorhabditis elegans GN=CELE_T22H9.1 PE=1 SV=1	-1.06789	#N/A	-1.1914
Q7YTI4	Uncharacterized protein OS=Caenorhabditis elegans GN=CELE_Y57G11C.43 PE=1 SV=1	-1.0679	#N/A	#N/A
Q9XWN7	Uncharacterized protein OS=Caenorhabditis elegans GN=CELE_Y43F8C.13 PE=1 SV=1	-1.06875	-1.20418	-1.2867
Q9XXR4	TransThyretin-Related family domain OS=Caenorhabditis elegans GN=ttr-24 PE=1 SV=1	-1.0688	1.2154	-1.17776
Q9TZE0	MICOS complex subunit MIC13 OS=Caenorhabditis elegans GN=CELE_W04C9.2 PE=1 SV=1	-1.06883	-1.07985	#N/A
G5ECA0	MercaptoPyruvate SulfurTransferase homolog OS=Caenorhabditis elegans GN=mpst-6 PE=1 SV=1	-1.06886	#N/A	-1.10243
Q21554	DNA damage-binding protein 1 OS=Caenorhabditis elegans GN=ddb-1 PE=1 SV=2	-1.069	#N/A	1.08731
Q965N3	Uncharacterized protein OS=Caenorhabditis elegans GN=BE0003N10.1 PE=1 SV=3	-1.06906	#N/A	#N/A
Q8MNU8	Protein FMC1 homolog OS=Caenorhabditis elegans GN=C29E4.12 PE=3 SV=1	-1.06988	#N/A	#N/A
P48727	Serine/threonine-protein phosphatase PP1-beta OS=Caenorhabditis elegans GN=gsp-2 PE=2 SV=1	-1.07014	#N/A	#N/A
C0Z1Y7	Yeast SEC homolog OS=Caenorhabditis elegans GN=sec-20 PE=1 SV=1	-1.07035	#N/A	#N/A
Q10457	Probable multifunctional protein ADE2 OS=Caenorhabditis elegans GN=B0286.3 PE=1 SV=1	-1.07063	#N/A	-1.16773
Q09508	Succinate dehydrogenase [ubiquinone] flavoprotein subunit, mitochondrial OS=Caenorhabditis elegans GN=sdha-1 PE=2 SV=3	-1.07069	#N/A	#N/A
Q22370	Ubiquinol-Cytochrome c oxidoReductase complex OS=Caenorhabditis elegans GN=ucr-2.2 PE=1 SV=2	-1.07105	-1.15539	-1.13466
O16785	Paralyzed arrest at two-fold protein 6 OS=Caenorhabditis elegans GN=pat-6 PE=1 SV=1	-1.0713	#N/A	#N/A
Q23273	Uncharacterized protein OS=Caenorhabditis elegans GN=CELE_ZC376.2 PE=1 SV=3	-1.07139	#N/A	#N/A
G5EGE3	Protein Kinase N (PKN) homolog OS=Caenorhabditis elegans GN=pkn-1 PE=1 SV=1	-1.07141	#N/A	#N/A
Q21525	Uncharacterized protein OS=Caenorhabditis elegans GN=CELE_M05D6.6 PE=1 SV=1	-1.07171	#N/A	#N/A
Q20992	Acyl-coenzyme A oxidase OS=Caenorhabditis elegans GN=acox-3 PE=1 SV=1	-1.07175	#N/A	1.10023
Q9TXU7	Eukaryotic Initiation Factor OS=Caenorhabditis elegans GN=eif-1.a PE=1 SV=1	-1.0718	#N/A	#N/A
P34419	Putative esterase F42H10.6 OS=Caenorhabditis elegans GN=F42H10.6 PE=1 SV=2	-1.07183	-1.13834	#N/A
P92020	Uncharacterized protein OS=Caenorhabditis elegans GN=CELE_T10G3.3 PE=1 SV=3	-1.07185	#N/A	-1.38341
Q9BKU4	Mitochondrial prohibitin complex protein 1 OS=Caenorhabditis elegans GN=phb-1 PE=1 SV=1	-1.07187	#N/A	1.0638
Q18066	Disorganized muscle protein 1 OS=Caenorhabditis elegans GN=dim-1 PE=1 SV=3	-1.07187	#N/A	#N/A
Q9U2G0	Putative U5 small nuclear ribonucleoprotein 200 kDa helicase OS=Caenorhabditis elegans GN=snrp-200 PE=3 SV=1	-1.07191	#N/A	1.16139
Q23378	TransThyretin-Related family domain OS=Caenorhabditis elegans GN=ttr-48 PE=1 SV=1	-1.07259	#N/A	#N/A
Q9NEU5	Ribosome biogenesis protein NOP53 OS=Caenorhabditis elegans GN=Y39B6A.33 PE=3 SV=1	-1.07263	#N/A	-1.14488
O01969	Uncharacterized protein OS=Caenorhabditis elegans GN=tag-96 PE=1 SV=3	-1.07291	#N/A	#N/A
Q9U3Q6	UDP-glucuronosyltransferase OS=Caenorhabditis elegans GN=ugt-22 PE=1 SV=1	-1.07321	-1.37488	-1.39197
O61793	Uncharacterized protein OS=Caenorhabditis elegans GN=CELE_R12E2.13 PE=1 SV=1	-1.07346	-1.12814	-1.17416
P91401	Uncharacterized protein OS=Caenorhabditis elegans GN=CELE_M01E11.2 PE=1 SV=1	-1.07367	#N/A	1.14152
O76686	Uncharacterized protein OS=Caenorhabditis elegans GN=CELE_M01G5.1 PE=1 SV=2	-1.07394	#N/A	#N/A
M1ZMI3	NADPH-dependent diflavin oxidoreductase 1 OS=Caenorhabditis elegans GN=fre-1 PE=1 SV=1	-1.07399	#N/A	#N/A
H2L0M0	Uncharacterized protein OS=Caenorhabditis elegans GN=pod-2 PE=1 SV=1	-1.07413	-1.06088	-1.28309
O01590	ACaD (ACAD, acyl-CoA Dehydrogenase) Sequence homolog OS=Caenorhabditis elegans GN=acds-10 PE=1 SV=2	-1.07427	1.09559	1.08603
X5M5W2	Uncharacterized protein OS=Caenorhabditis elegans GN=CELE_T28C6.7 PE=1 SV=1	-1.07436	#N/A	#N/A
P34346	Adenylate kinase OS=Caenorhabditis elegans GN=let-754 PE=3 SV=2	-1.07472	-1.0683	#N/A
Q23318	Uncharacterized protein OS=Caenorhabditis elegans GN=CELE_ZC434.9 PE=1 SV=5	-1.07482	#N/A	-1.06101
Q09475	Uncharacterized helicase C28H8.3 OS=Caenorhabditis elegans GN=C28H8.3 PE=3 SV=2	-1.07486	#N/A	#N/A
Q22792	Uncharacterized protein OS=Caenorhabditis elegans GN=CELE_T25G3.3 PE=1 SV=2	-1.07494	#N/A	#N/A
G5EE66	COGC-1 OS=Caenorhabditis elegans GN=cogc-1 PE=1 SV=1	-1.07507	-1.11692	#N/A
Q17763	ATP synthase subunit OS=Caenorhabditis elegans GN=atp-5 PE=1 SV=2	-1.07545	-1.05682	#N/A
Q18864	Surfeit locus protein 4 homolog OS=Caenorhabditis elegans GN=sft-4 PE=2 SV=1	-1.07551	#N/A	-1.13891
Q9U1P9	Uncharacterized protein OS=Caenorhabditis elegans GN=CELE_Y87G2A.13 PE=1 SV=2	-1.07555	#N/A	#N/A
Q03577	Aspartate--tRNA ligase, cytoplasmic OS=Caenorhabditis elegans GN=drs-1 PE=3 SV=1	-1.07571	-1.03752	#N/A
Q9XVS4	Dauer or Aging adult Overexpression OS=Caenorhabditis elegans GN=dao-5 PE=1 SV=1	-1.07573	#N/A	-1.35699
Q400L7	Uncharacterized protein OS=Caenorhabditis elegans GN=CELE_F54G2.1 PE=1 SV=2	-1.07594	#N/A	-1.21944
H2L0D2	Uncharacterized protein OS=Caenorhabditis elegans GN=CELE_H28G03.2 PE=1 SV=1	-1.07675	#N/A	1.22411
Q9N4H7	Coatomer subunit alpha OS=Caenorhabditis elegans GN=copa-1 PE=1 SV=2	-1.07679	#N/A	#N/A
Q95YE1	Uncharacterized protein OS=Caenorhabditis elegans GN=C30F12.2 PE=1 SV=1	-1.07692	#N/A	#N/A
Q965S8	Eukaryotic translation initiation factor 3 subunit I OS=Caenorhabditis elegans GN=eif-3.I PE=3 SV=2	-1.07722	#N/A	#N/A
Q09567	Uncharacterized protein OS=Caenorhabditis elegans GN=CELE_F48E8.3 PE=1 SV=3	-1.07732	#N/A	1.06006
A0A1N7SYP3	Uncharacterized protein OS=Caenorhabditis elegans GN=vab-10 PE=1 SV=1	-1.07742	#N/A	-1.09167
Q10003	Putative glycerophosphocholine phosphodiesterase GPCPD1 homolog 2 OS=Caenorhabditis elegans GN=gpcp-2 PE=3 SV=1	-1.07785	-1.09897	-1.11194
Q9N361	Probable 28S ribosomal protein S25, mitochondrial OS=Caenorhabditis elegans GN=mrps-25 PE=3 SV=1	-1.07787	#N/A	#N/A
Q19518	Uncharacterized protein OS=Caenorhabditis elegans GN=CELE_F17C11.7 PE=1 SV=1	-1.07807	#N/A	#N/A
Q9N3Q5	Uncharacterized protein OS=Caenorhabditis elegans GN=CELE_Y48G1A.1 PE=1 SV=3	-1.07822	#N/A	#N/A
Q22820	Choline Kinase C OS=Caenorhabditis elegans GN=ckc-1 PE=1 SV=1	-1.07846	#N/A	-1.14745
O01925	Lysophospholipid acyltransferase 5 OS=Caenorhabditis elegans GN=mboa-6 PE=1 SV=2	-1.07854	#N/A	#N/A
P55216	Putative cystathionine gamma-lyase 2 OS=Caenorhabditis elegans GN=cth-2 PE=3 SV=1	-1.07943	-1.39759	-1.7646
O76360	cGMP-dependent protein kinase egl-4 OS=Caenorhabditis elegans GN=egl-4 PE=1 SV=2	-1.07955	#N/A	#N/A
Q18553	Uncharacterized protein OS=Caenorhabditis elegans GN=C39H7.1 PE=1 SV=1	-1.07979	#N/A	-1.07856
Q8WQG1	ER membrane protein complex subunit 7 homolog OS=Caenorhabditis elegans GN=C35D10.1 PE=3 SV=1	-1.07981	#N/A	#N/A
G5EDI8	Dicer-related helicase OS=Caenorhabditis elegans GN=drh-1 PE=1 SV=1	-1.07988	#N/A	#N/A
Q20988	Uncharacterized protein OS=Caenorhabditis elegans GN=CELE_F58F9.4 PE=1 SV=2	-1.07992	#N/A	#N/A
Q9N3B0	MANF/CDNF-like protein OS=Caenorhabditis elegans GN=Y54G2A.23 PE=3 SV=2	-1.08046	-1.10353	-1.19781
Q9U294	Diphosphomevalonate decarboxylase OS=Caenorhabditis elegans GN=CELE_Y48B6A.13 PE=1 SV=1	-1.08055	#N/A	-1.09617
Q95Y71	Probable 39S ribosomal protein L45, mitochondrial OS=Caenorhabditis elegans GN=mrpl-45 PE=3 SV=3	-1.08077	#N/A	#N/A
Q20822	Probable signal recognition particle subunit SRP68 OS=Caenorhabditis elegans GN=srpa-68 PE=3 SV=2	-1.08097	-1.12215	-1.12308
Q95ZJ9	5'-nucleotidase OS=Caenorhabditis elegans GN=CELE_Y10G11A.1 PE=1 SV=2	-1.08103	#N/A	#N/A
Q11182	Vacuolar protein sorting-associated protein 16 homolog OS=Caenorhabditis elegans GN=vps-16 PE=3 SV=2	-1.08126	-1.08719	1.14011
G5EFC8	Mammalian cell Death Associated Protein related OS=Caenorhabditis elegans GN=dap-3 PE=1 SV=1	-1.08159	#N/A	#N/A
O45110	Mitochondrial Ribosomal Protein, Large OS=Caenorhabditis elegans GN=mrpl-2 PE=1 SV=3	-1.08161	#N/A	-1.22705
G5EGP4	V-type proton ATPase subunit a OS=Caenorhabditis elegans GN=vha-6 PE=1 SV=1	-1.08161	-1.20039	-1.18451
Q18685	Protein unc-112 OS=Caenorhabditis elegans GN=unc-112 PE=1 SV=1	-1.082	#N/A	#N/A
Q9N4Y9	Zinc finger protein-like 1 homolog OS=Caenorhabditis elegans GN=Y45G12B.2 PE=3 SV=1	-1.08205	#N/A	-1.22011
Q9TYS7	Uncharacterized protein OS=Caenorhabditis elegans GN=CELE_F08B6.1 PE=1 SV=2	-1.08239	#N/A	#N/A
Q9NAP9	28S ribosomal protein S15, mitochondrial OS=Caenorhabditis elegans GN=mrps-15 PE=3 SV=1	-1.08259	#N/A	#N/A
P90789	NADH dehydrogenase [ubiquinone] 1 beta subcomplex subunit 7 OS=Caenorhabditis elegans GN=D2030.4 PE=3 SV=1	-1.08271	#N/A	-1.14163
G5EG54	Carnitine Palmitoyl Transferase OS=Caenorhabditis elegans GN=cpt-5 PE=1 SV=1	-1.08279	1.34128	1.37657
O45815	ACTin OS=Caenorhabditis elegans GN=act-5 PE=1 SV=1	-1.08279	#N/A	#N/A
Q22000	Probable 3',5'-cyclic phosphodiesterase pde-4 OS=Caenorhabditis elegans GN=pde-4 PE=3 SV=2	-1.08294	#N/A	-1.18203
Q9NF11	Hypoxanthine PhosphoRibosylTransferase homolog OS=Caenorhabditis elegans GN=hprt-1 PE=1 SV=1	-1.08304	#N/A	-1.23654
Q19433	Uncharacterized protein OS=Caenorhabditis elegans GN=CELE_F13H8.2 PE=1 SV=2	-1.08305	#N/A	-1.06566
G5EDB6	ParaPleGiN AAA protease family OS=Caenorhabditis elegans GN=ppgn-1 PE=1 SV=1	-1.08327	#N/A	#N/A
P91194	Uncharacterized protein OS=Caenorhabditis elegans GN=CELE_D2092.4 PE=1 SV=2	-1.08333	#N/A	#N/A
S6F527	Uncharacterized protein OS=Caenorhabditis elegans GN=eat-17 PE=1 SV=1	-1.0837	#N/A	#N/A
P36609	Neuronal calcium sensor 2 OS=Caenorhabditis elegans GN=ncs-2 PE=2 SV=2	-1.08391	#N/A	-1.20818
P41843	Uncharacterized protein T20B12.3 OS=Caenorhabditis elegans GN=T20B12.3 PE=3 SV=1	-1.08396	#N/A	-1.08453
A1Z6D2	Uncharacterized protein OS=Caenorhabditis elegans GN=CELE_F13E9.16 PE=4 SV=2	-1.08405	#N/A	#N/A
Q9U2U3	Uncharacterized protein OS=Caenorhabditis elegans GN=CELE_Y116A8C.27 PE=1 SV=2	-1.08449	#N/A	1.11255
Q9XVV5	Probable dolichol-phosphate mannosyltransferase subunit 3 OS=Caenorhabditis elegans GN=dpm-3 PE=3 SV=1	-1.08482	#N/A	1.65358
P34466	Clustered mitochondria protein homolog OS=Caenorhabditis elegans GN=clu-1 PE=3 SV=1	-1.08567	#N/A	#N/A
Q95QN2	DEAD boX helicase homolog OS=Caenorhabditis elegans GN=ddx-23 PE=1 SV=1	-1.08574	#N/A	1.14981
O44195	Uncharacterized protein OS=Caenorhabditis elegans GN=CELE_ZK185.3 PE=1 SV=2	-1.08584	-1.17321	-1.28257
Q21276	Uncharacterized NOP5 family protein K07C5.4 OS=Caenorhabditis elegans GN=K07C5.4 PE=3 SV=1	-1.08599	#N/A	#N/A
Q22505	MICOS complex subunit MIC60-1 OS=Caenorhabditis elegans GN=immt-1 PE=2 SV=2	-1.08604	-1.06997	-1.0412
O17620	Uncharacterized protein OS=Caenorhabditis elegans GN=C29F7.1 PE=1 SV=1	-1.08615	#N/A	#N/A
H2KYN3	Acyl CoA DeHydrogenase OS=Caenorhabditis elegans GN=acdh-13 PE=1 SV=1	-1.08623	#N/A	#N/A
O44734	Uncharacterized protein OS=Caenorhabditis elegans GN=CELE_F57B10.8 PE=1 SV=1	-1.08623	#N/A	#N/A
Q94401	Uncharacterized protein OS=Caenorhabditis elegans GN=CELE_ZK265.3 PE=1 SV=1	-1.08659	#N/A	-1.17872
Q22170	Intracellular LEctin OS=Caenorhabditis elegans GN=ile-2 PE=1 SV=2	-1.08666	#N/A	#N/A
P36573	32 kDa beta-galactoside-binding lectin OS=Caenorhabditis elegans GN=lec-1 PE=1 SV=1	-1.08666	#N/A	#N/A
Q19663	Uncharacterized protein OS=Caenorhabditis elegans GN=CELE_F21C10.7 PE=1 SV=2	-1.08677	#N/A	#N/A
P42000	U3 small nucleolar RNA-associated protein 18 homolog OS=Caenorhabditis elegans GN=B0280.9 PE=3 SV=1	-1.0868	#N/A	#N/A
P34339	Eukaryotic translation initiation factor 3 subunit A OS=Caenorhabditis elegans GN=egl-45 PE=3 SV=1	-1.08683	#N/A	-1.04047
O44781	Uncharacterized protein OS=Caenorhabditis elegans GN=CELE_F33D11.10 PE=1 SV=1	-1.08694	#N/A	1.12279
P34618	Chromo domain-containing protein cec-1 OS=Caenorhabditis elegans GN=cec-1 PE=2 SV=1	-1.08703	#N/A	1.10532
Q93204	Glutathione peroxidase OS=Caenorhabditis elegans GN=gpx-5 PE=1 SV=3	-1.08704	#N/A	#N/A
Q18639	DeHydrogenases, Short chain OS=Caenorhabditis elegans GN=dhs-18 PE=1 SV=1	-1.08708	1.10453	#N/A
Q9U2A9	Ribosome biogenesis protein BOP1 homolog OS=Caenorhabditis elegans GN=Y48B6A.1 PE=3 SV=1	-1.08727	#N/A	#N/A
Q23119	Uncharacterized protein OS=Caenorhabditis elegans GN=CELE_W02B12.1 PE=1 SV=2	-1.08734	#N/A	-1.67077
O76384	Yeast MMS related OS=Caenorhabditis elegans GN=mms-19 PE=1 SV=2	-1.08774	#N/A	#N/A
Q22721	Uncharacterized protein OS=Caenorhabditis elegans GN=CELE_T24C12.3 PE=1 SV=2	-1.08786	-1.13584	#N/A
Q304D5	Endoplasmic Reticulum Protein homolog OS=Caenorhabditis elegans GN=erp-44.1 PE=1 SV=1	-1.08797	-1.07579	#N/A
A9D0C6	Uncharacterized protein OS=Caenorhabditis elegans GN=CELE_T02H6.1 PE=1 SV=1	-1.08804	#N/A	#N/A
G5EBH7	CALUmenin (Calcium-binding protein) homolog OS=Caenorhabditis elegans GN=calu-1 PE=1 SV=1	-1.08812	-1.09118	-1.18683
P17343	Guanine nucleotide-binding protein subunit beta-1 OS=Caenorhabditis elegans GN=gpb-1 PE=1 SV=2	-1.08841	-1.11274	#N/A
Q5FC79	Sideroflexin-5 OS=Caenorhabditis elegans GN=sfxn-5 PE=3 SV=1	-1.0886	#N/A	1.12755
A0A0K3AQN5	p-GlycoProtein related OS=Caenorhabditis elegans GN=pgp-2 PE=1 SV=1	-1.08872	#N/A	#N/A
Q21925	ProstaGlandin E Synthase homolog OS=Caenorhabditis elegans GN=pges-2 PE=1 SV=1	-1.08877	-1.08004	#N/A
O45398	Uncharacterized protein OS=Caenorhabditis elegans GN=CELE_F22G12.4 PE=1 SV=3	-1.08877	#N/A	1.14207
G4S703	Uncharacterized protein OS=Caenorhabditis elegans GN=CELE_Y50D4A.1 PE=1 SV=2	-1.08885	#N/A	#N/A
Q18232	Uncharacterized protein C26F1.3 OS=Caenorhabditis elegans GN=C26F1.3 PE=2 SV=1	-1.08899	#N/A	#N/A
P19626	Myosin regulatory light chain 2 OS=Caenorhabditis elegans GN=mlc-2 PE=4 SV=1	-1.08906	#N/A	1.15781
Q20762	Uncharacterized protein F54D1.6 OS=Caenorhabditis elegans GN=F54D1.6 PE=1 SV=4	-1.08943	#N/A	#N/A
O17287	Mitochondrial import receptor subunit TOM22 homolog OS=Caenorhabditis elegans GN=tomm-22 PE=3 SV=1	-1.08952	#N/A	#N/A
Q9XVI6	Serine palmitoyltransferase 3 OS=Caenorhabditis elegans GN=sptl-3 PE=3 SV=2	-1.08963	#N/A	-1.15529
O01763	Nuclear cap-binding protein subunit 1 OS=Caenorhabditis elegans GN=ncbp-1 PE=3 SV=3	-1.09026	#N/A	#N/A
G5EC97	CYtochrome P450 family OS=Caenorhabditis elegans GN=cyp-29a2 PE=1 SV=1	-1.0903	#N/A	#N/A
P91340	Uncharacterized protein OS=Caenorhabditis elegans GN=CELE_F55F8.2 PE=1 SV=1	-1.09066	#N/A	-1.20444
Q17667	Protein lunapark-1 OS=Caenorhabditis elegans GN=lnp-1 PE=2 SV=2	-1.09078	#N/A	-1.10156
Q18136	CALmodulin related genes OS=Caenorhabditis elegans GN=cal-5 PE=1 SV=2	-1.09097	#N/A	-1.17347
Q20432	CTD nuclear envelope phosphatase 1 homolog OS=Caenorhabditis elegans GN=cnep-1 PE=3 SV=1	-1.09097	#N/A	#N/A
Q20049	Isocitrate dehydrogenase [NAD] subunit, mitochondrial OS=Caenorhabditis elegans GN=idhg-1 PE=1 SV=2	-1.09097	#N/A	-1.04386
G5ED01	INOsitol-3-phosphate Synthase OS=Caenorhabditis elegans GN=inos-1 PE=1 SV=1	-1.09104	#N/A	-1.05195
Q19371	Yeast SEC homolog OS=Caenorhabditis elegans GN=sec-24.1 PE=1 SV=1	-1.09122	#N/A	#N/A
O44729	Yeast PRP (Splicing factor) related OS=Caenorhabditis elegans GN=prp-17 PE=1 SV=2	-1.09133	#N/A	#N/A
H2KZK7	Dipeptidyl Peptidase Four (IV) family OS=Caenorhabditis elegans GN=dpf-3 PE=1 SV=1	-1.09142	#N/A	1.16166
Q09973	Uncharacterized protein OS=Caenorhabditis elegans GN=C17G10.1 PE=1 SV=1	-1.0915	#N/A	1.08842
O62477	Uncharacterized protein OS=Caenorhabditis elegans GN=CELE_Y45F10D.7 PE=1 SV=6	-1.09158	#N/A	#N/A
Q966L5	Serrate RNA effector molecule homolog OS=Caenorhabditis elegans GN=E01A2.2 PE=3 SV=1	-1.092	#N/A	1.10997
O61790	Orotate phosphoribosyltransferase OS=Caenorhabditis elegans GN=R12E2.11 PE=1 SV=1	-1.09205	#N/A	-1.04551
Q20375	Serine palmitoyltransferase 2 OS=Caenorhabditis elegans GN=sptl-2 PE=3 SV=1	-1.09238	#N/A	#N/A
Q18093	Uncharacterized protein OS=Caenorhabditis elegans GN=C18E9.2 PE=1 SV=2	-1.09273	-1.05974	-1.20917
O01812	Fatty acid-binding protein homolog 6 OS=Caenorhabditis elegans GN=lbp-6 PE=1 SV=1	-1.09279	#N/A	#N/A
Q9U3B6	Polynucleotide 5'-hydroxyl-kinase nol-9 OS=Caenorhabditis elegans GN=nol-9 PE=3 SV=1	-1.09283	1.13146	1.14811
[truncated: 1,587 more rows]
