# Supplementary material for: Cisplatin toxicity is counteracted by the activation of the p38/ATF-7 signaling pathway in post-mitotic C. elegans
Source: Nat Commun. 2023 May 20;14:2886. doi: 10.1038/s41467-023-38568-5 (PMC10199892; doi:10.1038/s41467-023-38568-5)
Supplement: Supplementary file 7 — Supplementary Data 4 [file 41467_2023_38568_MOESM7_ESM.xlsx]

## Sheet: Sheet 1
Experiment number	Strain	Genotype	Cisplatin concentration (ug/mL)	Dead (n)	Live (n)	Survival (%)
Experiment 1	N2	wild-type	300	5	58	92.0635
	ZD101	tir-1(qd4)	300	46	6	11.5385
Experiment 2	N2	wild-type	300	5	53	91.3793
	ZD101	tir-1(qd4)	300	41	7	14.5833
Experiment 3	N2	wild-type	300	6	60	90.9091
	ZD101	tir-1(qd4)	300	87	19	17.9245
Experiment 4	N2	wild-type	300	9	70	88.6076
	ZD101	tir-1(qd4)	300	63	8	11.2676
Experiment 1	N2	wild-type	300	2	49	96.0784
	AU3	nsy-1(ag3)	300	24	37	60.6557
Experiment 2	N2	wild-type	300	8	75	90.3614
	AU3	nsy-1(ag3)	300	27	37	57.8125
Experiment 3	N2	wild-type	300	5	79	94.0476
	AU3	nsy-1(ag3)	300	17	25	59.5238
Experiment 1	N2	wild-type	300	1	62	98.4127
	KU4	sek-1(km4)	300	43	6	12.2449
Experiment 2	N2	wild-type	300	3	55	94.8276
	KU4	sek-1(km4)	300	63	14	18.1818
Experiment 3	N2	wild-type	300	1	131	99.2424
	KU4	sek-1(km4)	300	36	7	16.2791
Experiment 1	N2	wild-type	300	6	84	93.3333
	KU25	pmk-1(km25)	300	71	4	5.33333
Experiment 2	N2	wild-type	300	2	49	96.0784
	KU25	pmk-1(km25)	300	67	5	6.94444
Experiment 3	N2	wild-type	300	8	87	91.5789
	KU25	pmk-1(km25)	300	54	8	12.9032
Experiment 1	N2	wild-type	300	3	69	95.8333
	GOT93	skn-1(zu67)	300	20	52	72.2222
	QV225	skn-1(zj15)	300	11	41	78.8462
Experiment 2	N2	wild-type	300	4	111	96.5217
	GOT93	skn-1(zu67)	300	2	36	94.7368
	QV225	skn-1(zj15)	300	2	56	96.5517
Experiment 3	N2	wild-type	300	1	94	98.9474
	GOT93	skn-1(zu67)	300	3	33	91.6667
	QV225	skn-1(zj15)	300	1	42	97.6744
Experiment 1	N2	wild-type	300	6	81	93.1034
	GOT164	skn-1(zu135)	300	8	42	84
Experiment 2	N2	wild-type	300	0	36	100
	GOT164	skn-1(zu135)	300	2	59	96.7213
Experiment 3	N2	wild-type	300	1	45	98
	GOT164	skn-1(zu135)	300	4	40	91
Experiment 1	N2	wild-type	300	6	17	73.913
	GR1307	daf-16(mgDf50)	300	9	121	93.0769
Experiment 2	N2	wild-type	300	10	67	87.013
	GR1307	daf-16(mgDf50)	300	3	87	96.6667
Experiment 3	N2	wild-type	300	5	95	95
	GR1307	daf-16(mgDf50)	300	3	91	96.8085
Experiment 1	N2	wild-type	300	4	17	81
	CF1038	daf-16(mu86)	300	0	60	100
Experiment 2	N2	wild-type	300	3	15	83
	CF1038	daf-16(mu86)	300	4	44	92
Experiment 3	N2	wild-type	300	12	28	70
	CF1038	daf-16(mu86)	300	6	90	94
Experiment 1	N2	wild-type	300	0	12	100
	PHX2311	sek-1(syb2311)	300	26	1	3.7037
Experiment 2	N2	wild-type	300	0	8	100
	PHX2311	sek-1(syb2311)	300	27	5	15.625
Experiment 3	N2	wild-type	300	0	11	100
	PHX2311	sek-1(syb2311)	300	24	4	14.2857
Experiment 1	N2	wild-type	300	5	21	80.7692
	KU4	sek-1(km4)	300	8	0	0
	GOT359	sek-1(syb2456); ieSi57	300	4	68	94.4444
	GOT357	sek-1(syb2456)	300	2	40	95.2381
	N2	wild-type	300	1	28	96.5517
	KU4	sek-1(km4)	300	12	3	20
	GOT359	sek-1(syb2456); ieSi57	300	20	36	64.2857			2h pre-tretament with 1 mM Auxin
	GOT357	sek-1(syb2456)	300	6	42	87.5
Experiment 2	N2	wild-type	300	5	79	94.0476
	KU4	sek-1(km4)	300	29	1	3.33333
	GOT359	sek-1(syb2456); ieSi57	300	7	96	93.2039
	GOT357	sek-1(syb2456)	300	3	57	95
	N2	wild-type	300	3	42	93.3333
	KU4	sek-1(km4)	300	34	2	5.55556
	GOT359	sek-1(syb2456); ieSi57	300	46	24	34.2857
	GOT357	sek-1(syb2456)	300	5	59	92.1875
Experiment 2	N2	wild-type	300	8	55	87.3016
	KU4	sek-1(km4)	300	35	0	0
	GOT359	sek-1(syb2456); ieSi57	300	15	55	78.5714
	GOT357	sek-1(syb2456)	300	6	33	84.6154
	N2	wild-type	300	6	40	86.9565
	KU4	sek-1(km4)	300	35	7	16.6667
	GOT359	sek-1(syb2456); ieSi57	300	54	12	18.1818
	GOT357	sek-1(syb2456)	300	7	53	88.3333
Experiment 1	N2	wild-type	300	0	90	100
	KU4	sek-1(km4)	300	56	0	0
	GOT421	sek-1(syb4220)	300	3	30	90.9091
	GOT427	sek-1(syb4220); ieSi57	300	2	69	97.1831
	GOT427	sek-1(syb4220); ieSi57	300	33	25	43.1034
Experiment 2	N2	wild-type	300	3	86	96.6292
	KU4	sek-1(km4)	300	56	0	0
	GOT421	sek-1(syb4220)	300	3	51	94.4444
	GOT427	sek-1(syb4220); ieSi57	300	8	81	91.0112
	GOT427	sek-1(syb4220); ieSi57	300	30	26	46.4286
Experiment 3	N2	wild-type	300	0	75	100
	KU4	sek-1(km4)	300	63	0	0
	GOT421	sek-1(syb4220)	300	1	29	96.6667
	GOT427	sek-1(syb4220); ieSi57	300	5	69	93.2432
	GOT427	sek-1(syb4220); ieSi57	300	24	20	45.4545
Experiment 1	N2	wild-type	150	4	49	92.4528
	KU25	pmk-1(km25)	150	20	42	67.7419
	ZD442	agIs219 atf-7(qd22)	150	15	37	71.1538
	GOT326	agIs219 atf-7(qd22);pmk-1 (km25)	150	36	11	23.4043
Experiment 2	N2	wild-type	150	1	76	98.7013
	KU25	pmk-1(km25)	150	14	34	70.8333
	ZD442	agIs219 atf-7(qd22)	150	16	38	70.3704
	GOT326	agIs219 atf-7(qd22);pmk-1 (km25)	150	48	12	20
Experiment 3	N2	wild-type	150	3	63	95.4545
	KU25	pmk-1(km25)	150	20	43	68.254
	ZD442	agIs219 atf-7(qd22)	150	13	30	70
	GOT326	agIs219 atf-7(qd22);pmk-1 (km25)	150	21	23	52.2727
Experiment 1	N2	wild-type	150	1	76	98.7013
	KU4	sek-1(km4)	150	15	19	55.8824
	ZD340	agIs219 atf-7(qd22qd130);sek-1(km4)	150	5	53	91.3793
	KU25	pmk-1(km25)	150	17	25	59.5238
	ZD326	agIs219 atf-7(qd22qd130);pmk-1(km25)	150	1	30	96.7742
	ZD318	agIs219 atf-7(qd22qd130)	150	5	55	91.6667
Experiment 2	N2	wild-type	150	0	51	100
	KU4	sek-1(km4)	150	19	24	55.814
	ZD340	agIs219 atf-7(qd22qd130);sek-1(km4)	150	3	39	92.8571
	KU25	pmk-1(km25)	150	13	39	75
	ZD326	agIs219 atf-7(qd22qd130);pmk-1(km25)	150	0	32	100
	ZD318	agIs219 atf-7(qd22qd130)	150	4	70	94.5946
Experiment 3	N2	wild-type	150	0	46	100
	KU4	sek-1(km4)	150	14	29	67.4419
	ZD340	agIs219 atf-7(qd22qd130);sek-1(km4)	150	3	33	91.6667
	KU25	pmk-1(km25)	150	12	32	72.7273
	ZD326	agIs219 atf-7(qd22qd130);pmk-1(km25)	150	1	34	97.1429
	ZD318	agIs219 atf-7(qd22qd130)	150	2	55	96.4912
Experiment 1	N2	wild-type	450	11	34	75.5556
	RB1415	catp-3(ok1612)	450	29	10	25.641
Experiment 2	N2	wild-type	450	15	59	79.7297
	RB1415	catp-3(ok1612)	450	15	10	40
Experiment 3	N2	wild-type	450	25	28	52.8302
	RB1415	catp-3(ok1612)	450	37	1	2.63158
Experiment 1	N2	wild-type	450	25	28	52.8302
	RB1660	clec-4(ok2050)	450	33	4	10.8108
	RB1994	dod-24(ok2629)	450	43	16	27.1186
Experiment 2	N2	wild-type	450	21	39	65
	RB1660	clec-4(ok2050)	450	43	0	0
	RB1994	dod-24(ok2629)	450	44	10	18.5185
Experiment 3	N2	wild-type	450	9	22	70.9677
	RB1660	clec-4(ok2050)	450	26	0	0
	RB1994	dod-24(ok2629)	450	43	13	23.2143
Experiment 1	N2	wild-type	450	32	23	41.8182
	RB1745	clec-66(ok2230)	450	31	39	55.7143
Experiment 2	N2	wild-type	450	32	16	33.3333
	RB1745	clec-66(ok2230)	450	31	24	43.6364
Experiment 3	N2	wild-type	450	25	28	52.8302
	RB1745	clec-66(ok2230)	450	19	28	59.5745
Experiment 1	N2	wild-type	300	4	36	90
	IG1107	sta-2(fr67);frIs7	300	5	58	92.0635
Experiment 2	N2	wild-type	300	4	36	90
	IG1107	sta-2(fr67);frIs7	300	3	58	95.082
Experiment 3	N2	wild-type	300	7	24	77.4194
	IG1107	sta-2(fr67);frIs7	300	6	44	88
Experiment 1	N2	wild-type	450	11	42	79.2453
	YC256	dcar-1(nj66)	450	19	34	64.1509
	NL594	gpa-12(pk322)	450	4	49	92.4528
Experiment 2	N2	wild-type	450	10	17	62.963
	YC256	dcar-1(nj66)	450	15	30	66.6667
	NL594	gpa-12(pk322)	450	10	38	79.1667
Experiment 3	N2	wild-type	450	7	15	68.1818
	YC256	dcar-1(nj66)	450	17	31	64.5833
	NL594	gpa-12(pk322)	450	7	53	88.3333
Experiment 1	N2	wild-type	450	10	64	86
	NS2937	trf-1(nr2014)	450	35	33	49
	RE666	ire-1(v33)	450	78	2	3
	RB925	ire-1(ok799)	450	44	15	25
Experiment 2	N2	wild-type	450	32	40	56
	NS2937	trf-1(nr2014)	450	24	13	35
	RE666	ire-1(v33)	450	65	8	11
	RB925	ire-1(ok799)	450	54	24	31
Experiment 3	N2	wild-type	450	25	44	64
	NS2937	trf-1(nr2014)	450	95	30	24
	RE666	ire-1(v33)	450	70	8	10
	RB925	ire-1(ok799)	450	56	20	26
Experiment 1	N2	wild-type	450	35	49	58
	NS2937	trf-1(nr2014)	450	95	30	24
	GOT492	trf-1(nr2014); nsy-1(ums8)	450	4	121	97
Experiment 2	N2	wild-type	450	15	33	68.75
	NS2937	trf-1(nr2014)	450	25	10	28.5714
	GOT492	trf-1(nr2014); nsy-1(ums8)	450	3	90	96.7742
Experiment 3	N2	wild-type	450	15	43	74.1379
	NS2937	trf-1(nr2014)	450	47	27	36.4865
	GOT492	trf-1(nr2014); nsy-1(ums8)	450	7	83	92.2222
Experiment 1	N2	wild-type	300	3	49	94
	KU4	sek-1(km4)	300	31	5	14
	GOT411	sek-1(syb2456);ieSi61	300	1	59	98
	GOT411	sek-1(syb2456);ieSi61	300	14	56	80			pre-tretament with 1 mM Auxin from L1 to adulthood
Experiment 2	N2	wild-type	300	3	39	93
	KU4	sek-1(km4)	300	45	2	4
	GOT411	sek-1(syb2456);ieSi61	300	1	66	99
	GOT411	sek-1(syb2456);ieSi61	300	23	59	72
Experiment 3	N2	wild-type	300	4	37	90
	KU4	sek-1(km4)	300	40	1	2
	GOT411	sek-1(syb2456);ieSi61	300	5	65	93
	GOT411	sek-1(syb2456);ieSi61	300	25	41	62
Experiment 1	N2	wild-type	300	1	50	98.0392
	GOT499	sek-1(syb2456); reSi1	300	3	30	90.9091
	GOT499	sek-1(syb2456); reSi1	300	1	44	97.7778
Experiment 2	N2	wild-type	300	3	70	95.8904
	GOT499	sek-1(syb2456); reSi1	300	5	40	88.8889
	GOT499	sek-1(syb2456); reSi1	300	1	35	97.2222
Experiment 3	N2	wild-type	300	2	77	97.4684
	GOT499	sek-1(syb2456); reSi1	300	3	30	90.9091
	GOT499	sek-1(syb2456); reSi1	300	0	29	100
Experiment 1	N2	wild-type	450	18	61	77.2152
	NJ833	exc-6(rh103)	450	48	29	37.6623
Experiment 2	N2	wild-type	450	13	54	80.597
	NJ833	exc-6(rh103)	450	70	27	27.8351
Experiment 3	N2	wild-type	450	21	49	70
	NJ833	exc-6(rh103)	450	78	34	30.3571
Experiment 1	N2	wild-type	450	45	75	62.5
	FX2457	xbp-1(tm2457)	450	20	31	60.7843
Experiment 2	N2	wild-type	450	40	71	63.964
	FX2457	xbp-1(tm2457)	450	25	25	50
Experiment 3	N2	wild-type	450	26	55	67.9012
	FX2457	xbp-1(tm2457)	450	18	41	69.4915
Experiment 1	N2	wild-type	450	60	100	62.5
	RE666	ire-1(v33)	450	88	12	12
	GOT508	ire-1(v33); tir-1(yz68 gf)	450	64	121	65.4054
Experiment 2	N2	wild-type	450	32	50	60.9756
	RE666	ire-1(v33)	450	70	37	34.5794
	GOT508	ire-1(v33); tir-1(yz68 gf)	450	28	46	62.1622
Experiment 3	N2	wild-type	450	28	40	58.8235
	RE666	ire-1(v33)	450	92	20	17.8571
	GOT508	ire-1(v33); tir-1(yz68 gf)	450	47	82	63.5659
Experiment 1	N2	wild-type	300	6	54	90
	ZD101	tir-1(qd4)	300	41	30	42.2535
	GOT507	tir-1(qd4); nsy-1(ums8 gf)	300	29	43	59.7222
Experiment 2	N2	wild-type	300	11	47	81.0345
	ZD101	tir-1(qd4)	300	54	48	47.0588
	GOT507	tir-1(qd4); nsy-1(ums8 gf)	300	25	74	74.7475
Experiment 3	N2	wild-type	300	9	97	91.5094
	ZD101	tir-1(qd4)	300	112	20	15.1515
	GOT507	tir-1(qd4); nsy-1(ums8 gf)	300	40	112	73.6842
Experiment 1	N2	wild-type	450	15	68	81.9277
	NJ731	exc-5(rh232)	450	34	7	17.0732
	NJ683	exc-7(rh252)	450	55	14	20.2899
Experiment 2	N2	wild-type	450	17	56	76.7123
	NJ731	exc-5(rh232)	450	39	7	15.2174
	NJ683	exc-7(rh252)	450	55	23	29.4872
Experiment 3	N2	wild-type	450	12	60	83.3333
	NJ731	exc-5(rh232)	450	50	6	10.7143
	NJ683	exc-7(rh252)	450	47	19	28.7879
