# Supplementary material for: Cisplatin toxicity is counteracted by the activation of the p38/ATF-7 signaling pathway in post-mitotic C. elegans
Source: Nat Commun. 2023 May 20;14:2886. doi: 10.1038/s41467-023-38568-5 (PMC10199892; doi:10.1038/s41467-023-38568-5)
Supplement: Supplementary file 8 — Supplementary Data 5 [file 41467_2023_38568_MOESM8_ESM.xlsx]

## Sheet: Sheet 1
Strain name	Genetic background	Transgene	Notes	Source
N2	Wild-type			CGC
ZD101	tir-1(qd4)			CGC
AU3	nsy-1(ag3)			CGC
KU4	sek-1(km4)			CGC
KU25	pmk-1(km25)			this study
GOT93	skn-1(zu67)/nT1g		derived from EU1 (CGC)	this study
QV225	skn-1(zj15)			CGC
GOT164	skn-1(zu135)/nT1g		derived from EU31 (CGC)	this study
GR1307	daf-16(mgDf50)			CGC
CF1038	daf-16(mu86)			CGC
PHX2311	sek-1(syb2311)		crispr/CAS9 mediated sek-1 deletion allele	this study
GOT357	sek-1(syb2456)		sek-1::cMyc::AID 2xOC	this study
CA1200	ieSi57; unc-119(ed3)	ieSi57	pan-somatic TIR1 expression: eft-3p::TIR1::mRuby::unc-54 3'UTR + Cbr-unc-119(+)	CGC
GOT359	sek-1(syb2456); ieSi57		sek-1(syb2456) 2xOC	this study
GOT421	sek-1(syb4220)		sek-1::3xFlag::AID 2xOC	this study
GOT427	sek-1(syb4220); ieSi57		sek-1(syb4220) 2xOC	this study
CA1209	ieSi61 II; unc-119(ed3)	ieSi61	intestinal specific TIR1 expression: ges-1p::TIR1::mRuby::unc-54 3'UTR + Cbr-unc-119(+)	CGC
GOT411	sek-1(syb2456); ieSi61		sek-1(syb2456) 2xOC	this study
DV3799	reSi1		hypodermal specific TIR1 expression: col-10p::TIR1::F2A::mTagBFP2::AID::NLS::tbb-2 3'UTR	CGC
GOT499	sek-1(syb2456); reSi1		sek-1(syb2456) 2xOC	this study
AU78	agIs219	agIs219	T24B8.5p::GFP::unc-54 3' UTR + ttx-3p::GFP::unc-54 3' UTR	CGC
ZD442	agIs219 atf-7(qd22)			CGC
GOT326	agIs219 atf-7(qd22) ; pmk-1(km25)			this study
ZD318	agIs219 atf-7(qd22 qd130)			CGC
ZD340	agIs219 atf-7(qd22 qd130); sek-1(km4)			CGC
ZD326	agIs219 atf-7(qd22 qd130); pmk-1(km25)			CGC
GOT348	agIs219; sek-1(km4)			this study
ZD39	agIs219; pmk-1(km25)			CGC
GOT311	agIs219; ire-1(v33)			this study
OP638	unc-119(tm4063); wgIs638	wgIs638	atf-7::TY1::EGFP::3xFLAG + unc-119(+)	CGC
GOT375	wgIs638; pmk-1(km25)			this study
RB1415	catp-3(ok1612)			CGC
RB1660	clec-4(ok2050)			CGC
RB1745	clec-66(ok2330)			CGC
RB1994	dod-24(ok2629)			CGC
RB1893	lys-1(ok2445)			CGC
IG1107	sta-2(fr67);frIs7	frIs7	nlp-29p::GFP + col-12p::DsRed	CGC
NL594	gpa-12(pk322)			CGC
YC256	dcar-1(nj66)			CGC
NS2937	trf-1(nr2014)			CGC
RB925	ire-1(ok799)			CGC
RE666	ire-1(v33)			CGC
RPW43	agIs44; nsy-1(ums8 gf)	agIs44	F08G5.6p::GFP::unc-54 3'UTR + myo-2p::mCherry	doi: 10.1534/g3.115.025650
GOT492	trf-1(nr2014);nsy-1(ums8 gf)			this study
GOT507	tir-1(qd4); nsy-1(ums8 gf)			this study
NJ833	exc-6(rh103)			CGC
NJ731	exc-5(rh232)			CGC
NJ683	exc-7(rh252)			CGC
ZH2486	enIs74; unc-76(e911)	enIs74	mec-7p::GFP + dyn-1p::mfg-e8::mCherry	CGC
GOT483	catp-3(ok1612); enIs74			this study
GOT482	clec-4-3(ok2050); enIs74			this study
FX2457	xbp-1(tm2457)			CGC
GOT493	tir-1(yz68 gf)			doi: 10.1371/journal.pgen.1003324
GOT508	ire-1(v33); tir-1(yz68 gf)			this study
ZH231	enIs7		ced-1p::ced-1::GFP	CGC
GOT501	clec-4(ok2050); enIs7			this study
OH1279	otEx671		exc-4p::exc-4::GFP + rol-6(su1006)	CGC
GOT510	clec-4(ok2050); otEx671			this study
GOT477	pmk-1(syb4747)		pmk-1::3xFlag::AID 2xOC	this study
DV3327	pmk-1(re170)		pmk-1::mNG^3xFlag	doi: 10.1016/j.celrep.2018.08.011
GH403	glo-3(kx94)			CGC
GOT528	pmk-1(re170); glo-3(zu446)			this study
PHX5891	ire-1(syb5891)		ire-1::3xFlag	this study
PHX6493	ire-1(syb6493syb5891)		ire-1(C663S)::3xFlag	this study
			CGC: Caenorhabditis Genetics Center (https://cgc.umn.edu/)
