# Supplementary material for: Cisplatin toxicity is counteracted by the activation of the p38/ATF-7 signaling pathway in post-mitotic C. elegans
Source: Nat Commun. 2023 May 20;14:2886. doi: 10.1038/s41467-023-38568-5 (PMC10199892; doi:10.1038/s41467-023-38568-5)
Supplement: Supplementary file 10 — Source Data [file 41467_2023_38568_MOESM10_ESM.xlsx]

## Sheet: Fig. 1b
	cisplatin (h):	0h	1h	2h	3h	4h	6h
	Relative phospho-p38 levels (%)	1	1.5	1.8	1.2	0.9	1.2
		1	1.2	1.6	0.9	0.9	1
		1	1.1	1.6	0.9	0.7	0.8

## Sheet: Fig. 1d
		wild-type	wild-type+CP	wild-type+MT+CP
	Relative phospho-p38 levels (%)	100	153	95
		100	137	100
		100	120	85

## Sheet: Fig.1f
Gene name:	wild-type			wild-type + 6h CP			wild-type + 24h CP
gcs-1	-0.118061	0.20269	-0.0846287	0.161791	0.210579	0.0573198	0.233589	-0.0242085
gst-4	-0.155986	-0.148118	0.304104	1.03702	1.04934	0.838785	1.17704	0.98883
gst-30	0.10219	-0.0192755	-0.0829145	0.833354	0.885742	0.765277	1.48085	1.311
gst-38	0.024996	0.0922281	-0.117224	1.79371	1.84627	1.82298	1.83062	1.78203

## Sheet: Fig. 1g
Gene name:	wild-type			wild-type +CP			skn-1(zu67)				skn-1(zu67) +CP
gsc-1	0	0.0579925	-0.33148	0.339733	0.308727	0.23504	0.144718	0.13475	0.158341	0.0529301	-0.0125736	-0.275712
gst-4	0.0492194	0.0771328	-0.126352	1.29257	1.28456	1.29487	0.0281929	0.0878818	0.00025152	-0.596261	0.0823858	-0.513268
gst-30	0.438019	0.0982675	-0.536287	1.12313	1.19074	1.06272	-0.516007	-0.520499	-0.738917	-0.396643	-0.17341	-0.870761
gst-38	0.210619	0.0741217	-0.284741	2.27212	2.30298	2.28332	-0.581769	-0.408361	-0.597118	0.0739246	0.618351	0.121274

## Sheet: Fig. 4a
Gene name:	wild-type			wild-type +CP			pmk-1(km25)				pmk-1(km25) +CP
C32H11.1	0.258803	-0.072978	-0.185825	0.905044	1.073	1.17751	-0.563586	-0.689425	-1.15529	-0.541504	-0.781294	-0.49188
F49F1.6	0.0848762	-0.008794	-0.076083	0.0772248	0.36409	0.53972	-0.495597	-1.06702	-1.43912	-0.308086	-0.326703	-0.61018
F56D6.2	0.095452	-0.0127	-0.082752	-0.209592	-0.047788	0.0475294	-1.81818	-2.05468	-2.1894	-2.5509	-2.46024	-2.65008
K08D8.5	-0.022449	-0.016926	0.0393751	0.134486	0.19357	0.130377	-1.81769	-1.61435	-1.66089	-1.67409	-1.63105	-1.60194
T24B8.5	0.049	0.153	-0.202	0.339	0.207	0.293	-1.20868	-0.973453	-1.03669	-0.695977	-0.919008	-0.88041
F08G5.6	0.035	0.065	-0.1	1.172	0.964	1.061	-1.38651	-1.25625	-1.40164	-1.50798	-1.62006	-1.76266
F35E12.5	-0.108	0.175	-0.066	1.127	1.215	1.285	-1.57888	-1.59339	-1.80007	-1.35048	-1.39761	-1.27527

## Sheet: Fig. 4c
	Gene name:	wild-type			wild-type +CP
	F08G5.6	-0.112627	0.0521824	0.060445	1.30501	0.973668	1.13668
	F35E12.5	-0.216611	0.0649204	0.151691	1.86212	1.6798	1.54261
	F49F1.6	-0.237415	0.0650028	0.172412	0.911228	0.741169	0.719294
	F56D6.2	-0.230541	0.0701522	0.160389	1.0515	0.949874	0.886806
	K08D8.6	-0.084991	0.0172717	0.0677192	0.525995	0.369185	0.338912

## Sheet: Fig. 5c
	Genotype
Number of animals:	T24B8.5p::GFP	T24B8.5p::GFP +CP	T24B8.5p::GFP;sek-1(km4)	T24B8.5p::GFP;sek-1(km4) +CP	T24B8.5p::GFP;pmk-1(km25)	T24B8.5p::GFP;pmk-1(km25) +CP
1	48.5288	251.178	96.7516	121.681	0.777973	114.233
2	105.686	134.049	108.858	169.182	73.0434	61.1293
3	117.814	363.388	65.3257	89.9752	72.1491	165.27
4	99.3175	142.63	77.0171	97.0304	256.361	128.581
5	199.916	213.504	90.4043	65.9555	93.5442	133.162
6	88.6957	308.301	117.083	95.8824	94.7395	163.498
7	138.393	172.971	89.1551	103.263	111.174	113.018
8	63.9195	204.284	109.737	117.883	120.914	116.756
9	104.394		119.756	114.453	91.699	117.466
10	94.866		88.2407	96.6254	85.5984
11	66.0102		152.752	150.62
12	101.047		84.9199
13	68.4902
14	102.922

## Sheet: Fig. 6b
		ATF-7::3xFlag	ATF-7::3xFlag+CP300/6h
		100	165
		100	278
		100	238

## Sheet: Fig. 6e
		ATF-7::3xFlag	ATF-7::3xFlag+CP300/6h
		100	453
		100	371
		100	160

## Sheet: Fig. 6f
		Relative atf-7 expression
		wild-type	pmk-1(km25)
		0.220534	0.449212
		-0.045664	-0.084284
		-0.17487	-0.364928

[truncated: 10 more sheets: Fig. 7a, Fig. 7e, Fig. 7h, Fig. 8d, Suppl.Fig. 3c, Suppl.Fig. 4, Suppl.Fig. 7, Suppl.Fig. 8b, Suppl.Fig. 14, Suppl.Fig. 16b]
